# Supplementary material for: The genotype-phenotype map of an evolving digital organism
Source: PLoS Comput Biol. 2017 Feb 27;13(2):e1005414. doi: 10.1371/journal.pcbi.1005414 (PMC5348039; doi:10.1371/journal.pcbi.1005414)
Supplement: S1 File — The phenotypes of 1000 × 512 randomly sampled genotypes comprising the whole phenotype space (512 distinct phenotypes for the 9 Boolean operations considered in this study). (BZ2) [file pcbi.1005414.s008.bz2]

Archive with 1 entries (1 files):
- Fortuna_Zaman_OfriaWagner_S1_File.txt
