# Supplementary material for: The genotype-phenotype map of an evolving digital organism
Source: PLoS Comput Biol. 2017 Feb 27;13(2):e1005414. doi: 10.1371/journal.pcbi.1005414 (PMC5348039; doi:10.1371/journal.pcbi.1005414)
Supplement: S1 File — The phenotypes of 1000 × 512 randomly sampled genotypes comprising the whole phenotype space (512 distinct phenotypes for the 9 Boolean operations considered in this study). (BZ2) [file pcbi.1005414.s008.bz2 › Fortuna_Zaman_OfriaWagner_S1_File.txt]

### genome_id: unique identifier for an organism with a specific genome (ranging from 1 to 512,000).
### genotype_id: identifier for an organism with a specific phenotype ranging from 1 to 1000.
#### sequence: the 100 instruction-long genome for the organism, represented as a string of letters that correspond to instructions from the Avida 26-instruction set.
### phenotype_binary: a string of 9 binary digits that indicates which Boolean operations the organism with that genotype can (1) or cannot (0) perform. Digits (functional traits) are ordered from right to left in order of increasing complexity: NOT, NAND, AND, ORN, OR, ANDN, NOR, XOR, and EQU).
### phenotype_decimal: integer representing the phenotype in decimal notation.

"genome_id","genotype_id","sequence","phenotype_binary","phenotype_decimal"
1,1,"acksdblwxnlhuxpjfmhcowivenwrcepkpwhcsdxzobuicloefcpsxpmovktqodgtpzursjelhdfxayfcvtdsqbloizzfgxypwoza","000000000",0
2,2,"wakkoarhimcntsprxhcwpxvdvixzqkeezetmyvuvnwlxatoldiimqgtslvutvnquxefucqmkearisdaogqzbdywpbenlhdtwawtd","000000000",0
3,3,"hjwpqwnduzoncjaleqigcwjqlswtritujfivcnoqvkrmluyniyoapbbflqkipxuobxfoaytdnjpvgvpgnmkfjhnmlhhjitbyxagh","000000000",0
4,4,"btxwwlxbdptwnbieejbzmcjarukqdunhxnfpgcwjoshlxkrtywujyzdisiakpfiqwnjxvnlbnghmvmvbcnkdpilaykdsakaqxdpp","000000000",0
5,5,"hwzcfmfssshgawhuwlrbqhutoxzyijevqgckpzurwxqvxvokwztqcieqrcjcetgcxbstbtsfvxbblcubtipxpjpnmprkwqsxpxvg","000000000",0
6,6,"omdxpwxfobxhjajagcsfssjhrpjoxyoylrpijdykluzkcvabsxbucpwganboictcuxkztidaebaptghhzacecmldlfecwrogdtwe","000000000",0
7,7,"aknxjsqrxqiyywaubusfcywfrzpmzqpwawxzyjzulyjakfrenawgcitrkmujzejcnnstsiynzmqwxtafnatvypgrswdlaxtqfnmw","000000000",0
8,8,"wyzzouhjaechyyreavfyxcwoxgcaulrplbycjrzurkytirtpxmpvvgrutvdoeojfyxujcmtrlnqvjauvhgpituvdycfyapdaozqa","000000000",0
9,9,"lciccowjjjadqylouagcpwdcvaakelvxktecqnlxmwremlziwcutsqujuxbjyieyvgfgfgdymdaolpyiatkcsdpnkazpzrizgteu","000000000",0
10,10,"pnhqsmhqwkmfqxcvxnprcsjekdxldiqfcblkdtontkgcitttssznmjuqprdsgboachsajydyzrwxpyltalvogqnmsmwivdytcahh","000000000",0
11,11,"ysqltfxspxsonqwnxybaeteangczitnciwiamyxocwopswaqxrcjhqvbnpanwepobapzjbzzpitxwwziqhdgyojkpvtksdyvcsgz","000000000",0
12,12,"hhqsmlpqwilcxdrmjhoaipbiethxgusbgpsyvwxviwrxxawkkzfqcrswdohcszcjckinoxbkxrvawtlsbsfjiixjkjqrpvgeuwoq","000000000",0
13,13,"tcdkbwpzmfhjdmzzhrcyoqquxamwfsxqhclvnmkesmxyxeibecnylvbimditymddvptkbjfxpcoftoigxezrcjvlvvgaiizrhpde","000000000",0
14,14,"xkwumkdjwjrchcazczkhjvxcrctosrmnepjxrqvmvaxdyklovfgsplxtnytyrrpozclblxrqksmetakwzmzmvodjobjhjcgoibza","000000000",0
15,15,"kzawhkqpjarmynrdkxfrwpbqfrhgcmiusezzuvlmkufyixututpowfyslisprcivvnearklximezwdvzbrgslvawjwwfdhlcegoa","000000000",0
16,16,"ispzyhdeiaqthjpzttkwjarbqfkfussgcyzpwdpbmwzkqkbxvfstgkeasbvciscbvwexzdrjzaeqmdhwqurqxadamdolckcxnjmr","000000000",0
17,17,"tocprqodipjeqhzmxpidcexwuniyqqijrcbolhclkziodztovfbeeenrqnlxraonpgdwyzkvhrmvqmmnmcsnakxowrwsufkqkiuv","000000000",0
18,18,"rjuadgcwjaasgcdxlkwizntqmwotfkhybmzjrzekzoxefotbqtnvpvgnvpvhjultgoahtogygozydygsvczmkaymnstzpdkxyykk","000000000",0
19,19,"wqjaugckmnwmtxolxuizhtemincbmsrklbtrzehzwtuqhchnzxvnlqndbrineghnupudssnhroemqdnckhrzxagoyrleakwbzyjo","000000000",0
20,20,"aluhcttpcyldqhurzwolzrbhdwezmeyefjmqaoeyemuxrclmudwqhjrjzilitcwujozdqluxwopkotuclnpyzzvsdsuxgnlrwwxm","000000000",0
21,21,"lsrzftnnfbupjwurcbxcehcqpfvwytydwrtobxpejjdkvkarqlwekyvdphlfydirngnuaansstlbcmzzccrjgizhloynskqvvnzf","000000000",0
22,22,"pnplwlpjhmbssnrftqdkqrwfkjeitwiqeznjauogcxbxjtiqouwjaxjqrbdaolbvgiweopxlronnwyjnqklbzayjjxsgmeehkjeu","000000000",0
23,23,"waerdxirnzfzyurcflxhccxdcbzeeldsyocbitxdegtptmwktxrreeyvwnasvkgwmubacxrufmhkwbgtmuncvulvsqooobtpkvzq","000000000",0
24,24,"lcsaqpaouhhnklpymdloiekdrnjxcwtzjixeejaygcsbenrttkszjamjzhdpxkhvqbugwvgvnzmjowvnrtvqobzwijazccjvrkkw","000000000",0
25,25,"ikprysustwrcphcqdlnmpbpvrevjjetfasvueymmzcesnuxvwmupgextqgsgsuysnziwbjievcnrsmbtjlyqjawgvtlwmxsawhab","000000000",0
26,26,"tjpzmjmrfwmznwjmrckbchcaelsrxjdipqndhpohmzqrnwzxkxyjetkeyzqrdcxqvrpeyyhgwuhbrcyejsrjdfgyzladfhpivivs","000000000",0
27,27,"qankwfrchcwytqjaiayoncroubcwiulnfefdvlbknzbnxrvvssukpfxnvxypthjnedhspdawgqqhxevwxdnlcibvjlcmlwqrzgbe","000000000",0
28,28,"twkjmwjwtwxjakkmwcdlgclascofrzbntmzxfuopydandvpxilrysvbyickmlnpgpnhkwjezulkiyedjtwqnjaomihywtitrsffp","000000000",0
29,29,"acozrmxlxhfxgkhgrxxdazbzpjrdwxypwsyjainxqtkdodfbamragcaxtrznamlwzkeblxrbzvrxqgrwvqyufgopidfessqjfbjs","000000000",0
30,30,"jncebfllzwmodqcjakrflyiagcaigctxerrazvvtfcpjhfapxlmemwfnspaecurtmduwzxvrpghncsnptgsowctrfuajxlqlmvub","000000000",0
31,31,"uewkduzxxbsizazjypxbwudjallsxdwebgcvqtdhdvunzxxvywmrkpgnpgvyiuqrqrdusezxrxyxwdwfglbtpxmnraylpbutlrba","000000000",0
32,32,"xnyzfizzwkyplsifxjadkupicgcbfaksfhdjwehlwpkzrzbxtopejzxkeykpkbvvkgaimxfckrstoasxgriyzmhjmuiciuzjmpvs","000000000",0
33,33,"soylkoedbsqebdgctbjsxzfctkiiplkhvfmelraxnidfyuryxhjqvxavniwwzcrarbeyocbondjhthbktkusaugmbryojiohmxcc","000000000",0
34,34,"sscfxsydxoccdwrcpthckmcrljzhdmvksumipyvrrujqvljaukhjszyqynbxttvlxvdrfybbbgxdofcpgzuvlbgjvzqkbwqzpiok","000000000",0
35,35,"ibqlajwbustiliippbafrhlojafkpmsdgcbxvlufjbrzlbbkxlvxggizxksiiorobeaesrkmeadsgmhrpucmjudhhpwaakznlhsj","000000000",0
36,36,"qukwmtdlsojaalgcarkqfrpzdpkieqicepyzdvsevldqqyvpeermatamfdsxrtgzdfwsjmdjekoghvktyavhkzwrmyoblhsnzmkv","000000000",0
37,37,"kccrdkuwyjaacxhxgcelmvfiodudbflwymtitrdrmdblxsvwbfuipjskjfqivjxaygyrtumdeilroildeayledbinplkvscauoza","000000000",0
38,38,"ltevkjyrxclytxdwpxdlojacwadqlqocplssodybfbixdcongccsnorfxossyvrzkqovstdjolbdfbcivzxvetgjtbvgchugjnyq","000000000",0
39,39,"mqwracrlthcwrrmcwaswkttbknnimwjovynbxdfgdemfwoenqdlkeghoadzdidmmsqxmebrxsutopkxpfhtjgqbvojxztwdqspxo","000000000",0
40,40,"oornnbwfpjjraorhcvtobhwhooteopfjxznasmvfmflptwrrbadibjwbuzqyemyvpqcfuebbaxtgnazubwdmicwdosxrebbykorn","000000000",0
41,41,"pcacuwjafdgcvocaluapztykkqnwqswdrtzzyefqpdiftcjurkxlazcidcixjaufdcijyufqvpmysaozicrxbneivexgyodjimzd","000000000",0
42,42,"pkdvnbbbntywtziaezleybjaucdoagciscprutqmcroaiavqovnsybjzxhecepqavchfaphgfesaiotajshqoszvfpxoxxmksiuh","000000000",0
43,43,"zkshqmlsnlcfpzwnuizkmpotcnnqjagcsnmyonhomjcrienrwzissxjddwdvgibmhubxctgklfhunhbypehozdpjphremsvkaosj","000000000",0
44,44,"qizzbxlwtnjaxihltobkvudmmoaibqhlszvbuwypvayffgcjzitarbrqtizwhzizlmxyrvkkqcratcsgoyovewcrmsomzddvwosa","000000000",0
45,45,"icadhwfpmurzdnhjahnkthyyfnfgckpcpawhaezdqjfnqsqztwqqxxxvcsqtglsgmnidzhbvyadxrvbxsusupufyqtskpxymcyvh","000000000",0
46,46,"wnmhdprybsmqeezxjalraaeusksmfddsgcnmesmvrdywxpvkbidfszbryovlgzpzkmbpuaggctidpszjhlcoujsbfgrbcupbhjsq","000000000",0
47,47,"canpqmzeuwaatihaliewduodfcxijzwrhfdburobqrchcbycvkusclnzyvyeyjadccbotuuhnfzajzvtwtlotxxhfvwebeedguuo","000000000",0
48,48,"qcbwnnxmlfaxhcnowhjpidurcfnnxohcwjjnnoudmzuamowehwhobxpemyrbkxznxeltbvoxqqwgqoavwnszgxxqncetoobxbwev","000000000",0
49,49,"gcshwwxqjatgccjrdbnchyuvlxkmfijulcaljpavlazqoaxvqdqgljfgzbnrklueqrcfwoylbgpnebbhgcjfkaubqkugizodfhqd","000000000",0
50,50,"jiozqixsdvqmuqtxrwlqyysxjtbsnwlrcnyjevsrcnalmgcxdelctfpzkaaxukflxnlusvodsntgmrsgvfftfehirqgocomwigte","000000000",0
51,51,"mnpapnzczpdzypcianudnwcixnnrceaqofuuxtakhckjycxszntoafjzkpjjzwktquibsvywzwosuvaxlxiyagspzxyajwkgfsbv","000000000",0
52,52,"stqrkdlmbryuwmmwmmkyjapdpmmgczqlsytxupnbfxkvqhyefpwdavgykslnymkwuqkuwskwczndbxcicxaimxuzhldkwybqhlvt","000000000",0
53,53,"pkrxuwhjaunaamutdfroipxlgcizjmqswsxowddlvvnwuwhqikwsxvonplssjgpwggmnkjcrvzdsvqyghavdxgcqzuywivgqovpp","000000000",0
54,54,"nlzoeltaescbycpawyefrcclhcymlevmuvplxezssdazkwaotiwcxxvlgschxqvdgvqzqvirfyrztsoblnzcwffbcnrounlkyxrs","000000000",0
55,55,"hcwfcywxpfbddoqbwrchsqspukxucegfyetqcreyyuqqtxcbafwpbnzofsvxgantwayecrbindqitohvwscyxrxnqluojuuxvlrz","000000000",0
56,56,"zptoiimbxknkntwaewobmwaaerkzdrjuhozimdedswdzpfjappxmhdccgcfxzylxdwyptllytcflaxiabyyzwnniwscvqqrtrxgi","000000000",0
57,57,"ewjjcwhwxsxutnnhjafxieriftgcxqdktiptevwzpheplsuvbksxaenglqnzzfopsbrneuadjgvvibldhgjoaezeiadaejznswqg","000000000",0
58,58,"ubrmwrarxspjqhczziqwhgbqaqfpyfvwwvcovefovdtxkefwbkfkhrzjqumrxlwbashhvmwaikpatatplnvsnarsfmlijqxvbdgo","000000000",0
59,59,"cflltwoutyxevjagczinkxspvawasqojotxamsxtsvzcsakrpuemhrpmklaakrwesposzseqwwdfmoepfsuumiussdgnbwodztyy","000000000",0
60,60,"dhtwaknwijaftxngcvqnosfxptlepyzcwbxuncnvftqfxiozoovbxgeolkxzmwstqvunzedwkomreqdxdgezqoelumbjtzktdxba","000000000",0
61,61,"mwhlukjabfyhquugcdyygcuifytzvhzdjfofaqprbdzdwxkflvuuzmrqickpxrrdfovpguxlsiiiucytgfeprkrigsgesgzzkrih","000000000",0
62,62,"wdgwrszjaquarbollowysgcudiazyfswvaesyywzmztizbwfxeucrikotjecuouailrehbjkafcuufmwlbulirirjpculvpwsxoy","000000000",0
63,63,"ftseptrmdqwawjamnwnxbiaxgcexoswojzfssciwjcifbqixakorblhcwuhzvwqivvuxqdmlgszcraffggrrjquszublxnhkyusx","000000000",0
64,64,"kxhnjiznpbpwlltfjagcqwyqfnwwuvxwmqknxzplocuxshxqybdxvvyvkgeurctortujuergmybalyzqygxwsoeckpxraspjwzzt","000000000",0
65,65,"otcieleiljocfcssobtopmdwjjahgrzwnjdngcloedhrumnkaajmnwfrlqwbwpyzfsvbbbkxsxkgmuwnilylmcsgktnkcxontzpg","000000000",0
66,66,"lfqcaefdlaodsqbntzpcdwzdzniwrpzdpuwcorcbqqbjchckvmnvnxuxjhqiivgfbjathgumlbinloychqrqdjdepqtfhdbseein","000000000",0
67,67,"hcfbjfibuxbkfmwnrcshoilwqpqtfyzxpprdhszdmutpsmccvlovrjxcfzzonclcsijmnfplrefcllexdzwqssmviuvpbxverclg","000000000",0
68,68,"wjaksdcdyhtrhlmdgcnkzdewnxzkfernwbpxypkxooqhlavrnqmrurpitmscvmkmrtdzxfaafwduvnoyiyfyouygndtthoaetngw","000000000",0
69,69,"ummbphyswbwzbdzkojebfiztxeqowomjytdrmbyfknlfarayilorcxujphcjmzhcwzfynvmyzqmaejhxvaguqtwcmagtdvmlirgv","000000000",0
70,70,"awckmixrdqjbkshyojaplgcczxoezuknstzvqfofudxrirkupuengyllxebfwgdrabobdfxxdpqkzhvacnemfbeamwaldtmtofor","000000000",0
71,71,"lfxmnxmomipzoslprhryqeojjnkhvgbniddwnluujanlwgctbeacxblimueklcojsxkctnxjickvsqvfsgsrphtvdeqbmmntzocz","000000000",0
72,72,"dzjfwxuiixbjalytifterwnqgcwvrtfkitnfzfrqlxpbnutyvqdlmbgzeerfxadmyawwztmvzbzuusqweskqhrlyzqpbxqydxlxb","000000000",0
73,73,"lkkpegcpwuljaxkgcxowqvfcoltymtywbufwpqxfzawdvnqtdnipghnvbizmqexjkmypcsnhnpkgfjofxntwwixvokowtiyecfxs","000000000",0
74,74,"casdhdruqcycribowhrcwaqswhcaodyueaibztqybqvjdaxujzhvccuefgslfaualltkzpylkvpvkyxpuwigulxwctaydwwvadcs","000000000",0
75,75,"mcddybimdmulhkaysetqryzsmopudwkjwpzsrchcholelpzaesftzrvvcuxotqyrghxuhfugxufrihbltlbckmihqmwlxghutftz","000000000",0
76,76,"homxypjhduqhceqwialsfijapmwgccwquzifpmmpsbnnmlveowxuttgdingoqkbmkvxqnatfrbxiukxmvbhdaruusemeufrnpnsx","000000000",0
77,77,"wrcfawlfkhcfnzqnpycidiajzzwitnmsjcoatputxxwmpbsrmdkdnadypjvsnvgiytjzzwupnopbwqupzwuynkazjycnmiwgwujq","000000000",0
78,78,"kbqfwzjaamfboxqlagcoeasmoxcpaxdipznkblsbknleuyaclbvaufovynoeofcctswbxcllkgaelhpkbmgoordpcfdqrjgenljb","000000000",0
79,79,"nhnefffzbqayrypjixxuqsytsqowuhfmnfqfjflqfcnancbiqerchcfjpizkibtixtvpwupgofdzworwwojpkauyfqzybolokubx","000000000",0
80,80,"mxdwjaipiiyarblemdpkokcakldcmhphbgcjmfjksaxozneavalmxlnvxmvuefmiuocligvxvqxdatcnjyyzjsdzajfuuhtgkmer","000000000",0
81,81,"hspewjfsthxmsbjufozwrhijfjawwnpgcqwuncprxhrzxvhxterudhypomhgefpmihuwlbtigilplshoonyjphekcfsmfcmuwivu","000000000",0
82,82,"fznyefwcjasskagcuhrabvzzwnoeyymrceekcbzudrcxddvdbuatlgpjjvsbnemxvabbdnodopeboozkhfrepknoictjavmggilg","000000000",0
83,83,"wqoadwduuouoprdudmsqdjalgcsmdixenlfbiaesadsasntyvqtpppzxvxypgfczzgclrwgimtaqgwtdmzttwekgqbxpgmojnbva","000000000",0
84,84,"jwhcnnpeyehrrcmbskolynhjaddapjcslsgbzlrlkeyavkbeyxfdrhpgsfomrcbygapfwltcohesjrgaagigefgafgjrdfxwzedi","000000000",0
85,85,"mhzkaacuzskrowcpyrcthcbqrflxprqvjffauntamvmlsrcjcvtrmtdbyzemcmxtoykcyvngjsvbbmbyetccpmcmrdoivrfziseq","000000000",0
86,86,"xwitecpbmcayrcbsyxmhclkbqndmqsfbjdwlmbatnpvxxpvzhxxzvooablfrmumxdfccugpnzmbsrzqzrfuhhocyrnwanfnjvylv","000000000",0
87,87,"wiumnohwpurarhcynqsdsuvuszouohuknpelotycaorvsqnyyfqdfikfdwkmcdexdlbmrkfvwlzvsbfddwmxcrswsktctpnglevj","000000000",0
88,88,"twjmuierzdjlkmqdnuzbkprtkrchcbvedncmyzvuenzdyvhbowxneqggrlwytuexfzzfooygpzpprxjjoxngdoplrmlknpnhqxdo","000000000",0
89,89,"iolfaqsuyxecmixacsowwkemmketyzllunllhzdlziejabrgcoauikclxxyczuuxckpdpvytsfgvagqoeewyygoygzsxgmuveian","000000000",0
90,90,"wqskeagctzlrcsjthomhdstwpwixtvkybysdqpawiicxvbzxtbrvfejwbrjcfbspgiekidqcwwosrftgveiwfvzxfvekahdzgrft","000000000",0
91,91,"popbhcuwepfrkifqddacojbrcmwljawhgnjsgeonorjctkssphjjomarygwniylemsqaebezsywtrxvgguyukuyryeuygskcvoxq","000000000",0
92,92,"wqfmcjaslpocqrbkwkrgcjrcjsuicyntrfuutslevyzlwzxupmlvqgzxhsjxfjsltjopnykvlfqpmjdjkslwhrzlyhpmgvifpucp","000000000",0
93,93,"wnlfgcxqaeksxjaoadekigclxptdhifresukboxxmyernpyjurlmmyzrhuoemezhavaxotdkrgehnwjxltwqrdgxtlqycatuapkg","000000000",0
94,94,"zqujycjllbflnklpawxyyectyykxmefzdoaipuxznzhmdrmpdkyouwwrcjhcpwjdmrjitaxmqzdxvukyatibqaxobqgruqxjvhzu","000000000",0
95,95,"mnpiwkvosevvfgmhlxszbttiytodmygqqkmlfggtrmkfjjfdtmalfgbgjwcizzhhxfldjeljwenfftixytygbnmevqqynyuugtpa","000000000",0
96,96,"bmwajagcxvdpsdcujcoujdvuvyfkxiwzdkpxavmwndllqqsasyggvhgkmtkyugcdgnwzqvyoejdafjjcupisxlsyfaiftplypnej","000000000",0
97,97,"wpdylncpkjadarqgcddpihrrpuzhelisssnehbvxrsftxiqtssfzurzkprxalrlcuibpnnvnrvummbldmlanfaruaxrgmfovaphm","000000000",0
98,98,"yeymqgcpthcufwxnqkrchaqmeorpucwbjpyrpxluklnpvrohbvhukzcgnrkmitxazbmggouvpmprwgyejvtveyjbjvxayqilxwlx","000000000",0
99,99,"bxkwuewmumitbhuemryncyigkertqqkjxrkhdfkfotegrcknxtsydezqbjwnngcjpoonzvamvrlrxemgffoojdypwdzeossrnkmx","000000000",0
100,100,"uwsnlfqtlpnmxpjxegcnuyyrccjbwayoqykhvmizoayzdgjhuslisltuocxuccavkxmdazqfklpnamxutvegzwhsozurgkahjtbm","000000000",0
101,101,"awlrpbfdenfveiazirtdtdlrcqthctvsuixnhrnsrjqwckzkdumpixxmzbiyhakjzijdhpuowlozvrhmkvfaazyujwmbgeipgcab","000000000",0
102,102,"fehqmrmldzjawneibjaisgcxlvclkmkcyrakvlpvezuwmtsuvbxiblmogopsqmqxqnnikbevctpmbrdeuvivdtbgexrabxtdswlw","000000000",0
103,103,"cndzzlqpnnfkcunppoyzjbpswaxdrlerzxtqpldsluwlmjcbdyrbrcshczerxyqsvmyqwsgfovbuyauhyyssgqkgovswzwlikkhu","000000000",0
104,104,"tcyeafsoerhbhwykeabwieibpmzrwkupxysicojafsgcwctxqbzoibvbxgozixiihivpjucpudmwnbpveiypfarnphxbfdhbmavt","000000000",0
105,105,"aofbhntuwfaaaptjalsgcfaaamsidzmnhalnryijlioanualtxcpkcsmrkvxpdewpvbfptxxcsfmogyyzpjpmpbqienocciujtod","000000000",0
106,106,"icplzkqnrcltkhcwremkxocreqjxllrigwxhdyjskegwjewyfxbqqvsaeityxijjzuwcdcpvqxvorppbbtggdhizsdufgcahgamf","000000000",0
107,107,"ofrzjfxznnawqkmlbrkcztcjayygcnbihkrywdhacznalzmtkuylggkneobylnnptsnsfbhsccjecvutzznwwsqswokxkvgqpqhw","000000000",0
108,108,"nsldtcrgcseuqmxirqwjelzkcradascmjkhdnzsmtimkiulkyvxcygihyjggqugoacuddvhhpregrdtpcezhwxvxmqlqqsvnjgyw","000000000",0
109,109,"nurzcgtkhffeuevepgoegnecnjqeiwutcqzvacfsecryyhieynwkklrstoryxqycrarhcxnznqakmzorvxdflgvwhlbhkebweauy","000000000",0
110,110,"swstlqurntndbjlrjwudtpqlozcwooglmrsicgvwpvbjrawcjobudwnurchclyxdkvozojrdypajpolsvuswohocavevaosppllg","000000000",0
111,111,"lynrnmbuciejajmnxsjadmqqnzkzwijdmyydylnnnuyrclebwwooacssfhcxvmlbyrfjooyrfcblwpzrdwvrhxbbagyoergadutg","000000000",0
112,112,"wmkxwwmnxyjmgcwmkzjbrerescsutkprjyyrchznnbxmcfwwcyvugsdulczmlnhrrjfuvsqrsihhaxbgyyhtekclwxpqjozdzprf","000000000",0
113,113,"owrrrymtjdmwoflrctwcmojjbpjgclxztjcbdvymnfxpynisjxykvmgwszyyhvxphtgnubdlihebtxdhvutrjavvjiwuapwrodfg","000000000",0
114,114,"nutqolkfupclwfejaegttqgcatadusorxpybqdsmbijtvxhwcdcwkaazrouzpjrpijqwytplfilriiijwvxogsoecjirgxwhapth","000000000",0
115,115,"ctntutuaaemhqosbluptwjapnnwqgcptntjajzypmxwmuevhcglhevyhzfzcggnjbspirscvmkihpxvnmcklbiseyrrotfiklxst","000000000",0
116,116,"hqclxktscenfzaduipzqwfrobwtlzsxufcawrneookkszjnyrchcubkbzacxvcfuuygkflpkedjcyaqllilzlnkfxrgurjckrfav","000000000",0
117,117,"hdswostoayuspojbckxkqipfibaympengcnaonezkzenwxafctanarrnkwkspvgsjhhpyavhnryqperdutsmnvwwxmcltmqjrcra","000000000",0
118,118,"zsypddlrcjeiifmlwqjfdtetmzolqpyrcyqhcuqffltsbtauioknrjianvvwwixevbpxdajtvtxegzubqflvhxyyhirddcinmrtd","000000000",0
119,119,"wekxcrkhankmptumjagccnetcuckrftovvkiavsabbmvmpkxpzamkzagdkxicjtiuvxurxxnhgbeydgrbofgbaaqkumnaagzvkms","000000000",0
120,120,"apzfqahpyrirhjaxwlbpwkzawnidaomrorcxouqyhcecgfieyjcteixypesveujzwvnwietnyrxpqcegvfakrbzrwobykfcpoqwi","000000000",0
121,121,"xcqtecnjlqwlonzdjxtbjausfdylygcpmunmjbidzyxkitlfdvhpahoswickvzdmngdarqmodgsbajhaypwxbjcglzckutsghzfi","000000000",0
122,122,"yufdzzwyzbfnsrchcbferwjurmsqribrkuyaqwvifotmuznrejjdbpcmvlztvenkwwlpxrmluwfwgjzzxmwdgdrdbuvbwnzsesnn","000000000",0
123,123,"llijwuitzakisuictphjzzwdarjalogcuuwapaskotszvntbpxrgsvqigkvppzxwlogocotdeewoedozisenamxrlhthjdrsankq","000000000",0
124,124,"wnpiquqniczaayjjagctnolawmuouowdjwvviqnvfsavwojxcrvaynyxuqfsbvcqbeqgfitnunndjengknnetktargzzgcisikod","000000000",0
125,125,"aqslkrbtrjdgafrpbpwdgjaigcnibdumupydzsvicqobxvvowlaolggnocrwykgnlfsooatntqytiwlqwfbddqbacwegvpvexaho","000000000",0
126,126,"xowjagcxtyvhvciufxwvyexqcyfiurnropcqwwjcazbdoebtangllfddidkodkmlvnzmwognccshwfynhtljogimajagiqcxcmoi","000000000",0
127,127,"tlzqkhblrutjqsmnxwqjrclddxahczxpvirbsvjsfcebjzrfvmjixwuvgngtroubxnhyfnblajttqjtypvectdulaqajknqwqfhc","000000000",0
128,128,"cwlgcnrcyfyjmhnzcbfvfphmbpsribrrzmjxtrjziobnkoyhqlqmgcetoabtsjbqtbtxqvnzrobgpwrclslrnfzxutexvudsgxby","000000000",0
129,129,"porsiwlicrzwrprcuqwebdkhclbutevssktzncexvvyiujybxxxvqlhfvlcjglkqblloagdupftybaoakyamrfgisemjghkdjfxg","000000000",0
130,130,"zkwdzszasjathfbuougcstnimseqjxnhybceqkqpixnzjpeaiogjdfanywvuoedipvcbkkdnystgvhbkcgfvyoeygertjmfkmufn","000000000",0
131,131,"uqewpiicaasurcedyhcwipbiyidcbjhnkyjaehcubepehpigjanchzubvkxwbsjcwrbkkvfytpcdoecvurkcnwtekpfyiogmfmri","000000000",0
132,132,"wkksuyjtlkcojkfxwwrrhjabhfhiahjreaqiapbonxuolfcnyudhjylvgnbehtgclcmieysebsdranranqzmwcxnuvlhgxwjkfnc","000000000",0
133,133,"xwolnfojaymgchvyyyqkrexotpzjmrovqkmohfubvcbvwhkymjxnabwdrzvhxtugmgdtxzcqabztvyrkwgcatwfpzlysfosedvni","000000000",0
134,134,"dkqeuswrjztxdfnxurcltkblhcbibuovsrsvcuvwqyryrobtzykvqosenpqkxrocxqgkxcjngkrgubiajljyctzqmknlmmxgovyu","000000000",0
135,135,"cqhcemqfbpfybiulochhmhiynffinjdzulxwfbnqkccckqppounqtucfdafzbounnwrcttxhsnaavqqkloamjyurzksmwvxxgekk","000000000",0
136,136,"ryitplkypxfwtfxpktyfhvulrchclxdnnmcznzizoceubmpapvdgvqwkcoxdvtrgwfqtwiamfckmtfevfunxuzhcuspbiyasiant","000000000",0
137,137,"jwzgcocjnyqztlhcnjangczhmpvletpcjrwbkfvocktxucyzxvsilxkguchbqpvephoxfknmvjlobrtpvnxnxevpcggvnmspztsp","000000000",0
138,138,"irkxxhugbocsslcwtudqyprwrchcrdfatkuhwffvoyblinffrduqcncmlpvyzvradnnfnioxobangailwvaeaegfnvylbqftrnbw","000000000",0
139,139,"ywwtiuzqjafikmnqgcxypoydpnuzjwhadswuylzwrpdhlridzabxnlinolvgaxnoyewsztbmpawqiddtopxkptjctfaaaxuvbqld","000000000",0
140,140,"ebjwfsoquwmwgcbonsjwrcseqtthcaueqqxfnusajydnzwkxpthouwnvawpgprsbxqlqpxwcdqfkwyoyzefunvbhoflcqmbrxuxa","000000000",0
141,141,"swrmjfwsubsfnjqneihkqssztaospkgxmyuocpfrcodcchcjquubczxkcoqtewtcncmcjjzkyxyehoiwvdtqntggzwxjllklrjds","000000000",0
142,142,"wwzxjxorqbemkwsporchcvrblroqjxdjxexldtfkeookoulwznhzhwpdlxkxftnshanwqmpvgritzvjlmmjaszhicvqqgmuruprc","000000000",0
143,143,"nmuyxcdopqwuuwhcnbsjofuwkpdpiqkikmspofoxprcatafehkrpotalwvnswkjibdjmbkfzudhvviybzazmicxbsvgacfgnbuvs","000000000",0
144,144,"quefwhydjlzuyszhijuiuytnbdjagcujfnkopknnuryanzvxbhgrhzzwvosfuokispqzihrjxlnwyhmbocfgqhugwomxiezhpfde","000000000",0
145,145,"qeqaumujpszxelkworchclnvlpafdvaezdtzptpozlspzlojcenvikypyokeawvigrtfdkottxnclrpfzwvuqukgzyvivcndjfdq","000000000",0
146,146,"bihinpmpnxwzettsrjaaoqgcenmfppewhhfplexomzfmybhszlyvnuwhyprhxggvyoqlvzgipvxpyvyniyjeimcuknzuieouoply","000000000",0
147,147,"jgcxqswxbeeiwueutiuolzkhunhhlfwrfntnyfsbroszcfpncrcwnxshsvkidixbvdgfbsndlygjepwqficogztxduyivxgkzxaf","000000000",0
148,148,"dswjteqxfbwkmyitqlbrnnrccthcedfeqnaeyypfrnyanuyfqcofepbfwvuzdsmqwuowmynannwrswokmjqjurcirwxryvjdbawg","000000000",0
149,149,"wgczdcenydurprcopaujulhqwchquteejphshyafyzoltqftrpuryoqmqwivsliegjficxoiivrwgfsdisdubvxuiksqtznbghzi","000000000",0
150,150,"ayjjefjlruywramrtvlpeesjuceskgctuzjmpyxrzedzfyzfkrdpcnnzamdjvtplacxzvtzdepuqzlbpvephmyxgoiqpirfunobl","000000000",0
151,151,"duasdwqqnwjaogcnasowuzzizkjktsqqcblcyznabcypuxoqvtxsgxsnixmtvhnbecljncvzpqpasibfzyuntcytidcmwmuzwkjl","000000000",0
152,152,"rhwfciazdghdabkmuiaqxroejrfbbnbepnmrcqhcsqckaaloamzrclvwxgngjridmzunvpjeffcccbftzqfnmcoqjahttlhlevpo","000000000",0
153,153,"zfehelcljwstprcejgcbknovibmrhmomwsuslaqbwulydthnqzvbxvsqmrxqlvgyuklokzqkpncsgznevhtroixwwyqyfkdclwlv","000000000",0
154,154,"amnafuakxpzoluhnpwjrewrcehceblmjaalxwnjktskzclpewzptvvowdcttudzccqqgzgickxyjfgbqpmcaydwzmocciegonkgq","000000000",0
155,155,"ecpnasqrqpwlmkteirfifmfqmxnkirccjsocdsjatnssmqbtfjjyehshcjtqiveneyyxujquoivqtpmdqyxmgzlpxxtroadekdsg","000000000",0
156,156,"oxtejuuwjxeykfrcsallhcovrtmnjxcfsbmdwnfkwsjpwzvxbwigyabxhelvlfxorwlazgswxdjrwxxmkhftazmwqraufhutcpbc","000000000",0
157,157,"lsjqbegwtstojjapbytugcscnmcklisnijxbneqxvcecssabodgrqwlwfkflefveafirnhwhqjtqjdmybfdkpoftxapzuzrtargs","000000000",0
158,158,"urdxwerupqpwpbropdyoapqroqrrqnhcndwnnrinneonroyplbnrjuodcoleiddszxdjxrvtgmrghystwjwswryuaqfgmeoerlpl","000000000",0
159,159,"dbxrphfkaatcwpndulsntmyzozoqnzsyiksrcdnetlttohcbzussnrqtqekmwjzidaxmjvgahyqeaerwcbsfnijmbsebgguzlhlp","000000000",0
160,160,"ectfdruxzwmlffaaniyzrwtlxcdkmbuckejzesjaysndbqigcwmbqbapsioajtvbdmoxlpgsoozwydaectfxyqencxsrbzbdfdnh","000000000",0
161,161,"raatyntoikwnrcyjwnmgciudikwtatinofzfcxbcdbgmnjjrybwabunqjrrbuntwcxmytwsujduyliqoqbvxayobmpjfqgmneimj","000000000",0
162,162,"ndpztapctwfrchcqxeuyyvhhuczzcqkcteutdccbriwbeytnkuzdeouolfnsdfrdvfbdpvxadrdrgdynrajfyrufdbyfmglgtizi","000000000",0
163,163,"snbdlntxgcdickcdjxhwachqujaxctqfbgkqkgompcirnsklfbklzbvadxoviqnuwpkquxsewtnbdlqkgmfsoindqwgjzkbhzdwg","000000000",0
164,164,"fwsxwqqcfwoapcwqkelktntshcvxnejftxonwjctzyibvaxcspxbdkzvxkflegmcbwcshdbixlgpxbsziylvygbvgrdjinivlkhg","000000000",0
165,165,"tyxofcazthawrjaqsubrxxnoempyrdgcrvopzkqofzqpoziyxomnvsftdkgrojypopqaoukmwcjydnxsjdugedsegwklcdlodoko","000000000",0
166,166,"fauqwfirusmnxgcohpujczerltwtyejpwltfqablevtsxxrccmonjiulkcswsgzoppyjkfbrsixfpetmobwotevvgxidrsorlbwq","000000000",0
167,167,"siufafysziilandwkwqppqyytiiiimreqkqcmprnlnjagcdsfxnuykhxerdzfbhlrucfywvybftbyvdxpcnlnbdafmbdkyhgxwtr","000000000",0
168,168,"swobmqzmyyxbrcqhcsqdncncrpekqjnicyzkidxysoxvsbppcghrkdbbsphuluabhxhhkgfdfpdqehvwyhauslbenekbemvilhtf","000000000",0
169,169,"tbhedzwlsfbeamxdiotrcfpdyjtkliwngczicwkpxfenruapvorgxiicdmgovuryqrtlqpnpapxydjyqnabqegnxwflakpyylqtz","000000000",0
170,170,"kqznwiyynnneywdtbkrcefcqdkhcjzrqaewzrvsydnpcoazudeslxcyspknvmqtgowelzqsrzpqxxfhsxoldusdjhpgvohpfgolu","000000000",0
171,171,"dpumxwxuyiibmudfbuwowbammeouqbjaboqnncgczexdwymzfuordvkfnsublodanxgwaxqbwfghyxdqhlmisvijqatizpxubrfd","000000000",0
172,172,"qzempzqkmcwemqljtpocrclyhcktimwiplkauzxyxetbfkvckfchmtgmlfanwkgwingtjfowomuxbmxwwyolopqfensllbfaqlbj","000000000",0
173,173,"aoayhcoyihxglhlzaiwdljfwnmhyybkbpoxqoliriicztlbkrzyskmojayluxgcptcrtxtciocutoabzrxpsoytvwutginvcgbng","000000000",0
174,174,"ptqffsytppdmmtsfzeaojwjywiirccuyhcudijthwrmsvdachmjjaozhyekgcokxnoxvgygdhkzsewiozsanzxbdnxspvgmotpan","000000000",0
175,175,"fdywymbcaaflrcuqolxtyacyueysuxjyyhcbmyywzuqwfdciqipavqxjggchtcbncyaebzlenxzepyoyztiocfkzqfvngmtzkson","000000000",0
176,176,"wjxhcbtbpfpeyueinjdtrcxofotknotyhxgptuzpgchhvxakzrklywbmkblamjczutbxxvcynygnbpavuojbmwufkexapwpobqvv","000000000",0
177,177,"hhtsolxwrybliomqfxbeosrcxyhcmxemxvfxzvdeqysoxoqinudnvsntgvwjavgcthxcnnecqyocztvqpmhlfvactrxvwdvsoami","000000000",0
178,178,"skdwbxobwsonozbojagcjoszorojwuxntbmiduqsfviebsoakwizfzxmvsygvsfjjqgpfeubacxnlzcjjnrrrbevcochmrcyqqzp","000000000",0
179,179,"brtqzywsoqxbdphclumeaxwypzujaklweansehhngcskoiivximoztwrwmxkkwvrflgympawqbhubhchrniyblvrlforbzcssrwl","000000000",0
180,180,"qjwyjasntgcjulcctrxoxmknhbnftvtbwadijmyeayyznyyyzfnboflaipcqdmvnxaaegqpfneuervdjdwaoowmuqnljdmxggfto","000000000",0
181,181,"pykewlzlmkdcwnyobkzuhxnmkhknaxbjrtuwbjaccngcezbrtsbsbzftxmauixwikfsevrmwnxvigpjtlvywgdlvpyflrzykklyo","000000000",0
182,182,"thbmryyudixrxyputjmzlqxjwjahbwmgclbauhwdjfemnfxxynaipejaywvjksicpctpxcemgwnsgaofjbhhktlybtszlqycpwnz","000000000",0
183,183,"wujadibdegcyhvnvorerhfcyddeqxmxqzdqxcqclxleifobuvcngxobcpcmjtkxdbpcchpgxizqdwfoaerrhggehwfrpglyjstww","000000000",0
184,184,"kwmuhwcqjagcooeoydservnskjpaylwuubzinnvkzeuvatevwrcpwxgjuuptokncrphtenbnwgjsfqulehtmxocucznbclufdifo","000000000",0
185,185,"mqnquogczznjwnnmepptuhjmqpijasukwexeqccgcsnzewdiirrpafxpqvtpgywvgtvtfkukqpkwnphzbdehnyeoubqqsvtqznjy","000000000",0
186,186,"unowsfxkejfxkndrcaquufkfgcaedhsunqxqofcoaqzwupsslvcmxertgwsjdakehmqortudmhblvnaggtatkbqigjdcstjsysar","000000000",0
187,187,"whbpmsxkbtjcmppymqwpucajotsrchcwqeijdunxftsiobbvsddkgwkdjocyfjxxeuomryvduhwtydczpdjckttntduzdtsshwpt","000000000",0
188,188,"qloasrhhcriwiwmgawrwijnwhmlfehamfkvgulyxcetnbrcsumapbtwhcwrpswdgrnbxsbyyftnxpovuhzvxkgkzfzzmjfbidnoz","000000000",0
189,189,"hccybmwegehznoexcmywfslpednrcxxwqhxqvmowcqmpzqmijzfypflcwcvyqoxmqneuaapfobhuqewbvqyhlgmdvhzunqkpwqwx","000000000",0
190,190,"xywhckjwqniafdqoqjrclxokxshncrswzrgduxtxdpanvzewwppplvalnyvxznwxjzdezaehsrvneauyslxkcapxvgxiqweddqhq","000000000",0
191,191,"mpasbcqbjuskiayqwpjoaklecunqtjayhzikulcldfzztwipwbogcfxjxdtiycmlstzwvylcxdyabmisantgmasisbjhuppioziq","000000000",0
192,192,"mbrkuxjcwkennjabypegchjfkcooqnfcadqztebhvqwawytxphkwtagjxgupbbwkwvlhtbtdzhkqhxpinsaytjuataldtwyhictt","000000000",0
193,193,"bwtcokpfeoetsjkjawyugcspedubwwkickywccjlyrlyvmbqvizoxrthvuecykpdccgkrymooamwkqoibrqtlqxjqhsueeflfmmp","000000000",0
194,194,"ljjpzzxlyyzthzixlpfiircyrwrcxbsjqmqejoaagclypusrjaieadvvjvylnruinbslxpzsamvepmpmbxtwpgqqoejnwrcuqofh","000000000",0
195,195,"tzatipiqanejwxkxaepjauxxxfdscbkdnmmngcvnaceffjaixmdzeullryvtbyhqczvyrovpnxigpaefwocpnthjmlmgizwmmuho","000000000",0
196,196,"mbleklhnlemercsbcxficfrbajqrkwqsyywcdxjahqygcpknbebfzlmywxvzvuoixgtykmboxwvrwlwlbyjbdrricthdllbqfhap","000000000",0
197,197,"ousrnzumouidswjaqwiqtdgcizoqnsuxiiekydnvwbmnplonlkstejizcrxvpsrbntyalhywwzbcczvcfqioamgsrwjynmuytbdt","000000000",0
198,198,"rarcwcuwnkzncrjatcdwurtunengcdykecbbuvnudzlxdoleyrixxctjptafdcjfyswxcwtzpdcapxisuvdtjuxgularjphaiupl","000000000",0
199,199,"eeflbzqojifdwatedxpwiooraarlhcfapwooqneyktyvrplvcjijkybavzvcyaxneetyguefqnoxdwjcyfpmcwgwqwwdepiowofx","000000000",0
200,200,"pehotwjatcwgcjbirhkyyjdxraxmlirxzedzxusxwnpdykrdzvxqrkypcikkmbtagqyxmywlmhvaziqnqcixrtunivxvzxdycpff","000000000",0
201,201,"tkfjshakxbrplxswbubzljaauqecforcitygcmmrleryityqkkqjborasvemfqltvxlqpjnliqspigkhmxmoeekxqtzpittpnyqb","000000000",0
202,202,"eiaikbewokpqlktrbpqpbwwjaynyugcpxfcurjlywqpwziwfcevwnbiqxgqvptalosyohlypzhercnfmltydzlykxptownwwjlfi","000000000",0
203,203,"lhhsqgcuipncwxxmjmoizacujbnnyjnpyrchctvimejdiydwvfuingqmwlnnkpfxoxvwfgggfqpdxknrpdxipmhdcwabvbwirjll","000000000",0
204,204,"towjattrgchjohzxefpbqcntccizydtbdwifvsqsuadvoulwtwdeddvkzxixwlcptimumvaypiqlgotaddussgcrainlgndzvehp","000000000",0
205,205,"wcjdulnymswrcajfgcjzinuqxvjwdxszcopfphhvdhxtijmvawtfdlpnkysxledgyqzhbjczscsuahggqevjgyodvtneckspogfp","000000000",0
206,206,"smzfirapjwmuwxkcqpcwoqunwqlzfowpdjjagcqhizcibwhwpzwpaaekfxvuhxdatgrfoxqcbnhgnygsdwibkbsydqxamurzlxdl","000000000",0
207,207,"ahzspowpjapkqqigchwpdjazxuvtarecnpydehyfvzbkqoehmswvabgnqfoboskqkseqkoeenmitdjmvplpydzksfhadxweazksy","000000000",0
208,208,"oxfofehdnjpoevkapzoxmtowrcrrhcxplafoytfmyzcqykzvixmrfssnkwtowgfdrmugrbjuwdbphwfypppxduxjyqguyxtgzslj","000000000",0
209,209,"mhclqjbdwpwmewqpefqhyrccjwmdylwctajdyeogcbdmjzvbqxxuobqxyymcprisgabqrtjxwmcnhskbeuxexhonemjltqorztix","000000000",0
210,210,"koxtbtzcwybkiexfrcojhcnambtqfwakzilwsbyculwxpqxnwldvrxadakpccvwkimensgomshdhpmbjbzwvsltwicydadlswlbc","000000000",0
211,211,"wjyjaxeylqrwnorrrwtyawwbsgcxrlwnqdfksdpymybuwrkcczxtridxepwkveqanlmycegowgnewprowwuajlyivkgxnncvxzee","000000000",0
212,212,"ihymcmomszkwtmpsxlhjclkcwxirocujauegckwsjzketxhzmxrksefztwpwakkuwhjafszvvsfxynatgmlbaofdjubkwmhidmek","000000000",0
213,213,"jfbwwbouywchbcomkbofsgbaeiukrusuzmrcnadpksxchcwxijdweykcqvfxrxqxmpgdmxthpzrsknprytnkxlsqfxerxbcryycv","000000000",0
214,214,"qjpvaerbgbuwadohyjayagcuwpokylsekrbtqaubnuokfpdnnfzmaymoummavhhnhvlspdleflozyluhnzlkmvktnboxvnmxxglb","000000000",0
215,215,"hcpkisynpmlllalwdcrydwezpqiooqszwdxdjqrccpqhdeqrivxogemfhwlvjhlowsmogdtsergdoqffmfnmmkrlkfrsrkwcnmtd","000000000",0
216,216,"bwpzhjasangcvhuddoersaaucudnqvpsxzduyiqaxlukctxvefdyosujqfuguazrqaikxzzdxjxqddjanviztqhfwthaoavbkfsx","000000000",0
217,217,"kizxnluqqawjinzjeiirlobdljocusklhjxkjagcezviwkozmzlahbkhhlmetdenlduzkerhzimdminetnxnrvgsrdoipnpyfyxx","000000000",0
218,218,"ohcceyxjkdbczjeybwxwfsrcnjqhkwiaiptlpkwnlgbvenefuvzyxvuparbfxewimryrrgukjwmaucwikiixhtobgknwvlqhkcal","000000000",0
219,219,"xwokuwojhcisjpxlkdxnecffbtourchkmypqnretpyuvqutfjtvpjrmtlkdpwgjugmtqfiwmwnugmdunmmgnypilfadrkonviick","000000000",0
220,220,"zpihhojqfjuzfmnjkmkwrchcmywlpmcqhgyvqnsmtiwwqnxhjyupvmlgiboxfmtnayxxjvelafbxdaitsrxnmaeqtltfwcqvvwwu","000000000",0
221,221,"dfjxyfnwrchcqixrmsxrztcavsfhuqjrnwmaatuywpjitwxcwlknrwnbwbzfjumozxwolfzxaqutcdpdvykiicamgiojmvhvsotv","000000000",0
222,222,"owjubtyhfhknsutlprcbohcmvislinulllqudzznlomdurpcvxuxoogxyhlregetiizsvmlegzjsuyaplwnkjwkmnsdahjqkczbf","000000000",0
223,223,"wjauplmmoaehoxubaoyygcbvaqysodxawhfupuaxpidxphdecxilholxjxkdofgancypyetlqiotewgflyxygotxuboevqgvmhkj","000000000",0
224,224,"qsnofjoyiwluprcappkhczoryowspxqqyamrwqoncmjssqfyqopumwrzxvxxiggtrpchigdrxcyyupuhwuhlolwhyvlmfqywqiaf","000000000",0
225,225,"ncpkxzmfhhoidmaudulhjqervqijahvcxjqxuffwwhaesmmgjnlscwmtlqptmjamuptclsfbitqgcuktenoxpkkvhwxsgfnslgpi","000000000",0
226,226,"awkjahcrclshypxpsdcbamhlyrvvxbwfvajfmjrrpscwixlkjsvddgvifycxhwxxeixvoghjjhgqvnzbkcemfqnfbsynfqztecun","000000000",0
227,227,"rayitrdxsrwkrcqbosahcpmcboskbtazuvhbmefxvvmearnwkqjhvfsgkmqtdsnnczcklbgluzzelxuvzhhwvaaxduyfrkqwoueh","000000000",0
228,228,"enpjtznyljrwknfifbfsmcodujzofiljaxysdpagcvpeloapvpsfjvzlfjpikxwcjvglslkpdptfgvonyvtflhkomwicmdvycrsh","000000000",0
229,229,"cnnxqowwwfkpbnorchcbzeoslcxdoczpabzzuupipkacxnbdfqmmvgqsvvcgswwttyxrrxdpwzcylqdcdyiqdbbjdhambmzamhim","000000000",0
230,230,"akzhhzcgtxfgawduponcdlwuwyqrjtpuwwfszborcybxubwsmhckrulitxmfycluuofmaczxvpkpumgxvhszkljofuzxbpwgryzz","000000000",0
231,231,"akzzfmtfauiwrckuhcrujkqeevkcvfvqnovymkscqzryldvkwemnlzvjpsxoekqnkxqonhbfcssxvzofrxxmikwvgleagfyszlsu","000000000",0
232,232,"epkftkeplnawnjhyxjayrbnpoqbymdngccucqabyznvpyphholukaxmglzntejofrlpfmvazkfqblstqjzjjfjaqynyzyrcqwbnm","000000000",0
233,233,"fauztmxswrcjdahcpslyncwbannewdmdtaimfxvalmvkffjywmgaumdzojkscxqwmqiovvujpnsmhhrjzarpfolzawfoplntxnul","000000000",0
234,234,"mawbojaydwpgcjoiiesinnvlcqfmpkvjnvtxnrvnriktxadplygxbdhfqfqwdlcgiwjorngorrnzknoywxpmfpqtzxgxhljameyp","000000000",0
235,235,"dvxnmafqojhszptxoqdbbkwpunottslmriinohzdepxyhzkcjochacgerqbguhttavbbkkdaypkdtmnshcbipjdamidjamsgcdjm","000000000",0
236,236,"ppnnwrchcyiyekdqhegfkpqbtywwkjbjqprdocbjjsekdopbrpvnaaffxdazklwpewxvgauvqhgwllhwbrxlaqnniynjtxqomafi","000000000",0
237,237,"edkfwnwsklhcxljwztrchsjudosombwljjsnzouqonoanuqfruypajwmkzfdlmqfzwzqvxrlqngxkjbjpbgoetffwptwtlnwwjfg","000000000",0
238,238,"uowiixdeagmzipsqxnqwxefrhljmyuswdzsjthavvtgixabttkomfpeblrcmofjuobwlwgcwwlqbykolixzvxmnawgxaylixdshi","000000000",0
239,239,"emwoqlhtpoxoaojaobmxsopianrsdxwgcsvnsopztnskteppsvrfjqnhshdtbylnzvaibxwgwdhcgsupuehbxmtjxixsnevgucqd","000000000",0
240,240,"wmeqaeuinoezxpsncrkddzqrhufmmwiuujahghkhmjpvmhhpixepgkvcsfpdscqehjcfldgckrcnitpelkivmxcljqroxgsknrkd","000000000",0
241,241,"apcatkqvcddwxwrlrziyskoxpwmafbrukpzldjjaiidrhyxsmqukyemoahqulcnegcdmbbhuelzyzvuyfwbcqoxgtwjlosdhgqaz","000000000",0
242,242,"wkntczilnfjagcrkxuoerljppekuinlyjsdzhzqqmbyecwkuieuebvmpvrblqxbbidrbegqmgqgvgrgoonoofaxoekqrdqrokpok","000000000",0
243,243,"lfjwekrctwqfaskusjuhcqvzqkpiodbhuxttfktmzhzcumjgbvuyfrizwnxydovacuwborampcmcbfgapznbmikvipxgifeuprfi","000000000",0
244,244,"aclissphzdqbupmwrjkmprcpbhcysknqwbzhoamthbmnydzpuzjkrzuvcbxkehpseqgalickrificosdoensfmzjvysjqilrzkoj","000000000",0
245,245,"rqwxololxwzojjaicgcnlvzqvqcthmoifdtgnrnaeavljtkostisimfyxqzyxduiqmbizjisjfovpxrdlgieedudrlwmvhhrvmlu","000000000",0
246,246,"kdijoafpcwnfqxjhxiriinysjagcyoemtsvlzzyavpvzxhrdnlooavwogzrtnnmfurpbeytkzvetnfnrtbqtvpolzfqcshlhaehq","000000000",0
247,247,"bashxuiemjunznhzhoofsxmtadxjexpswfxdnmzldpbxdeqrcwmhczxcfcvmvffedpbbswwhugdmepodskrwoftzvyrdqxbpkmxy","000000000",0
248,248,"tkykizitfwoqihfqvfczfpuwxnwdzkcjalakdjqweqowkyxnsclhctgcedtximpkvujzeinqtnxvwsmkgnfyekevistcuvioxrbe","000000000",0
249,249,"tmsacpzsntuwsuujasfwnrgclawnobipphsjzmlswbzegpozkkbtouljejxlfkgamrikiqjvvxdfbrwcxoadaoyeqnlgveglylre","000000000",0
250,250,"slcxdwyfunodgcttbwrzstmqjrmrclypfkoqekaekjulhrtmfzbosikwxanfayyormxkqzovxgvjyrsascjiwcqpiqdtwbanitiu","000000000",0
251,251,"owqjqfbsxsyxxjkefsdnbdjofbgrpnqlcrckfnhcoiktdyzhdaohvxwkmykmeavyxotqvouphgnbhmsfgztsammpocmmwaiomzye","000000000",0
252,252,"wyjaaxxlcngczlblsdwnrijjjdewjmfwtvpybkekcsroutpifxxzmadvlifxwgxvuficivrdbnbhqizamvxihrjghqvhhbtcvyvj","000000000",0
253,253,"kpnqrauhqwrcjgcwpuollcdznxfmvawbmcpfyfxrlfcnszplsnezrrqnxtuvegmvjgooxwzlzuyvsdrchenmeuuejlpmwgvrbhzz","000000000",0
254,254,"rfxqiromiwdomojjaoxpeogcuwsqwmqeeuhrxnfktzrypnlvrxptizwzelapxqvnlhqmggbyfsmnomnvhmrldeuolunclklvtyty","000000000",0
255,255,"ndjwlnrchcekxrewszdgjctjffmegycpbzfffosyprddefznkrptixtdlfmrikvupgnhugssyooqcyadfjkdxsxvyisuwbwejmpo","000000000",0
256,256,"teumpdjmascwxcuwmssjacqtacgckcqowvmpboopszuiphlvovpazpwiflvwyvwyprlrrlthydwlsncmifiduimvtwvuotnpaxkg","000000000",0
257,257,"unwizzqsjakiesgclzhtwdsrpmzfpzqheodemtlkzzladlvxnthfoeuegkmkpxqistbtpcrxlupfdsonjzqmeljhivqfzfrbslov","000000000",0
258,258,"wezsjiurqrchcekzmzmqbcxuvnthscvvrxokwriisrwnwujwbfqlaawxogvyyoppbtfknonkfnsfvefqdtxgdhopoyfxsoriabnd","000000000",0
259,259,"sskmlsuyxcnmctjduwthhekxoboohzlpkekoqlybkpejjafksfgcxmnfimzhjyesqwyoilbtvwjzyoxefsdvawgaoytanknabpcb","000000000",0
260,260,"qtfpfzmljllwlouctjaswfigccyxsvevvqzipqcskdmtadcwtfpwapvfauwpxvzttmiprvyxroxcagkwjngnlhrsapymzdmzxpfd","000000000",0
261,261,"jobygcuycaaapelwrjzyzoofprcuwkxhqqdbubfekujsjzuvmsxvneqliuixgitcfnzuemlcszuqryzpfunnzeyvztcuncodgjce","000000000",0
262,262,"iuujmnzfabfderocwhdvcjamgcffzjbwzzfuzsanfmuxvyilykcoxsupeaigwurayuptbcwgbkpbodikeqvrxfbjzgealmimifco","000000000",0
263,263,"lpqsbklwlxapzewjaahkhmadbafehqhgcmcttlczpvssyrsfftrvjknbzxwibmmbamvqdengypioddmikhfkfxughggzssalijea","000000000",0
264,264,"foknjauobszwnzkjjmbrfjassolytwpmgcwkzqrwmkrxpvpxswvuprigyxdcjxkfkexhpaniydmzmyinfvmcmmrujttcwfkodofq","000000000",0
265,265,"xydejyuhibwbwninrchcseobxzuumpvdxcojhztapnwuqhxqkeijxbfxvplgjgnrhiicyxqnuixumanhyokykgwiachrvpcrlyco","000000000",0
266,266,"ekajrwxmtpcaqtdpreaahhdbnhjakgcbpdlpzczqmxseahtrdvhhmnjmhxvldyyizawrpbqzyxlwyrvgmmzxmmbiqeqrlmecvxcg","000000000",0
267,267,"xmkheexuzciawsyjblwackzrcohcyqiembqozxnvopdpoofgydapohqwfgbagormqfuzuumnoppyxcyczhirknugnrnhbmebszxa","000000000",0
268,268,"afbzxfqjhlavmcrutnfzwqahdopnrdrcuxydmjahcwzvoiyumqxdgloetsosugkfpfdcppbzimutockeeppfvnyondabevbmsfvp","000000000",0
269,269,"ehwollyutpwrzfctdcjsyrchccukecdzeyyhfyxqozvnbdtlhqkhxewkmeegquwyrwhemsltcytjderbfzyiorowiwrmhpmglzss","000000000",0
270,270,"jaeadypfdqudsooaoewkbhumoibfaeutitudbsqhtdthatezykcifwcgcrthhrcypwrzvisadysxmyyuguqellsimwjuxdpzehku","000000000",0
271,271,"bdnpfderqrxmiknfxbwfppqxkojdusppjaotdygcjwzkvllxqbdchcsgtpehjndxrwlqwzlsluwhsboojniwqcyszeolzwilxtac","000000000",0
272,272,"rlppjwzmsljyjsiolpcmprhjmmeayjawoelgclhepyizrlxdqtqfbsvgawqktfxnxzzasuqjhzhelrsgbgwmuazgmcrjbksaksly","000000000",0
273,273,"pkhwzkjjqnswktbiucpqywbynsrcnjhcodxqkmmwbprsqcnzoclvxxdlyrfyoxtrxgpgfjsdazspssejoyfcqfgoiemtbcyhasxi","000000000",0
274,274,"firkaaddwrcbdposnehcectdfatytuvaetxsaslszzeprueuhpemxenvgnmitrdorainhnqrcafocshljparbbwodmzdapanzdcr","000000000",0
275,275,"lshqnftrwacqqatxoxswfqemttrclocehcpkquypncnzoadetqpdvxemmghtnrnlijdjnwohvnmxxhkmcyhbtqgqigkqaouxfsdv","000000000",0
276,276,"ohnjmnuptrqjpxdtkidmacknrctaiwpsrjagcrtdearsztosjzuyqbhicljdvqnmmtzvxnmgtglfvqycergurxmbspdzdphgenor","000000000",0
277,277,"uwljahwlyrcabgcecgmjlpbtwlryyqycspeesiexpmkovkyjfjywfqldermxyovrdgniccnpphddrnktllawqahwrecwyjanfyac","000000000",0
278,278,"sinqklwycbjejjafrirbgczekbnvoedsthuqmftrvtivxvaobircinevtwyveqpqzwinnqvpobjxlegjtwoqzicpkyotdhwqqkxt","000000000",0
279,279,"uajdhxfeonulgbrwayinsjquepcuclyxjasfmsepjrcmqfhcyyacafjwnzwarldvxaulxecwbxoyxbgicodqsshjuziroxvfqvbs","000000000",0
280,280,"ofnbkwaoawjjcwzlqrilfxztcqhxyljhfmtofhepytckiaffarfprchcerdbrftfcgzecxdkqvdsecqocbkgwthobcjbuimrmwei","000000000",0
281,281,"ewpzfjlelxedpulgbxswqcbmrxxfsnjwrlorrccqowbkbmnodbnbjgcewneaszjtsemtvrurlzzmqyfwcnzsqhwvooauxkoowhgt","000000000",0
282,282,"bjqpqaqfwyyndmndfbeyobpywljfdtwmblecdpxiqmxjalmagctzupnxbytwkpqebpfkdljzpsxcswvigoahyskefyriadlkklsx","000000000",0
283,283,"ycdalpxmkqjwycwujaptwgceckzvfkdxusxcyjyyzpqaecukplvbndooooxyaltcmvirmlgwfjmzebxtychpfkfkajzivtpirtct","000000000",0
284,284,"etegcazxzikwfzcrctrbxucrjkudelujohabumsjzuywurxoiuvyngzlluyfvnkmecohtpcgmfwrcunyehvmzvjsfeodusnhncdq","000000000",0
285,285,"ziimqcwmxreowozokrcnxshccoasxacltjpxmbdtfhsydyoppkmegsmocrlaszlfpuztvmcmxxmkuugmzpkvmlespwsjunnwpcfo","000000000",0
286,286,"pwtdhikhoitqlerchcsctwfaczewetuikhojjbnveuyraxbhegdgsiwxkinqnsztnpnpmyaegitxvukmpgolvjogauuqkmvoojjo","000000000",0
287,287,"gcabqxrjhnxwjaigcdcbpikbdspusryzykvyfrzhdiivwhlfjkrrrpshraxajpsewtdwalmgvzlwkhwtyqaohmxqwzabvitxddag","000000000",0
288,288,"hirltfhewuybbmyqtoctuijrwharnmpjawgcinkvywhuxxnusoqjzirewzfjygjvmakawvdthuphudexmzxntruvgdvjjwemmqbx","000000000",0
289,289,"werhafusyyteyenrcrnemjbkedhceffdonynamgcznyovfzkijenniioqojcycwvxvyogqjhofdgipwtddghemdcobevuthalefm","000000000",0
290,290,"oidsuwyzjtoplowojawwixtgczhqoexbyaqtmhqcuruzklxrvavdsniucinwygzbzdvodtmcbxyboltgxfitclgnmvedyswzyhxd","000000000",0
291,291,"nrnotoatpiswitfpdauexxqqcbyyrareaemhcpibybdupxbetntkzjegfpbirmxhybztjluvbiwzqzoekybdxsvghmcyqmnuntla","000000000",0
292,292,"qfwlxogccoxukwskkywdlxnulukxujqeqrcbbtywjnhhjbnhijikvpmenfxqqbentgmakowyvlgxrlqctorjthjykpydktapukpl","000000000",0
293,293,"klwykijacieafbeqwbcgcrbfufdqqwmiemqolimthfpwqeqjsuhnrmeqelawebasatyrwruttusecewnytpwjcqdmxvggzdbdbjv","000000000",0
294,294,"otrdusehkauiwrcknacaalwkqwjrmgckzemnfmmpmoazlystcdmyxzvaxuvkvampgnafkuilqoaxtbdfnyplablnteanewjgdaet","000000000",0
295,295,"mejbjbwsiqrliqozlkjaunpafdkkslklwumugchivynzfzyspvxygpexkwdiboavxntxhpqoutlmvcdsrdtrlqozxeubrgxbptoi","000000000",0
296,296,"mqhnjabrbxwuzfuzdobrxdkbjbzrqiofxbbxidbjalgcnennztpdtwytuwmwcvadxiwgnuflylbdhsqdaydsiraknneqoimbhlhz","000000000",0
297,297,"txxmjuhywwzjagcjanitpuoqarecfigybxqgwcyteuawhjssozibfcajhdbexbzogrlwdjipunzboodyztnanxeuvyicgobgicut","000000000",0
298,298,"mxsjbchlwfcvnlhxnurikwwitkhlmflufgiylrlzdwkyxdibpilmujanfyckfwqqklboepawllwbmgcbfaevixotxnxgjvydtbva","000000000",0
299,299,"bowsjaplngcqohvdvecukjpwaklpaomoodsjqilmnfhnpwnhzwycoflfirjhrmhcwkqrracwyuvaarpscaqtzkxvnpgmvtrxpxzg","000000000",0
300,300,"trpelprwsiwcnwmizsbawjaakecgczoawbdfcuyzfekibvymaoxnecspgzdkdjcbsqgzuidzellaukcunhivrexwwltbxaelqwgv","000000000",0
301,301,"qidrudmwrszebnxrcldjcehcqqrueahoxcvdmxzcvakzsxopvmpkgfatvtvpeuecbpzefrltolewhmqmzssffpwtdkdiuideeyph","000000000",0
302,302,"bjhrdjceviabofkzjilwrtwurclfekxajxnkndebgcotwauymrmmzukvomxhxboqnbqgrvqcomzxznrxigbjzeldisdaofleouba","000000000",0
303,303,"shiiwjjaudqgcztboozmltfvnxvnjoryjsdnylonunqzxnrlsvliyfomdfngqnzdcnjhpedsfsmkvrcrkcihpiijtkiaxoimbqiu","000000000",0
304,304,"snwzddurcsxdphcccdijosojardhyynqbrjerijlnzyaayxxyvsizudkxvteryrndeprrvvuwkboggfkggwwmthpwdkbrivrlqdv","000000000",0
305,305,"cyfmdjcscurfjseypebxzwlwhjaackwqhorclxxstdhcvrollvartrvexetruqmdfuuvtrfnvgpmnkdbdutdpvhoiiunxewwqatt","000000000",0
306,306,"zlrycijizwdvjapyfwdqrgcjwlxqdopqdivtuoujdzuyhxlplxvggdbvakcrtiadmfhdixkhknqqbkvogjnqyacehtfhibmczvjf","000000000",0
307,307,"msepfrpfaoefndmdwfxncfcrqxhlnjrcwohcrrsfvyplaqzxuxldvlmfrypgmkxpkuhxhrruldoyxocsxsztemocchgxfdnwvcxb","000000000",0
308,308,"wobdkebhlshbxraiowikiusclrpevordepdinodhcifuismsximtgnssvrbxooxyzqqdneiirxmvrgquzukxmgdvlbgbepmtiolp","000000000",0
309,309,"ealcbabjkccirfhqsrlwrchcnislvgjasmtrnlljffvvsoamwvateabactukhmqqldmitrozvyswmradwxisbogvwjaxhksleewu","000000000",0
310,310,"frrfihikeyqekhnzndmxpmbldwteysrcnhcfcitxrjbudmckiwktipilbmbvjfbedbxmgtuazayyfctkwqqfbcywdvanekmsospt","000000000",0
311,311,"jjbbhoowlratlbkxaibjrhcdalvnnvyapeyobzcvrbbzivxekocayolswrykbguqndtcrhfpjznhpqndtgzqbkwrldkshioffjrw","000000000",0
312,312,"otpopomwwxhypwkyiuwobdsmuohammrruekfwxhvmmyctffzarcwdbyqhcsiosdcxmnwdswsjdqbceimpvtvmgqdbwfmzkvrxdwd","000000000",0
313,313,"hrsfbbhspytrcxectcwelrcezcmjdbxphcmwaevrjybqjvjkiynoypzinvxgjbflbnwutbwzwtkhhafnwfdgsawsjnrobfjhsazc","000000000",0
314,314,"ujwnljmwiayyekrticqpotjfqpuhxazlrckuukyuhczwlxxwvucgoudabancwsinerycvcidezujalzmvkggpbmgkqqeouyqqcmx","000000000",0
315,315,"pmzzpymrtooxsbozuebrrewhznrnialmeijrjadxqqlrqwogcvzpupuyktawvxpvhtgujotiekwquizoxrstdlvwpzkepfpvyxnz","000000000",0
316,316,"ddtdkokizayjwexkcdtzrarhcvzpnfpparlobprhxvjmzahfvteefjalxloawsggkysihfipculfhlgdimzkplptastgjnttzmzt","000000000",0
317,317,"kqufskimwpxlstdxtswljzbikrzrxrchcuzjvvxfrvelszubdsimtbmacuymlyxzfovwerkywnbaqxtngdwnudjsqkpudddapswb","000000000",0
318,318,"arhcliblkezmcsfuyyoxwrchcepdtiqrbenyzvjjdsxwisxuvdjmwlgqklanhzduystpuxnifvdwuqzkmjnyttggdawipspqeiba","000000000",0
319,319,"kxxnpreavbwpysjrckedqccmuhcivkzrlxkuduybnpxvhoerykvrbtgtmdwbboyskerwlnbpovsbpfrnrcfipkowwghqvirsbjsr","000000000",0
320,320,"hcrwwnfbuxkwpfowzwndntrchqztnfsmdpyulklndhpownaronrcrvewjbtvuumxwoqlbprcryzhxyxvqghtbnoafcahbmbbxozk","000000000",0
321,321,"iylorwmcmnqciojkzuhhtjagceifnvsjlskjwqobiwuuwccpnxcvsjngpdhqccrcgeocmovpwsrtcqnlepkxnyrwsfogsdvmqakb","000000000",0
322,322,"adauwxjwjadmfajrbfqxsstdlgchczesfwdetbrhqjkdbsmoizwoqxkcjqusxcifmfdcjjeodacvpnrzvqxsqywwmslawgpcfbvp","000000000",0
323,323,"bkimsqsofqpjquyoskyrxaxqjirbiolxyfjqfuubtwkscfxtuowrcqhcrcwcqmfbqsliiqtybjewzxqiiwevliffruimbbibgztm","000000000",0
324,324,"awkoefoawpchcjtatvikeimmpjklrprdhaanzlsiwftbftxwafxodonwovevevungilwmcoxxopvpdtyexttsiwbqpccefadroef","000000000",0
325,325,"qewrwdoumcmozaslioprctwqtupfpdnnhcrfkoredbawvcmuvakmuoppzuqboqbxvbefhygdcwkmsserfimheaklljqgtzbdmoba","000000000",0
326,326,"mhrunwiytljadbwssdlsfgcuekxnveoqsrmmbauctyozolyynhvxkguusbrprhyezuaofprzfhzfoxlceceuahmlwkibgmrgcuto","000000000",0
327,327,"auphcyqwmdasqfzeupltqxhtevyjxfjzwkdyhnwwrfqkrrcchzqcccqlxefvgvydfddlhppsfexdcyfyzwcsylrxndbehbitchfo","000000000",0
328,328,"lskntbzjskeketpjfadmlwumjapsgcstbawzhqkybvssuafdqkxxgmwqyfdfifkxbuzqihpnnadgkqesbnscahegajwpvzpavozn","000000000",0
329,329,"zwdfjrrpwjqdftreueuhjwajuxjtdltjyjaqjaquhsougcuqobmpzofmeacvksnxiguokiwbgylsrqgcydcoqvugywaxhgomfcum","000000000",0
330,330,"jewaexnlwleuzokjsrxawxpmjjfbkcuwrltqfrcrbreywhcecyjbxizyycxtvranbkfxalmsbbpgmidsqxvbssxsodnmzyhitsxl","000000000",0
331,331,"wgbjalsqbgchuaqhfenjxqdrsyizyzchatjjhjtykjybooykadjwseosqjwzctdyzeazhsxkrwwctvgezxuwgqajyxcnybwxtjct","000000000",0
332,332,"kdjeanabyscstkyabqwitbcjqwqtuiwzewykdjalsxpmusorwfgcxzrapnxouvtbpdygdbhwxrudmebrzklrszoyvpmhiywzklwr","000000000",0
333,333,"umozwqzbyeeossiqakzjawtqplgccfufcgauvxlkcnszxunvslropiljcrpkpnzmdxdzdvpfnixghcgrthjebtothqnzaevaizxi","000000000",0
334,334,"knapmuzkwbpnyzuwrculsmjpmhcnrnzhijhlidmerybdwkdiwznhpdsyujxelqrgdjufyfkojmkxvewvsqwgphitjpmyqdisyyyl","000000000",0
335,335,"zefrfkrwfwjectdsxdnjybhjaxpsgcrdpoesdxwbtkmdpkmuqaqzzvyvoxgpijqhqfhxmnqehjvyuitkpgbsutvwnblmgvtotsvy","000000000",0
336,336,"prmfhizrytixziowxradbarhczdznffrcxrkrvhpdfvswwrifrglrumxswfwvtkzohqrqdtamdnjbyoldydzowtxezimewkqeqvb","000000000",0
337,337,"rhsojgbjysawqrqtylgbaiouipuijrjarrkaxgcakzlnkrwrstausksedcubmisbdpfxoqjqrddfxcctvzbsovotsjnxmtmmhhwm","000000000",0
338,338,"zsejwsfxymrcjalhcujidilvwkrrqakkufzjdqsijopufkaitvszbhpywwzfxmyvxbrwqipkactwgnrtdilhtaojchqbgizgoewr","000000000",0
339,339,"ywnneyjzwxhqrcshcalfroxciyvshovmrflwqodyttzmnacnksrxyvwfxghmtdgaktrwbgdyvuiqxfruhsasmqurxvhjeipalunf","000000000",0
340,340,"uqsulwftjjfokjfjaqxucxinreqyunabellfnlxtngcajzllfiwziumsxneiivlgaffflgxzgwhwisnihrnfcqccehkguwpgjpfr","000000000",0
341,341,"mddyhxowkntlmjaacdelzkxjakdpngcrvoasbuhavxtzxjirqsjatxbjpxpumfpftlipntntvxsjxppebpdfsgpboointheeasfy","000000000",0
342,342,"kyzlfchhzhkaeuauxiaujxxucyfbdewzotfzsjwocxumputlptdhrcfcsaxjejqmqmkwshcuohlbpfeszyxyskadkxlonhklvgxj","000000000",0
343,343,"cdjhpbwzdumrcqodqeccdyojhcoyehfnyisudavwuysvwxjtjkuczckeelgkeprgknujtcbqqennjdyoexbultdwwdmdnabrnleo","000000000",0
344,344,"ebaardxkodvxdemshlhudtumkuuftwexjaoyupqqmgcbzuzaegnljkbahmjmijzscynurgsvdncffbvxamcsreaatcyymsnunvph","000000000",0
345,345,"araucwqdjauimgchurxleuodijspmyhlvotohktuxczepwidqsswxbpqevuoetktnoxdfivugmgedjlkwjmleowuwbwroivichij","000000000",0
346,346,"bxrubatzknpewmktrabhduxuufewqquxetuzzjathgcnknbfmhhbzpqbhkvbxklegwhgfujhrgrfdffbhqpwitcosefsalylvwjm","000000000",0
347,347,"clkajxeyyrknzmnoszlwrcykaletnhckpoxytjpnlsazfikbpkdvfudaftmfwstivskqmslxkngjsehlrzurdqjhcgqotwuhxdpk","000000000",0
348,348,"nbhwctywkwwlqpdqafjmwjmrcbhcjffojsuiiupzabiuuwsrwzmmhrmfbwlvxkgwtfmacdldhqiosfoorkavmnbulirbhgdohlhn","000000000",0
349,349,"suimdecowzowmrrchcroalwqakazufiejyszpcvcohuaaowaszfcfadtavixgvwoowvjziplimmxcfhgndvlclwezdvqyiehdqij","000000000",0
350,350,"wooyzlutejatqhxgcfmsdjhuprjivrlajzduhxwjtrhhamcmsuldhqtfmkurpoeaeefaivmxqsmjlfugjygyaqtzywtyqodgetbw","000000000",0
351,351,"usedphbwdpaqjrclwjkwgcjrqzhijrflkpfnbcnivdsstnvpuldobxbaytgwycylhaoyqapokqjtmrmpvfaprxrvaamppbjbxnke","000000000",0
352,352,"rxbqhnwmhjkdozlwinibrcjpuyqfhcosfttqyxjztioevsnrtxqgjnmpwjxhzqujgonxrqumxdpzprnolscgxrmfysraoyycscjo","000000000",0
353,353,"iaarnuidzmoijdbwdupbzoplhxfpxqjahagcmyzhjbrjuytwqupsikzwtmuekuoexeuvqgfgipbverwjhsowzbokeizzcbizlczj","000000000",0
354,354,"wmoxlcpjaqqgcqntcbxxlkowvabeiwhyukehvopsdyypfthufdzafkmwdfycugpylowacxweezktrpkclsbakfbvdgqtzwqclthk","000000000",0
355,355,"yxmwnlzctdcuxqdnsjatsgcilifmspmdaduiqpxzfxqdhrbvkbgfegdlhvqtlnsltzfzkjiqpsribzwivtdadwuomkfxyrtohqwt","000000000",0
356,356,"lpqdgegwlwwbmmztxpzbjbrlqqpmsuebpilnjabegcqaecmqxtzyeqqvcrfkfkeovpvlcdpsrtquvfxcrdukpxzbgiefqqsdurxc","000000000",0
357,357,"txxariybnwdnrcflmkmkjnexxmhcsytttnxzutveprbiojqdavrpmilbufrnxygfopoamhcriooezziifoezenqrehwvwwcmmrth","000000000",0
358,358,"yzwoxrcuxuhcaqxarzdgjcwdehairqihsyewplrkfxmpaklfvzmrrcuglcabxxynfzhoevfwbovxkmwwbentdngzjramskceekpl","000000000",0
359,359,"mdeqsjwwhbbeorlisfbxoojjafngckocseqqyudrivomxjitkefgecigwrzxbzegbsmcpzaagearyswwoberjxpuoqnnmhqbbjly","000000000",0
360,360,"psquatxeydswrchcaeafdmdlovlecjbjejnlmasmvcttznunxmwvkqdktngwazylyqkmgbkxqbjuhyclbidilttpodexnboqhhhu","000000000",0
361,361,"uzwjauofykaolmcrtegcnlttrcyjlnyswpyucemkfrwspeypqtvxdstgeypwcrijuniyjwbqlgnnmoewmnwnlofyuduwglyodhug","000000000",0
362,362,"kfiuxzwpqucwyrckjgcwajpwdoewzfsjwskdgjnlehcxccddpmrbbetvseqpokllmpxnqzsivsxxqwkdyzvqlvpvulzcprdgkwmc","000000000",0
363,363,"kanoxwpxjanmddgcjoicnvpenjdxquvnfwazfkkxpyvxyylqlrgxkxiyiujuedlawdqvybfjoquwvrzmeoujcmqobemjmnonnuuo","000000000",0
364,364,"lnidwtfhttkxklcqjlwaisrcohcrlklqqvmirqmrqfmmzlpzpyekpsxdzvqwaygrhjnueravxswpmyksjmlasnnohogxpstzshcc","000000000",0
365,365,"zktmsalkngcbwphbtfrokhbtemqkzycyjabxlegxmugcyyoenaadazrmclukklxarkyncxebrmowbvuydcvoaglxaxgjhyaexhaf","000000000",0
366,366,"dlaojiempmkasltcyyplwxjasmngcehkioizmjqfhlwmfmozhlxcblvadwpmxsqtrkkbgliefdcoznlwpgaahctgopkqrlqymlfx","000000000",0
367,367,"epmwlfawuuqkxpcybaxicewmraorhcsiutzknradcanitexhirnhkryomgiydlxsavnzjoqzriliwewglrrzofysztbeamowqvvg","000000000",0
368,368,"mdefsitkfabhpjllcedpiitusudnoqynfqqzswlzlzorctxcmhclttzylamkykwhegkxktvghaqhqhambasrrpbnxgfjitwbjmia","000000000",0
369,369,"useqqltoihihisyefjmdpomexaapmtykszlkqlhwswjdafshfiartcabffwwfsxnymprjafshfytgczvxgyblzqkclxuxqqnzecz","000000000",0
370,370,"ilrtkzwmmdctdmeaurcljllbcmoayhcfdoldywpzvtkupesxfepteucoaepgktwdiwjexdjogjwssvnycewsfeihzgxiehumgsat","000000000",0
371,371,"wdxrpizrbtijcxqhczplqznjakyocgcjcojxdiavnbbxwnjnyvbxogklxmxziznlkxdxbeyldrplnvzfxexmorhslufkputlbppi","000000000",0
372,372,"xmwhdjswrafrwhcycrckeubvbiuqqwfsadwxojzozpspwbzmbxbxyzxtlycavmgkovrhralbcjcmryevwqxvhsmkiwpikvoyzodb","000000000",0
373,373,"wmozhdxdwbiwduisbmonmsjaspmgctpsviojouimpraquzkprsiswidvtsqiustdeirtynfaoqzeljfzkwnxfoshpkxvglulbwdt","000000000",0
374,374,"zfijysklpymlzwsjacbdlgcwbfwnetzelxyfepsthjoekbykqqmuheffhhzhmhevxvopqmkqhgwkusfbpplxurrursgosatnyhmv","000000000",0
375,375,"efdnjwfxkjsnskkrjaabfrcgcnezvpkdjftbdefayumsfvqoxtvbbreblknggimupzcsffkfxvubzyvittnvwvhnoxtpzgisxipb","000000000",0
376,376,"lepwljwzitduedyujaihnqwwpcdyqnqgexdhflgcenpccklmsqqwrfarzvavvperqvmbkwwswsqxogrjjjaeqdxwzppbotqxgrpa","000000000",0
377,377,"wlyqoczxtywefohjacoibqkeoysrkwfgcoedxcwktlewixwronbdcejxlewlxibrsizruprqxjtbrocwvehvigeaorcwysfivith","000000000",0
378,378,"rupzauqdextgnbxlwslsimzjakfgczeeyzfjrbtvhylicqivsrdfqqtnkjxccmzqylvffnpxgugmtyeqohbdhvshsvqgabqjpjtj","000000000",0
379,379,"bztuwmttmxqthjwfoatkwzcbzpxzwrarjibbiduaegcuqjdrwyvzqvtxxgviuvfthkljckwojwhbygegblpfmbyueflvnzwemmui","000000000",0
380,380,"louokhxhldmyiwcplwxoaewjannrcwoklrpcmicmnlmhbhpbrfhcbwwqyzoclktllzkfiaqzdylxlqoivooghlxhldcymhlfheqi","000000000",0
381,381,"eunzdddcfiqynfspzlnlaphpwlcuxzhliqlbroocdlejbysbuwdjllcsyzxndnkjzwwrchcwbhpxacpvvngeeitybdgtjlqtjcyr","000000000",0
382,382,"mtawplbsrceplsfhcisffjxnhvobfttpmbwmlfuydjpfchqkkayykknpuipvvxdcxkwopdovoomxgfjowmcyvsaacyszbruxhiwf","000000000",0
383,383,"nfqdjypuwroblrawrywjkktahcixwcztlyjexzxivsutrnunauogeacihbahplcjvbhakluukopxllyrstumdkvxljqtexppizid","000000000",0
384,384,"skqycmbjkatwpxrjojacxflcrcokngcaeljbbllvaunjvkylxocpczwwvtdqiozvxgajgmkiwdedtwdmmyspdklhadyxadlbpbjt","000000000",0
385,385,"biabxfqjjjmbjmtahxpzwanrcqjphcqjbvyykijwcepjnfxumvsjssagyxrhppacbnclfxsfsfcppdzybdgevxuvueeqjcfeafyu","000000000",0
386,386,"fnwhkziyffwtqjnferfopnwdjzsmfjarugcopyhtleemspezhmxavfsdgxifmtudblbqumjavsofgsdzowqbabnaibxzudmzvruy","000000000",0
387,387,"dzoowppbsehwytjaoahkdsiduxicgcpnxlacdxxvjblrekmpqqcqcttlpxjzptbnhfohkmfoyyyiffyizsxeopfldsnpfdpvcgar","000000000",0
388,388,"ffeafbfacudfxbsloswixzyfjaclskarwcgcrxtbowojrptzohlveslxvldwnympwfuxhfnmydwgnkwfgjzbawvnjzqbnoanaiyg","000000000",0
389,389,"gcdbpdsazjwreowohenpiujaodmdgciisbjytwwjxffizxreidacrurlvwagyomvilmgbfmhqlazdmsvxqvguqjunutdzuilyljz","000000000",0
390,390,"ewdsqwxnrionrchceylpkfnjemqazhriozkblmkcetxmqcohvqdyxngghrfwwcgmvbxexnwzvajeksxcyxvjvkexsgufuxndovvq","000000000",0
391,391,"gchntnlrqftbpkhcpmpwrcotyjskylacilghkhwjruuadnamldmzdmoqistttokelsxeaqmzmztbqwtrsasoxsxrqvxmdnvgozgl","000000000",0
392,392,"awlrcmedqshcxmkottuaapypqxtrbxlltqbjkvdtnijhrurgapwqdgvldfoflvbvsnveatdwlvqtgdqoyuxngilizvxycqnifmgj","000000000",0
393,393,"aymcxrkscviyuzwojrrarqhcmkvecxdyxbzwvrxbfushexsjznzmzfrpcfpdbcjyrtvojacgsrmsakmydpezirjfhafejkmruwhp","000000000",0
394,394,"nobbkjlblnwlndfqrchcfllyvtcunzrfkfoweccevzmlfjqqdwovowmyyjpcanmhkhepdkbbqnbualyzfxxmusrpviukwcginozw","000000000",0
395,395,"owulqrcmdjumgcfamwpjasynxraoarlojbcjisthemwqshqvdxguwbrshpkiwvggtpddcojbygbraajdxuksvselxjeigsjxcapy","000000000",0
396,396,"aukvwahripkbnjrfrrxmusrtnlhazltwexvbswxnpyxpkexhgqenycqrecydbhdqyiopievrctpnfhmhczmujggrwdkvfzrsnfci","000000000",0
397,397,"lswmxlyjyunckefrnycitihyaoojrkhrkfumkxszsnnfrchczuszzhctevqjcxiayznzdnavurxgywxpmrdpniccnodtiwmefkgc","000000000",0
398,398,"xkrecewpekuhkiamepjhrxiwybdohgjesfewqrcqnklohcykbecvxoaaznqfuuqvvraaxoxthwooqgnegdvwnekxnpytaogcstop","000000000",0
399,399,"ketwupsdvhpylkywojyjaidygchrfxbyiyizwxxztuahykhtdxvfymnmgusqsacmkwxtzjsnkqcezoxvpqcwoyvddniwikvxtqnn","000000000",0
400,400,"wzdcmbapjabxyxqmhrnsgczjqufmvjhpeqysrzkvlxpdymxikeigwmuqcovaqtsxuyyltsqjboiflualhyzlnmykhujbtjormqyw","000000000",0
401,401,"pmlpmkjaqhyfxxqybywrblttkimlupnkunigyobutigltbewlpkbpocadqwpoaasdyqgcnamruzvyxneayiocgdxsxwbvxkppucd","000000000",0
402,402,"uukwtrcckljxkacuxepnykgcdyrcpqaanixnmqknyhnrgkygnytieklhpxzecmqkbvvsuitgynficisjlfkxabockxveiygnobtw","000000000",0
403,403,"clnipakdqdppwfrccjddgcszwfqtpsnnbaqaskmyxzeusvuicixgkojiigzqonbnvzruwjcnrmdugiogrlkjvtntrtpsjtezavut","000000000",0
404,404,"wepsmxhnqfszcgfhhyodmytjlieqooegfpwyykalztjasuyfgcmfnofkwzocbalcqihlvyipbzdmywrvvtxgaedsufysnzrbwqfo","000000000",0
405,405,"jtykzwyjzfouxstfjohlkplrcqkhcyopsuwtdzonixxkdnvlqpjgduqksgsimyqfwbqrstsljdhpepjddfhqyygfzasgfnamgrja","000000000",0
406,406,"hcnjettypweslwzspwajarcgcfnmqpsawwswkeslwzuviektnewlbqicxpfxvxmsqgmoglcxtalopccjvrovrhukypzekisinlhh","000000000",0
407,407,"lbnuwhcaecipulfxtfwtzynbbqkehjjoeusrcbbcanhzzryxyrvgnpkylwzotwwkmbakphqrpewmrnortecqpmqhfrxcvjqyxctg","000000000",0
408,408,"awqkycmnldqewzoojaqbgczbmjqibrykbijfyrlydaizudlkyxxvlugaildyljhwctsutgculbivsiivmmhmyncqikzibvbdvuhf","000000000",0
409,409,"xddtqwsqprchcchskiqyafihikkkobvainsuqnifmamjuxtuwxuznofknflusdvxuahhbfmgxnhcmfninqcjequhwqphmjpttdhf","000000000",0
410,410,"bpkuqmfhhlftcarkeynntssindtbsygeptxlfeweukcrqzezaslntkccjaooahdbpqwodrgcebzzlapixxislvwngygpynspgkzs","000000000",0
411,411,"kwyhcihzaxmokebmubcymhmqhtlemfefrchetlriegtdjfexbkwlxqpatskheghiotbvuyvcyrtopwvvlgrjiortncauoesiwkuy","000000000",0
412,412,"xylhybmpcfeeoowfbieasbwpfquyjwdrchcmxzytwxuzwxwvduywsbgquaehxjytvimyxldkmnloequnbxgcgsejjimrylrhjkur","000000000",0
413,413,"azejubswfozasubntpunwjnyxautjaktyhzfysgcdijyjlqpvtcdmvoxdsgxplguzgcrvrmsejmsuqqbpbpekgxrxmcfvynxcvhz","000000000",0
414,414,"qnlmxpwpjmelmyybqfufzfrchcpqjbfmbubnjoptiuldyfoiqqdnvvxdjgjtfkmzsrzptlfzluxptdlyjxyxueoaxyazcfqzandu","000000000",0
415,415,"omfbqtaamxwwdfhzwdcahrkfyhcrcljnbsedcfqkgcfahrtpmixjnkvnaxeikkmpgrfyhjqbsbzcstaiyhbbaktbomnycydyraqz","000000000",0
416,416,"epdydabtiknbbzaukupwzedcdqkcuupttmyrcxmhcbprhrxdamoflqosabpcyiziprfxbwvrqaolqgrujywwocsgkmngflvqmnug","000000000",0
417,417,"bwzwdfyuzxeaywjagclpatylktdzxixktitlrkzbbvwpoumsnbozwoptmuuxcppveynluigzjfxlbxmwilycpdppvhuwtvvkpweb","000000000",0
418,418,"ikrfmmhzwhjaclwbqgcbcybnwjhwjunpnkiodptxyjsbjqeounmrvdbsxcquvgxmmhvclvwgeqquwaxozfjqjcyukkayeemaqccm","000000000",0
419,419,"wsgcjaummttylgcpqnbteopfuzxcyvpnsnqyvbmoedbieuawddpsrwgromdqmfynsqxsxrctjvzayguxfypcjdxrtqoxjoorcuoq","000000000",0
420,420,"qjsmrcymcpweprclahcvxjjmazrppcxzrxlzdlixdshpdekeocsisxwpvuuybkrkxbrxghdghqyqoyowfastvwjngktxkcccfjkk","000000000",0
421,421,"wqhtdqrnouyovdxyppgbzamykjaymgciuqiuozdtxykmqzxlorrhvvplgxkxrackdstkddkdydazusahbetnmytfdubgcdacmmaa","000000000",0
422,422,"wuxjbrfyrkdotzxnqbqkxeijakkwdlgccmcbrfnkebgkgczfskxeyovhgyumxicnpcujmykxdplmbxazhqcnbkakceknrnbjxmsw","000000000",0
423,423,"lwftyqypjawrenfwuthtrsuqpgczhlbunmcoawmocshgwhiwfonrfnjpuznwmzkzbxthyqzkmswsrvtrklxkgwqzavwilmhrzzbq","000000000",0
424,424,"nwhcdxbjszxsfambcdzsljhrcsshfbrjvvtaomuvzqemdtdrzxvwunlctoepyywddjypspgejzpadzqwausayozfxlcvfuxbjzkt","000000000",0
425,425,"mywkozcjeyuunsiqwrkijayngcvawkvecvqytoynftoiktbkiuxibzofnfqhvxwaugsrmojbjqpyjadukeqzslwzxvouzythlajb","000000000",0
426,426,"edmwilhpkxricbbachstibefpzjabatipefuapqtodmgcsjyrqjxttdxbiufoomixfjubspkvovnlgsrcbnsnqeogparnaxgoqkl","000000000",0
427,427,"fzzlyknlmwolijaqgcqpbxauzvwuskjqkjpfhhotolabbbquetxeosuwczhlkpfuyvplxehgnwglohqhjgbenuhruwtvcnnwghmq","000000000",0
428,428,"oalyjkwhokwhrlfbwpljfrcbchcxwurmaclenslxvsyppzrvcccfxcgjlgssthinhmxezyiwrzobpfzpicjremqgjwemgppihbph","000000000",0
429,429,"qnjccowamjalueboqgcsvwlxzwrlmlenywcrixrlvhwzctrbxnmbalozixvistkeeswaqglarjtgnqdbadpwfveedzmmikeaopnp","000000000",0
430,430,"wzqbicczjauucrbkgcivbpmaidkxkqkifthhxejjswmhoyvkfhasudfgywphyuoifjoffjpebjuvklamxkburdnvugalzamyuaqj","000000000",0
431,431,"zxaxzcpklcldlhglzyjiswfyqijxmeorcyfnxnrahcofnozaktkexldrjjzvlxgpkjlnsczkdslcmfhwmghldhcjivbzjbozdnxb","000000000",0
432,432,"jwpnsjspwrcajtimfwtgcenqndpwlhqnmpepaxtabymffzyjwiftzdibokncepsucxrppvkcsgxmbbsndhsdgjrypgvaimtxcvjs","000000000",0
433,433,"eavshpncwdjwlqwmusbjpzpetzthpurjaxxgcparwqikhpfhzhcjrqpofndnpxjvchqednbbkwppnnajbncukqiclfksxnklmjve","000000000",0
434,434,"xkpevrpeoikwpezqjuydqozmzjkbliqwjaitigctiaubmjozmkyxnbcskxlcuvmdabxecicgexgihjaklvqivuykhexptrnwyyxw","000000000",0
435,435,"kaqtseptskowitfsrcjscejmrgcxhallckzdpxrikkowulxnwjwibvtdmndvngwoqszuoeebbugkfkfeqeligzvjkxlzguabcnxd","000000000",0
436,436,"nrzsulswqjebymywqnkeywhjafgcixwexjufsayxbvqeusocmseuvcphjscgroqzpccbpiqtziawgmwicobvvovnaatghfvpeayk","000000000",0
437,437,"shlttswapdeyxnlwafxxupzstjabxntnntswgchynyfytjemsikxcehvkaodbgqihyyyrdfxlwqtohduosjenjcxzxmcoikonikk","000000000",0
438,438,"bwybzipxkpjaqkgcmiwpniubxmaslumbquamwlnbuewvhijqondynztcuduutijmubjcyetvqogxjnfhpkoxfzluipbzpikbqgtz","000000000",0
439,439,"qwuhzozmnwjpeljaikeegclzoiohfulpsabjqnykrkhlfqvdywuveapavdaufmditsacxfubjqrwinvwrnglytvclzwogvhmgahc","000000000",0
440,440,"egbwbouphqwujaehpfroysgctbyojdrxlwfzzyrirshsavxsacosyqysgvhnikargrobbbfjatqbgibokcgtqhcfnvvuposwkggr","000000000",0
441,441,"ybulpstwcdrbqjpukqrcqhcwevdildtyvdmabjzdqbekzqyjkqcewevvuyzuinvzxnvrsmmagwcsdsshmhubtxqmoghacevbcuzh","000000000",0
442,442,"qyshyeyzwkreihlxdkfdiiqaeotfkjtcrcqmqhcxmjvirylwlqqxfbixzjmvvtffpbocxypxcixjuxvgiwzomcmkpmaxjfaocbyp","000000000",0
443,443,"qpbfxrwsmecyqsxhwqrcmmmwhcpuaepocalswvqpmfxtmikpjtvbkmmoxtgvghoydcpogryjllifmnzuzzletbrsdpsykvzeglls","000000000",0
444,444,"epuezywwjaxckbbftnskrcfdmxosqmhckhvvahllfkdbjefjpuivcrniaxjovgnfjkilerdksejzygnqxzzwupprzmxtntfkkjxn","000000000",0
445,445,"xsjrjawwborccojfyhcuwqwenvzqeenhhrpvzrwdxtzyjqyofhlwfezniejkdyarilrlvtqxxngmruxjloylarimnxzkyrswfcef","000000000",0
446,446,"epfwhslurcyhczjzrfzlrrlanemmpdcdeecpvomnexxxuqwulwbkivtpevkdpfysriyvwxnltyagmksqarwtrgymcoqtnawosnfy","000000000",0
447,447,"juanozmlwdjjhkhimzhztrcthcsrqcalvrokpxvizcwzxwfuomrvcdacgydibcwndgqhwagunswpvcazshjwguijuwxoinrwfklt","000000000",0
448,448,"ttnqtzenqrbkrqyyyiyanoohqkxlqfvdikpmyiqssudfwyhytycexvevocgxauhxrcmmdfhckypkjpivzylcpxnhcvhghyglespl","000000000",0
449,449,"mdryakdwqrhkzhhztepjafheftkgcqzxokyehpmqkijpiqcdleovnxqrgqslngfkqgvtmozmbbywekluabswbheuqipmelbrdxsp","000000000",0
450,450,"jszbfacbrhvybradtzoatxkiurkfavltjbzfudhkyibxwjtrcffmracofapmlflnobrrhcztokqxbmuoyflkvbquughiuztaoqqn","000000000",0
451,451,"ruzwakxzyhzjjxtyfhhjaflpgcrjjetuedjpzkuzvxbmdymeqnnrcmryxqkbgyhwwtrvywkabrqmouvtywfnhiucyhaicobthinc","000000000",0
452,452,"wsikdflkwmjaapgcrqnlvzawfadghcidozoenwublenbrzupheopykupobyjutcczsjeoelaialcmkdsueeozhtckvxtgzqrfpho","000000000",0
453,453,"tjrwrkicsodhbfqtjbkrzokxlkpsrchcmdtoszcyzfcdrklkvxhgjgoxiwofzxjrsereiuurbmwhjynkcooonpjqdanpfdlaurzs","000000000",0
454,454,"irtswboircrajunhcbcssvfpmljafcwdwuprfdevnyvesxkyfuuxeigxwvxtxvxvmmbgqvfgsuxqpqbshapmdnbpdjgwiegjiwsf","000000000",0
455,455,"eopdomdrxsuaowjoacndbtylwprulhcjxmlzmepryodcsljorrkzxoxvvwyppebkeglspalupeyeuddbgenfcmeowwvhbatvjuqn","000000000",0
456,456,"yyaholufoquxnkwmioapcdtwdfjfdrngcapiuaduxzdxmdpnmvpntrnilysripuqvzmxhatsvkqgubspujlaelsxsibuuhexkrly","000000000",0
457,457,"autbsxrmeveoxmjwyqeaxmoalblbgbbcemtddpfrmlbtjgcnzrtpxwveqrazuzijxknidyvfucnxbcghyflsirdfmobhscdzepqw","000000000",0
458,458,"warcylhcnqkabuxlbhuwvazsoqmhjqzcmmzbdxjlhozfanevswaaxxbqiupkndcgkptdawlzhbctxnrkryanzexxwayzzmwwxvuo","000000000",0
459,459,"sdauuenfpchhjefywnipoqfzdaoxcnseufdhzqdzjallxgcotbfbuaicznnirispxnldyrakpmjxzmrsaevhftpkcxdrxnaqgmin","000000000",0
460,460,"injwzwhxnjjkdtqrcwqlulmhcnqvjsjehqivjqxtinjbfjescxucjubaijlekdlrcfsavmhznmvhbyxkklgskptcewtwgaxelmjl","000000000",0
461,461,"wfumrcjapnwaxhcoxtuzfchyfywhhckbjuaxhwoifzdvwyxqynvndgmzriwkfxdintnawthhomgzomfseodbdqqkhotggdjkdgcd","000000000",0
462,462,"tjmwotdjhcpfrcdshziszyiaydqktxxhfunftulgigqklooptijfjitkpxpqvbeyjxspxvuqmhlohaksmwqroxqkvffgnxuhdgik","000000000",0
463,463,"jqqhaczimdzcblalqnntjskhgtshjyusipbztmlsiwqoewldqrlklskjapscmrqnawpaxgcrhprecszllvbyxpgtgvbktlyschum","000000000",0
464,464,"byoxunwiaahclnkbcbnjatcgcedvoqmypqrdjztpzodffruuvtdffxgrgvrjkozwgqcbjrdnjermqthqfnqtuyrfyfpvdnfvxude","000000000",0
465,465,"ohkejwuwrmslrcjbhcioruwioutofbohmpsheyodwozsfebcnkvxggfempalarjcciefdcjovexowavuuxeyxdbolnxgoninyfbx","000000000",0
466,466,"ysrnidmkwcmwfojagctulvkhniezoxvootkzsmdunpbnqtvxluqchdqsglrngqrlsgpauzoqghkxlqcegtoqpshcdzunnpgmcchi","000000000",0
467,467,"obrjqrhcyptkblzwldearcnohaipqktwvomnazirybudyattvwwxdgztlxxymqbuwyrsrmjmiqljqduoeazvlwzobnfxtbiyumqi","000000000",0
468,468,"weaqbrclsohcctrtjelubwuyffzuymccpcijkdbdylvjvxeasiaklukgngknzornekhrblofyjvvvnuwhqpovnplbearyusbqjpe","000000000",0
469,469,"xczwafbsccyimqyxytfbodtlrcukuqjxdwohcbivwlfooqpycyjqffuixstxtxavqyjgmbwovtovcpmgbansodajvehdquwbwgwu","000000000",0
470,470,"xsevddejxwkryuxulyujmlpjafgcqwfyerntisnpevsoyzttchxfdcqttzssrvpheqejrsopxfrudjbqpttpkacjcotzsfzvxbgw","000000000",0
471,471,"kcsqlflwfoluumijyzurchcuiznlrdrpnyulvyvppeaeblhdtqcxxtakdazgeuvkxplowekffefvowtdrbszlrzyvclxkaxxxfkn","000000000",0
472,472,"cdrgbmwbcbthzrawfwxhqtcxcntalhcwjwwjzvfqocdcnvlulriyixsxwdsutupipkydugfahbffkvlzdnorwtlvbpklbiseuqpf","000000000",0
473,473,"neyuxpslwprckmjfumcwgcbsbbypzwkvsmrfysodadczswvxutnwkyeahlbgusbxcjrlddljoxryktngdwvkrrlhmvnpaswwdlco","000000000",0
474,474,"ywidxjqrqxlrardjsaelksgczkkixkbpnnkmbmseqkqjvyravlyiwyvabzkdjqmbknccvwdnnocdrmfzuluwovxhcumpcrngzkqx","000000000",0
475,475,"ywwrfaolxbjxdruoaclpwujpnpeycalhkocmrcynhcejxtamzafqbbhlufpwmziddavxjodycngshfefntoxhbkmptnfqssmiizp","000000000",0
476,476,"asnjhmzwhnjdmbzcrcxdugianbujachcmjrocwzufsumiclnqepcyjrkrjxqrmvpclmznxcnnxfacudfancvxxsgfnardwwinefl","000000000",0
477,477,"xhcluyymupxmpmzhrwjwybsrcfshdcvmwhxoppvwwhhlihnjfvqhzsdcnywcbgvlzcypincnbjsbmwlwghmytwffvhqszvxskpgk","000000000",0
478,478,"haaaeikyfijmcdowwfbmpdegypixztblrrqkjairkiolwyygcvehmiznkaucqkzsalomqpcaxvgenlflmnkliobtxuzmffjiuouv","000000000",0
479,479,"zjlxjrtiwjlrkonbjaezdsbxnhcdfbumdfwxnoylnwcgcipowcmfjspbwztkhoxbeuvtbpqcghsstoaohomyasbpakzpajaqitvj","000000000",0
480,480,"jtpdjqbxrxhdzwppskdlcnutxbfkyqtwhaapwgcxxruyorarmhccvaxdfpryzqcmwkbfkexqpyccwvgezdyikavxpngrecjauytt","000000000",0
481,481,"idozhehfdhsmozkmlzoklriwrzeljdqxzipinjzzxajainixnlegcixcivtvjcklxmojtwtymdtfmgtpytfmwllkbhezfuktfydq","000000000",0
482,482,"rnphakxkuulnnmwyqsnrcoodhcbdiunikouzqldncxtyycovkivgllhajmkpuvwjrbeqohfrpkyrgnjzgplwoyqfjucqxvvgrcav","000000000",0
483,483,"xnuiwoantwhdyswczpcnyqykajlnoddqigcjyqvyfjwbvuxqjmkzddfhtdtnnciuarabjdfstxrpvkbggqmrwtjovjpggzdilquk","000000000",0
484,484,"doiatppcqdibywrjaolbtfgcrdjqfdlpmwljzismxcwionqxdjrusnizvxmgijzfdlkjwiebvjlbtdrrzeeslzkoqhjygjstgluu","000000000",0
485,485,"mtkldmdxmapqeeozdpecofjtnnuqdpmwzzyfrcnohcxlyrlobltilnptlvovtkjwxmbgdpivuhptkqyfpxirjjozpshsdzrywlxs","000000000",0
486,486,"nxqnnjsjhkuieeqwzorxnjadgcwaxhenjrjplainzhavupyhpdbqxygsuzmumdpoamchqllbnhdpzkzrtzpatdfaprcnksyvjeza","000000000",0
487,487,"wxdkwsoastcbcewqnojaopedxgcvapimildaxlpxqsfftaykrzxqmcnvxrkogfpmzksmlvkhsfxfexummzuqfkzzfzdhakjjknno","000000000",0
488,488,"hqsjsjexwwfejdhjnjamnpkopdipalitpgcjpdjztwxfuhwxqymldxvageiaozzczjqsahnfxnpwjbshexmoxqixbzvgvkcdrkkd","000000000",0
489,489,"dothgbiowhdodrabuodaksuubkozurqmuhazojrfjwiiujadxgcdtusiblqnprzrephzvjvfuneejhpkcxnhdtlxrbxavinsftvx","000000000",0
490,490,"ccpysfcfzwtiafojtdtmrzohyzcrccjppgcbrmkyqjwqjynarqyqijjltvabqwxvubpxqniswmckdbcluugvwusnhojjynsylbir","000000000",0
491,491,"mhicdkhpamcftspruqwmxpexihpylqlgpitbuduezgormpnkxbbzuccjardlmdgcopfxbtzwpzlitnuvxdjqeyalzclyenildvxl","000000000",0
492,492,"wambrcbteuhcsuzvrsbrtfzhqirxvxmnfebturjjlztseriaodvvnuawlwajtqrlmlonjxmmhuowdqbobaxbhsaejrtqlqurxfmd","000000000",0
493,493,"pwewxrckllegsnxrcclhcbbbkmecizlnylcbmmuyyumxmvhzntikxdvghttsmcsffhshsfpehrjssvssqqufkcknelstgrmpuqeg","000000000",0
494,494,"utpwjasnahtcdtoccfyotabsssgcypiuctsfjzxuhvnvsyoafmgjvkngkriigarujcvgcqstvjpgdxomrzkuyzsiaifivyacloip","000000000",0
495,495,"nuejdnfomyrqrkwdysymbkhyzpryyddzbtlhzgdvgtfwcprcjrmygccsiesnyzjxuwtpplqxykycovcqpzuxxqmvtpkgtrdkikol","000000000",0
496,496,"mhylaisekjmallmijfwniekbrbkurchczezaasnvwisotyctxldirgfvhgxjekvegvnylwhvedsxqtuqacissalfpnaqpsdhuvsb","000000000",0
497,497,"nboluxpnpwjapgcdemusfttezjtjsaqzalwcyhqnradlesrrqdwdxikcmwjzrhiailpbiszkcyzoenyaotbsdjsvxgxxkqenbung","000000000",0
498,498,"komlklsfrccjthcidptouwjujaimxikyqwanloqmqspxcgcijoqsbveenwzrieovegribbaipxmgwpthwwbcvvvkvfbcywopqvki","000000000",0
499,499,"ueahtowbyxlojiyeaqmqrcxkohcmfwixsaebdspxauieuxaqjrpegsomwxcrkzmcxvtotgijpfzcpavccupjgfftlsdaddgpqdfx","000000000",0
500,500,"oqwawffobbnxsdnxrcwapknjtxgczjlcxwidnqrixjqpielytxonovfuuedqtvoguvbjetkziqrdldfvgoszrywknyqymtnuhwaq","000000000",0
501,501,"ujhtwedryuqrwzxrydbmlnkyjalcwgcqkkzxlqvitkszmyupjlbjrcizethxrqkklmdxrhetydfpjoqzshnoqfxnacvasgsijnqj","000000000",0
502,502,"wbwxcjxarwipnfkuwifdzyzyqahcxekuysebyumodiujamokipgcsuvvtbikyjmvcvxvgxelsgcdgyvdsspmwkvnrviosnwkbnrl","000000000",0
503,503,"weyiqruhjafsstogccdjmljmxupjvfyqbwaivhvxotjjjfptgpbvpfesjcwwgtnugcqdxbbpsnleupjpafuluxggumuzbjbjtiqk","000000000",0
504,504,"zxqdtomwmopipqhidvtrxvhtrteulzfrzetxhbjamigciqzsiovjumiwclxvpssolyazdlhmervkxgyjlgzfigkzsdjfsxinebee","000000000",0
505,505,"xktdppqmwuefexdjablagcdoubymkhtstakluwsyybztuvxefhkmhgoqxuxlpwtswbtympqgnujfccgjhvjhfduccvlpneoxidkq","000000000",0
506,506,"qeijcsuryskamopnkzbsxqurssksseibtfwdidtljanwgcuqqjbveiztxpwsmvggxzvjqvottiwgudlkukihcgkchifxewrxuzjk","000000000",0
507,507,"zcfidkfwztonzspijkcjaeafxnuridugcoqxbzuasrcmpxhaehvlyxrjnczvcylixvcnrgxpoiuixijkacpuchknhgamngavlarw","000000000",0
508,508,"uprcwaqjsbfxhpfzarwruqqeislinrlqzsqajaebtfckowomsloreqxdgczupapujlzshlvxgzmpawywrooxqgqfryniagqccytk","000000000",0
509,509,"thmhkldpanwezwjapyqrimwfcclgcqyisfljivlidvcjcqbaybnxuulmgvntvollpipsbtdrfbibbtkvgzggvonynobfqkebquco","000000000",0
510,510,"qtwjaeshgcixoehmcurkzochdbealpiwswuzkareurxusoyixdkksmlstlzyqzvxrynigiimsgyqabrwkczntienlzwpcaddgndj","000000000",0
511,511,"qwbtfbjsyxmoafpcxpmqatwlhcrczvlosxesocktcwbegfpuksfrguuqvdfgtklckvifgltvdusqcttecohfqglzmktpgyobkjbs","000000000",0
512,512,"mrdruwlrdqtlocmwlcbzurcqddylmhcnepzlkilfcksiprijibdavxgqawfvvmlzgciycuccyzchtrlevnluesgfssrawjpguxcu","000000000",0
513,513,"flfajyyxrnmjmtfuxtpadqdwajalxraroioormwtgcfljnlzxebqicvqcxcffgvqkjxrumvevupcgeovdtoebbchxxyrvippwzai","000000000",0
514,514,"qfpxhraphkzwbyhlyjaucqbcfigjxjogcwigoxtnzupkjvuvaivjkqiynqeoxgpnujyjvjoplwerqgnkzfmnrwzfbvczhzddyjos","000000000",0
515,515,"fknblanlptuxsqztswcsuzhabjkhtbshxewjpuhjashgctwsodlceznrdqsuoloxmzdzpxbctxvnorgswcmhfvsjflvttesvhpsn","000000000",0
516,516,"xdefyofbserwlboabawyxgbrchcxxpvwyrnfytwftnxipffwfxiepwrysvdjqtcumxpjnmsqzqtmtkjkwzkmlhbmlxvagzdwgvup","000000000",0
517,517,"cwmmbliblcbjadqbkcltuttmawohdgcphelcazbuszybmifxisqravecklppngzhqdhdekerzzmtnoqxjjinuwkhtwjthrzggxsq","000000000",0
518,518,"avijdkwnshehzorcwykypthcsllwoulvnooxfxfxwbxhvqctouujmwlgnxablzkqectaasdwvmwmzhqwedgylifvrwkdjrjwiuej","000000000",0
519,519,"nhnwqfedxjayypkgcdlvnhosqxilvbjybbppqtfyaopxoksvqukgwscsufpxqrbpnbpgwjokpggzhcseovkeynrvbompvepiywcw","000000000",0
520,520,"ahbiusssmyrqtwfahjydcenmtskebocktzdlmehyumhbdbvkhtqaenyxytljoxoohjaoabtkchafgccecpdqzoavooumcxrxagrz","000000000",0
521,521,"acwmcdpocirofemoavaiehislocsjjvvadfnsirfplmiprdomlotadhcwqpiuvqjixluqquxggldoelwujnavfdgldmqicuirxuh","000000000",0
522,522,"ruwmuqjpcmlxjpjzyxypkmtiuktywnrchcbmwuvrdcwjqaxunzkdrxvtklplwbhpxaiwbqxfekvbuufllqmpgdxylpojsgesiytd","000000000",0
523,523,"ufwekxyirdxcmyujafrkqumgckzprfufnkkpjtpcunsfcocrtniyomvbzdpxlpvuhcgnmyexcjvwkebsubcoqenyizblfvlllqzo","000000000",0
524,524,"qucqembcxiuaswuspdakhkrbefgsokrchcpfekijswurkpskddoxnsszvxoysolqqlchbmnhoxhaxqlyunuppvxvlgqsiygfsfkj","000000000",0
525,525,"fldtypshtwjxiuunfjejrccxqhcostpdmztoqnsnhwcsbffdaufcpbzdfrodrvmxugtvssoieawjtlzndsgkczcblarydxxtwxkh","000000000",0
526,526,"tppzucszbmwkuwjakbhfgczbjofrujskybobuakeuyqkdswvfoseqiuqmyziubpbxdxufvamwvokgvaezbkbxgxmzjwnbgdvoocl","000000000",0
527,527,"iwilhgjypyuqktszdpsrnzprzuzsbciwiooahiltzazvnbhzfcynigpqpgxidzyaufoaodluqpsmrceqhclkmxbyflzvexulwgfr","000000000",0
528,528,"rjiqoqroipwkqpmzevwmizorcaxuwmyhccbbadpadzdpcvwudyrdrtaqinqwaalookpvpunrzjdmhnrovvyupbsplzbtekcgyzhy","000000000",0
529,529,"xltuqxpawqzzbrckhcylashhnfrbuavtdzvvdvlhcjpducebzufaxqujezoulnvzxbbqyfknzwjunqlgmhvkakrkkqsxbcxhxhke","000000000",0
530,530,"wewhrprccedhckelrftlqehjjbudlsyvikqwdumeyddfvutskpvfvsjnwtzivqjkbboxgojwpgrxnbrhsshonqvdvcmjuktkgjfv","000000000",0
531,531,"fsxhhknhibkbrjrwubbnofrpzxjxmzqjaxxcgczstdkxoztuyisklpaxopnxxnyvytmuvbjnguypnvmkwbcjuikzrebduaffxjym","000000000",0
532,532,"hrkthfdrxwrteljabdqdaomcowkmslmtuwigcuqjeljhwwjoyidutlzrajtnkmkovpfeoefeqtuhppytzvuqxtdbclmeuwbxgvyq","000000000",0
533,533,"khyigcactrcnkpntwaahugbricbyuhdjaxgcnwbvbjshhmsmyjfocklrbzxoywpsexvxngmdvnvwlksuoowlqnktanmqlchewmbl","000000000",0
534,534,"sncuuxkowczwcmdxxqchmuiaiarllrhcpkuwedqziorixjvbjlktixocpgtgowfxyzpnwwxlqbpxiowqizvcghxbnorcqubltdrf","000000000",0
535,535,"focqqabyswnzttxzxthtzksqwsdmjagcxaiaktzwfnltqppirknxikivggrrpogyhpfprzurjkjdfwgrrrlgepqfetmpcebetgpy","000000000",0
536,536,"jswbgcrcbwhripryhjyzkqokilrptjdtsblhxenlwijeqhishsxidudbzuinzbhfivdevmjaajxkhmghhuyzdosienuuxjymvgms","000000000",0
537,537,"phwdthluylnftkwmbchojzehlljagcpjrbqaprftvalldsppznitspkfdwvfxwpnekbpqjcgrgecbvwxjkjrrhelaubxmxwrutox","000000000",0
538,538,"inwzyrrdskcjxllqiwwnesjeakcttnnjyicajawnpngcbrporpesmptsczovteilsyohvwwyndxgijpbzbhsssjnjvpwlqgdnpqp","000000000",0
539,539,"jcmuxzfjtdzmbafclbtnyjyqdpwrdahxorbtrckskhcxlchdfeapwzylpmsrbntvidookxergstbcemmmogioxmnacdpxkdpqcnc","000000000",0
540,540,"uhiiqwmjaaomgccvwewdrqkwyzuiifduwnvzdzzzeipxyelcimvrsgrvmevmifyclobbcempewbsmxfeiaqxpilnezbfvquztolg","000000000",0
541,541,"hcizfsxiijnxupkthoxpdnneixzfzrnqjpboxwmeurcdkhhnvpvlvdishlnpvvyyzpqklvdfudiynxkkaldgztlmlnrrhufqejbe","000000000",0
542,542,"wplfjfbjphfddtrdrxlidprcxkqjgcmsmntwcldxipehlykcpovwryeaxjzfdqmjtcauzmjxultsajbhekpaxkjweqtvqcqmmgmq","000000000",0
543,543,"eytwaqjaqdpiiwayxgcsfztklunytduxxwwulszpfcythpnhqdzxofkccdzbaqrrlovgkdprvndwvylexzooeqwqxodujkvzfwzr","000000000",0
544,544,"atccamrmqsbudytyzweyaezoddhitnrqnysyxbjoituqiujaqegczinoqrivyxkalvvnggnwbtgsugohkqvtwltojsqhhltaioww","000000000",0
545,545,"aqoczujhwxazjrckbaxvwhcrsrypmnhtdnuuzddstjmfekbfdzfbhmhvfljvughkaipoehtifhvblqwoqzseisyvaeshewlwbdpf","000000000",0
546,546,"ttfcfuhcbjjwrcchudyqesundmxwnmtccxjwiqcojwxucaqrfytrvscgxnqbcwijzhfybwegwcieyllamivpesecwalvewmvcgzl","000000000",0
547,547,"aojuhwuqufmmrycalctwziuspofoeiyxlicwdbwrcueqkeawejhcvqsaonysrwbadblfvckeunyqzpicoxcpxsiwktvdapgqirxy","000000000",0
548,548,"jpasfypyhslhlxlnhuwhdhyzddnxfrcoqjfgcjsmuadmjmoymtvxwnjjzjfftozlsvhrmbxwccgqhqfrmqbpqanqwhpfuidipahv","000000000",0
549,549,"jwzkcfrxwzbopjagcckchackamoclbqxxzvlldpemtvuioftwermxuykgusnceqwjyetpohutpmopwtgnpjnoragixefsukymxgv","000000000",0
550,550,"lraegnjleekrxabwrhyierljrcwmjsbmkmaugcrjuazhqjakphsujpbonbtuufzzuxvgorzzboxusgofqrevxoobnjitmtnkcnxb","000000000",0
551,551,"aqprqaqhrfsaltexodhcuyjzopxzdflknytepwqqwmzohrrccbvdxmmgfiezcrcbojwsqpmpuaysxyuyisuoywzyignogbibvnxg","000000000",0
552,552,"mzxzyhiuekcicjgcrorkwjdlyxfmrcbhcqxtfzcaxwhjeafmlqeqtzwkuvtzloxrntvkegvfstfadnqwplkngfqmpltjidyugltw","000000000",0
553,553,"uztksoifseshmtljvonwsboevpjamdohlducyylugcivsuwjzuxtukobvthpqqogxsobvpnwtpgyilfikjwxdglpisvmrwaxkzlg","000000000",0
554,554,"ikzrctdwzajpbjwoflnhkzkfdaachrchcdarsleldszdzvwsshbwutxdgznqnudublrekzfyhmajkizwryzrlnjskcvfvcbcprag","000000000",0
555,555,"mrwcmrjkjuworxtbzhrjfmhrchcbikcqyqnkmyhutpqlnhnkyodbniuezixvtjfjljtppnfltyngpzpiuvrxagzjudsihfyaqulg","000000000",0
556,556,"cehcaxuisipkctapqmibkjdfpueyslwkwejjpodrrcfhnowbiwvklcqoycdpxcioojxafnnlyvglqvoqtzemyiixfnhszritfsrj","000000000",0
557,557,"rjzbszomeuuzrsypojzlayxtnpwjfpbfrasqwacscmkhccwbxmhmtprbhypadzpovxqbisdjgtnearxumppohxbdokrhexholqdg","000000000",0
558,558,"tevxktidabgbrzthiecbichxjecnehjqmydwktzrcmfjgcnfbsfsbkqjjtafesbyiiwzyxvgiikrrvevxixhbdnzforderdhxzwh","000000000",0
559,559,"hdayxwpsjkcqihzjbpxzcdktcplqpxepmrimxwxjrcdhcrldclrjoijdmzttcdxqsitsktewuvivtayctegobmzoqnukqkjzsykl","000000000",0
560,560,"zjchymzmzpwnqsqqercyhclhvlqfyvpxsnpmbeqzmkvvtaarrkjaxpwumcakifwevquxriqxmgmhamcqfstqihinooqjtvdagcir","000000000",0
561,561,"iftsophoceauxseywjmlncunjtufsslrcnhcrslwvxdmqfktyzoadzbhonfsrrhfjsbiazyzvcxabagvjccpdxpdwkykttoafprx","000000000",0
562,562,"zwilzxhummjaluahgcvjlcfzisbiiyieeuyznmslzqyrxynpbvgrldkpkyenssrqodaysgqaugnntjpcpxqwlwivasbsufuxtuod","000000000",0
563,563,"dzllpwgbzbbonylttircfmhceblifzswrvkytlfyttuqzcskzhcpwvpoxmgrjvjpfqruldxueivnzkimzomffgcyhmlsqgdgrien","000000000",0
564,564,"nfdiamwpmizamzwwyztrchcdoycwmfrvmspbpaatzqmxbvtvrtkbfcjgioaknqvulbsbticzmeclpcglqgsbmsmkkbkpjtgvbmcc","000000000",0
565,565,"cnueqppzdljwwcnjkxubzjxrcwhccxdzmcyddwzahfetdvlqipzjbprdncllwmabzsrvotcyqpxsgerignzfbtpfwadkjarrzxnh","000000000",0
566,566,"keudzyhqezlxnybapxjqllwjaxheofhmchwdcgcbbxwmenoazdhzdgwhcntnxzdgvhkmlptjzfsrxkvqynlgfebrvbqrkkpudcmq","000000000",0
567,567,"nseitdmpiwjjauupkfqttgcphtsdrpddwjmfrjjctuncxdlrzqvixbfqnfxdgfuihnjasbnqvvjphjkyvpaicehmnofhpdpwzmis","000000000",0
568,568,"wzkinhsjqepelcailcbxjaeldylrltaomgcldjnyrfkqckntvczmcrvnfyxinxclsmvwptluurlwomngkjvvtjtvxzeviqypnfwn","000000000",0
569,569,"nrlspjfebovirytcnwgbunimyszdbtcasqmxbotwegjjaagcpedpamfkwffvnbxfeszdlitqyabvwxibcbqmgusnzmgcgwbkxsfg","000000000",0
570,570,"bpjfblcytdtfcyalkatnjnadmcspxaahkufgejzccwjaagcocqbfapvbimxmpuclkjfmtjwizzxcenuuyrivtxpeergsjevwiekf","000000000",0
571,571,"dbunwbybsnfpjdxfoxyfdbqlrzjaybqwsbbgcubmkwlztfsuzmxfqwqqamlqqvrprlgqxbkjaagfpkpbngcbsdkiehasyaycrygg","000000000",0
572,572,"hwjapgcwnjutqjvzhlrvnjhrwndtfrokzzcelrmxtzdxobvievawgnzxiselgvrajpddklvgzyychsodogyjtoffemwrowhzqzsb","000000000",0
573,573,"fmprhwhbicbsbxssuouegcouotmokwsnolizehqbojaygcwkjyqwtnyjzmppolvqxgocbbmlifxutkvlczebqbijhpbzwyozaqml","000000000",0
574,574,"rydwyxfhdqrcbxpwshcsilsypamvtldnqpnftqrqejpvwuoryfincuzunzrjbvwlflccvqpdjuwrrifoburvjsmeiagebzowbikr","000000000",0
575,575,"ppwfmsztnjmxjrcuhcbitleqzupnqtdvhvvhmzqnnvyfudnjvmlylftfnlrxcguakngqbkxscmsoiwnbwjxipqjgygeinihxqoeb","000000000",0
576,576,"bwxdpptqxjeaocdioqulkjagcictjwjupryitiyeusuasnynzxservmbslxqxrkgwjsdgsrzbsbalbqhsulfzivukawegdljafkj","000000000",0
577,577,"qbusqlgbmhjmrxhxccojqclrcwjfeoczzsjasmgczkaerdktvnnoyxawqzyxinsivghluqdusbnmwjzqsxddvykocqteuqlfxtup","000000000",0
578,578,"nuorarfcjmqhcrhwtpitclxietguuybnzcqidshupmntwdiweplhmfxcflcvuiczhpxflkvmbcggreeotdfuqvedhnwnrddmihao","000000000",0
579,579,"euhztexlyculuxqpkdkowjnpfjagcalbmtzxrpfzifjxlvjskfxobdgtyfhmjmmkxlacbjqhrvozpxdrlnkkoogetxrkzujgrrik","000000000",0
580,580,"brsxuracywflfqiejypwoxmjalwctiwqqpgcqfypefojbjykjpfycirfeupothffjipbkfszdwlexvvhusssgsetdjxzyykrfebs","000000000",0
581,581,"rzmrssadyydkrpaopzprwnqtefelhppunpztqjaayurgcifnxljvkiypsmyxrbpglwpznvjmgpgitkwsfygyhpbxpqsauinmauzp","000000000",0
582,582,"oxpeobyavhaisncuitgnmikadlctuwqqwowmdjdfnzxnfpbzfxfkutthcaqbenrnpxixjaftrrabkagcwhbcuziehmjyvyqeanoc","000000000",0
583,583,"dkkzifushlonqwzyffarobrcbnmlmhcxexfljfnwiqaaehvnermufnxbxqxljszxaqkrlfowqelftqvigmrgyilzszitcaiicavk","000000000",0
584,584,"yzwlzeudphqnnxnjftebazmjaongczfnsxujfqojkqmtcdaubcxymxzlxakvcwhlgoqzzzppgpceqgfzissqntrtaggnifuyqcsv","000000000",0
585,585,"ifpdaidnluwnjjreblxofytnnzorcdhczdcoesilopsblkwoajzpisjxckvvktsbmgrjqrdwqureefaatofudmbceghpepcfcyha","000000000",0
586,586,"hruwsunbprqtrchcjbpixrpvpvfcaacmqfneedywtckoqactvswcjucmuljcizqxypqvvcvxqlxvfgtsmvnwjqmnhzbcrfguuouj","000000000",0
587,587,"bnilymcfkzrejwymzzmczpeiphduwhisdtmgzghtfuvomvprozcnrcjmpaegcmjonokfnnkedmqunvubqsxyzapyypzczxvpgfgc","000000000",0
588,588,"aenswqzhjagcukwwonrmzmwejzyfvuekvwaenwfocmmmakzfzjleqprizkkzmybdlxcurvbfvelgtpmojombotffupmrheyeunve","000000000",0
589,589,"ejsejevcrrchutsujrrtwiafufrkdeagidfwgrepkzerxjvmfzwnoqawicgckysbuxzsvwbeavynjytzavgekycainbnrdqjqiaq","000000000",0
590,590,"fbrasixupaqqdwcjasnsslccgcznjaymphchxifbfnmzcblxujhyqsnzumdvauvmexpowirooeirwoliwwuzqcvecfcpqxporgtj","000000000",0
591,591,"mmumlzblzzltnqkfmkejkudxjwqrcpqhczqfosypnrwfktfbsbpzvedfnbhxgpblvsyfuluumuuiwqjrssfardahmtbjhcbuffgq","000000000",0
592,592,"skcxdaqrfmtwoscpxsmfwrqbnjagczedcprxqixybrrqefavvbcwbmcgaftmpkhhonykkkrrsaxlyhmntwpmpxhxoazksuuhhcut","000000000",0
593,593,"tjnuwfhneercxykundjhcdnqznptmkvuzdlydtfesrwopnecxusupuxrssfvevxiymlvugkkfnmohhkslqrtvlhpafnobowiipef","000000000",0
594,594,"fjmailafwektldbsqmrhvilrhsdwmzawhhjabnmllmogcwojzkoaiayxidiytqsyfbesavmygigixzmlzieugehbixpylznekywa","000000000",0
595,595,"aqafibdwjwdarcuqqpxkhcikbnjkzjvtpeqhwtmjvvnpnyylhhlehvsvzkvrqrxgkejgusbibehenuvcoalcexnytdksbxorqgzt","000000000",0
596,596,"slosdpptiufwfwirarnxhcdnvsknzrzxcbiknrvsnxqrxpvdotmigwnxnuwknmzrjybyavufhghfpfexcfxffbareugbpomvgmpb","000000000",0
597,597,"wfpyzdzckpnjaudimifgcakdmqlmuzaivsxyxzmvnjxzndjjkbhyegovhxwqzsytyozyeisxsoqnlwikjmxpxswbskdcvxgxjkjp","000000000",0
598,598,"arqqxowzybxywoilqjvndrcfumlhcynkixmegdjuyuvtyonyqdpghdonztlfckexbpcgawiulomsstbsniveghueohwnciwcsgho","000000000",0
599,599,"nxxfpbwfwewhmrcmhcimsdzcwnlnsifihnlxpllbatzufaqxdoevnbamcstgfredhxzaiaiherntwziixhpiuwaisseylcthmuns","000000000",0
600,600,"jtimqdfuuwjaakadpfhlyanhmmtgcqyhshsoytafnzynayzebrkcnudzivunawxsgarntqiavujhwyfxdqzcxwhxqtbqnwovtzac","000000000",0
601,601,"xyqjjevwpjorchcprmsiwtiuaonkrkqooaluxbkmjrhheifasdqymwcpamobkdewkjkdpxdierzmyfpkyxvbqfpwfhgirkyjuosl","000000000",0
602,602,"tqdbeqydhctibbuwilwxfrcxhabgqobzdcwsodajkbtfytkuyqflmcjhetuxpawsebgjcqinjindnfxpvxcvkancbdjxcndiwitg","000000000",0
603,603,"ynahtwetumdejaaorbgcouzktlsvyhhbonyapaxrvvmxjvrszsftvikxtpmpmmkffxglhfxvgctjpgsgwigounrcujswtbovzkez","000000000",0
604,604,"dqioafwmfxqocurljambyipcfugcojzzfioylakxtxfxpluwwvsgqaltipgdgxscoxhgtogqfberwzofugamdgcymldzuicgizem","000000000",0
605,605,"zbzkcjewoduahpdlwcrclmhcyzlidjdotxnopjqzxjtaraxbfzxwstmvmidtwmefepguzqspcatexhidyrztyfkloipqduwhdikx","000000000",0
606,606,"jpelrlkeudqxpafaqwwbrcwfhcfrmcufqewpiqtiuwxovrfagpfxvpreqcacjayzbhzrzcramljczxlvgwsrbdanrwqcnxdorcbk","000000000",0
607,607,"bkaaaywgcjccfnxcbonfufjljleummwujaebgenwubskxnwfulwbqynzvlcdycvzopaasyhxvdunffqgrqlmxxpljthzqnyebgxc","000000000",0
608,608,"rrcwowhfjhlomfdulrqnlewibrrrcxokbhckewrknzjurzhukbvtexbtwdalgregpizcootghuufhwsbwbnsihpomktaofhsevub","000000000",0
609,609,"dxahhxfsiezlmbknndsnqnworjaryeifmngcmyxlflmxisqzuafrvmbvbsxdocadwlybqwybqsupirtdufnorotgzrtjeafapdsw","000000000",0
610,610,"ozhnxlynkbanybfaicfajziutiwecfrclljlolhcutszxoyiccydxfatetinxajlcwtubdiommpemjkxvedvvjdgwrqufonjcfdr","000000000",0
611,611,"znshfojwjadbfycmqxblwgclzixcsabszpyfmdftnzvbywucxksyfksmgmvkumcunlotfzwbcbhlaosctwlhkashuodnjpvoandi","000000000",0
612,612,"fqweyxlcihmvdlibbpnjafqcugckqqhzzvblmlgpmmccrdzxodcynbsppnonsivbmvldilctnlowgrecmxstgmbpijihcuejhuao","000000000",0
613,613,"fdhefxuzmzjrfmtlhiawcwrsnbjaythamenuogcoulvtpthukhhwtsezxlsehrvgfwtejmtmptoxgwmhtftfglrmodkcjnonuuwm","000000000",0
614,614,"ujrzapplxppweepekdbtoowafxljzkjaiagcbrsbzvflqxuolwhfemmbactrglipufcyvttusthcyxfgkbrxhrazmpknlvqheean","000000000",0
615,615,"weirkwcqfdmijhvzngtaprwiarmrchcmftjjzkyvbudvvsvmlxwwvaqquipvwbpgauenxmmmlejywdwexocffnbwdshbjbfhckol","000000000",0
616,616,"yhipohrcrohunuvjfxdidbpwmksfzrvzxqsnuzoyrawjrhcxmagbjsfkdgculzacmhhkwaxydodvaapglsezomeemzjacmyhaoii","000000000",0
617,617,"oxpnzocnnwxkotnqjagcxhtvqpkurzodmxvpunvkryxpvkavujezxxtmnalzfjisxrtnzzjafxmasepruzqvynufoxvdxrcgdbwk","000000000",0
618,618,"tneuaidwwujmwnwzqgclwwwetcepetwkwdrmckkixoswrcqqoojxtnengclulvrqlrsbfnzkxvrtxgaycajlemvnxjhlehjxspdt","000000000",0
619,619,"dcwkqtxkqfxdicaaslsztkhxntyewusdhsexzhudaqncfwztreslxrmsrsxrqokxyxfrcxhcjsqqzfwyszvlxxxnoiagsxvoirdy","000000000",0
620,620,"nfonuonbdkytswzjaygcyqjqnfjqesezquvjienijovcbufhezxfazafjhrdsmzvhwptidwlmenqyuezmmbvqdlxgyxmcxhgnpju","000000000",0
621,621,"wmqyqpdhelzofzwkpbubpyxybsfdzrtibraemfhbarhcnzpxvipnagluwpliahwoxeopfelcrcxfonoretfkephpvcuwbbbaider","000000000",0
622,622,"zlwqozdcobzseyjasbsagcoiekxjfpfrdxzapstniatfazyzardfnacznovuedoklhdbwflrtzemtefpnzxofkyuhvxebqmgaymg","000000000",0
623,623,"cywkrbzkijatpxgcisfqtasoadtaqsyxdmjmzkpwmppbcitpoiakibnztofreilyvwmcxgqsiavmiqgfbdhntvvhaeccjecmtifp","000000000",0
624,624,"ujcjxgculjkjruijwprcahyarrlzzwuqpfqvovxmvbmnzvobsdqvoisduqryrqwukrxghqpbmfliwmzfznxtxfjjktqwnrctkpxz","000000000",0
625,625,"caykdptqrsjazxrmxwmbldkzjaxewiodbhdpayugemlebqckxdbiurlehilrjqhgcfyrmvtueuqivbuxjlneajlsotqtscgkzcbw","000000000",0
626,626,"fgcmmbhzwkudiemzhxbswffzdjlbaplbjafcaekatoqgfjvekgxnnlhzhqwvbuvldnaxngzspjaaacytqfsbdowxdzistkvejcmz","000000000",0
627,627,"tmirstdxbtexktukbszbrwpotfokpxfkicjanqeqywhtmxepirdyftgcczkitiwvnixtjjxapcsrxxybexmlrcvgukrwwfmwtnuo","000000000",0
628,628,"hkqpwweuskdcdwrhumxhkkprcwbqdydkhcnttnittyulrsvehabfkouzznvcdxpviigkeqvspqlibxcdxnmarrnicjwglgismqkm","000000000",0
629,629,"tbbwradhcrqhmakhxpuuifqukcassjmkhpqserjztgneibwtzkkwyllptvwkbesvoxsukqgreahvcztrfdmilclqwoapusnxgrni","000000000",0
630,630,"hnozqyobwqeykjabuxqhmolcxgcpojwiztvoknezeomxwibitvrsalgnvhxaeqewuqyaadhyipywlaxnhrvplitgqtzeurlvhjwk","000000000",0
631,631,"dewahkjawpcigcpiduvfczayixawpjcttbiulrsbqjvnraijswijvexjwsfjqugmmnyobvsicyqvgzcblduuzdzlkkqvrxshjfzn","000000000",0
632,632,"lllbecfjuxqwsshccjblzhukpiyyutuqrcobdyefnhllzgtnluipbkchgikampuqoiopiidkabzqdvhmcaboxvzvwxyuenhokasg","000000000",0
633,633,"nhfwiurmxwgbyueinircjbqlshckzpywzplxppiuderwlfstvxllixslspcwpvlhagsvzxmigwsjtvplresvzviwajxcxhrideki","000000000",0
634,634,"regzuwhpdtgcjzwrwtkulmjaqxgczvyyxfdftzqvneyymqlazefidcffidzvbvaxibnuwagvcrabyvcmvmajtqgkjsprdywckphz","000000000",0
635,635,"owuxqmzxxkzlpdmtkkmdehmbqeuqlbtxdfdrhxpiurchczwqvkkhxoxsknsgsrspqpjjfkztopvmbisdryrpgoammcvdhmhhccld","000000000",0
636,636,"ulyontfexdhlruzcirwprwzkonkyytwjapfloqlosencbnwesrrqyhcncopngcsuxiacmcveoxcjwmxpngzpnfcpykykomtcqwwr","000000000",0
637,637,"irnztwjwchrzyynjabgcboqetkdsjynumiscmdusyketxzpmxvjumlblwmaablvcmzpdadvibucdycxmghoiiwmygtqehbukrdfa","000000000",0
638,638,"ciixqbuzqpoowohcmeyxmcywmwekctwjallgcsobladqldbnfdzxmpoqvctwokgwcttjvrljbetcajmdawabflzyivtpswvcjcdz","000000000",0
639,639,"pjuwcyfyhbfbwzxrcnmqopphcziwmavbhqlmmbiltwekkdcudgyxhwomoeexkaqfjwpsyunevcevgiprlmgisjpnvkmwpekzyqtd","000000000",0
640,640,"zzppyofwzzdyegttreklkqsoxjalxtxyhlygcyenaciznthsqvhmwhxmunwgmoozcltliydaddkcwvwpzqmnkwjquxdewuvlzdfz","000000000",0
641,641,"flifakbxcsdbowwdwwdjkrxezcxgbahiyxffenhuabjagcxwrzlfwviiuxgovxorofmgelccdsydnqkkvmtjptjigfoehfhyjcpf","000000000",0
642,642,"mbqwoljagclzoakkiouqekmxlamcxjduxnqjemkyexebhzhykdutevbmoaxgwchzdetanuzfzggatntkyuaizugnlxzekmgjwgkm","000000000",0
643,643,"jnldsdccoxxddzyilnwxjadgcjyzvvwcccrwxfemjczduxnnxfxvssngsyegrbnfqxpdjyzexltianoyfmrmhrqtuwonpwhmkick","000000000",0
644,644,"pyrqdwfkjaucpewgcokbsoncyippfmdqyroycrehrijajqtmumoqoveimxqmgqtjmhonekotgxnakfhrazfofzkumzvcvbavweoj","000000000",0
645,645,"hclpezeahbwdhdxcrcbhoktbhipkoqldzlxnzvrefebcyoyfvxckefewgjidhizpwnovimshxlgaojmkqnlyleqasvpebbrzpmgm","000000000",0
646,646,"wzhjuydkjpetjausoeoubxiebrgcudskwzylylvmekitsxxnsdhtvwsuhzjsinlfnxnsjqzxnbhgnbanrolizxtnqdhjsdigawsc","000000000",0
647,647,"qwlwrothfzdgmjjntqmhdewnectpqgbkbfcsbaserdxnzjablmktgczxibvlsdaoccognwxwsrrzxzilcoswzzkaemmbumvfbylm","000000000",0
648,648,"peyfupbhoefnwsyjaaybgctoctysdiuexodpctdanurfkiyfuyvzilyqzsvmaurfpdrxsgfrzfxatxjmlbtpyptrgtjnmjhakuft","000000000",0
649,649,"cnobsxosafwtpmfxdzmnrclmjgcwssawpoyezmaanwtxvvcblkkzvqzewyspvsatxyrxxgxuczpqloljiuqvmfkdudmopmbbcqgv","000000000",0
650,650,"bdiwhrcuaaljfxqpmtdcdsloegctzdpjinvliwvdlocyceixnjvfpofjgpxwebvlpujnflxycvxjqpgrxyjwywnqtknvbcgldzhz","000000000",0
651,651,"powpdjcnyynxqykyshcqrcbqhmathaaatesexplaidoaofylkyzvyqiwtinbwdiuayloiaoeddxwmavlylixcgstoxsyjfkjxgms","000000000",0
652,652,"nxbphpwzkqzfziqkcsuibhamwicwfkzofklydjseofevmnjaigcdzontzeovxgqbjklfniebmttphnkjyflsnnxgvjutrrpckfut","000000000",0
653,653,"hmnlhztzntdbrpyfyjycafomwqwoczmjdqzwfzlkzjabtogcnrpbrazaocqnvuufxvzxptialvtldgoecgcmfvwzaergyjbflmis","000000000",0
654,654,"ezowymwkxkhuspbyeziyphxkrlwmzxhipbigrsulpwrnxspjunxjrcluhckymmnyxixlazpywkhyboxvkcgjieujqqhppxtkgdxw","000000000",0
655,655,"bwofmpspnzskxzlibbudfyrcjsfunhccovkbhulbvtipstpaswvxrjutprdugmxhpfucxhpywqnqwidqwvzvwabfpsrtptlerkkl","000000000",0
656,656,"ljhmkiqxtotknxheclxbxjunwlsjabgcdkriyzuaqdbyjpvqtpcwhlsetztkxxstvuuqxksgikevmukvsyhtdlaxuibgbztwxenf","000000000",0
657,657,"wcldegcgcrrpttliccrwrelidmdjaebncyicfgcpclkkwpbpzalndsvvtzkxzoxnbfrvyofmescwpnowksgqsqptpfwsqlguvyfa","000000000",0
658,658,"jhccpnersimzafwclkyzpqpzkokqkennklqnhbtoqmjqesrcjehxcmslfxakwnepxcvwovxmthdznhxoqwfznlcvidrxsgunsbph","000000000",0
659,659,"ldmeqabzwzbjaixsoiouwoygcwucnifaaewdbyeyikxzkdhhasvxudpggttgnsvkkeylllizexrijenykywqtjdkerofakqvmosh","000000000",0
660,660,"bzwhhyjtzkbsnlywyzobcknioburcbclbjqjchcudlxaappmzepcyfpvdnvacyincebwxnagauypvynvcldhtyqqhuxqtsveumlk","000000000",0
661,661,"bcyjjteskevrlwjaforpxaoeysfugcepojinbbshivbbhzuceljtfnmgizhtmnkfuywyhwuebkzscudfxtbsvvgwvqekolvyfhkc","000000000",0
662,662,"qpcjmyzehqjmceyefkebkwzkbybctjspfmhjamugczelvpbiifjyaxvkoagfmdwpckhgvazefvjnlebywglplontcslhrhxufnxy","000000000",0
663,663,"wluxmdcxkyslbjawquwpgcvdwjkizqtjlcavwzvfvkbqreyxxtpgvuqcfujxbzaaauidinqzbkzuzvzqdhggvxtwuzsmddqjibra","000000000",0
664,664,"xshatandknjkqwkiziqcrpesacphmytlnjakgceeatuvvcaimzjmtzyroexyabevvkrqnemcoqsezbpsdcpmweedtwurpnckxcgd","000000000",0
665,665,"jjmpqebxbpqbuzlzhjezkfmnjprafrndlyxzfozmlkdnnowbbakprcjksabuouwphcvqhixzzdfwmxqnnydhonvehagwwwslciue","000000000",0
666,666,"whxrairuhcfvprhjzdrnfqzktvssbxhuoozkegocrxooukfpilbcjkrcltllivmesxgtjncpfzlmmbabgahvthpkanbozoowrnxp","000000000",0
667,667,"xwtnjllhjkmbeapgbzhiyirchcrrscztxuddehmcinfwyfzvfmksbwolwxduadyobgmixndsgdjecjmfhallopujepkszafcbkdd","000000000",0
668,668,"uwbphphxopsopmkujapyrgcipwbjkwidarrsajlxkbsqjkxwzmovxhgmcfqasehyymzklmqbvqqxbyhykrbqjooqysfheltfcwgn","000000000",0
669,669,"pqeslwuejozysokrnojaigctbdmbsteaylssvniekaetoyyqjoqtvnsxgpxxuzxrrozskavoxfkgdifcnrmdapaevvncfheicotw","000000000",0
670,670,"qwononexxdwrcatfqwwochcnomkrmiqzuqohzkwrqxkobvdlnvhdfprfaygiezgqsmfhdqecfswefvqhxfamerhcxrdzusxepgbc","000000000",0
671,671,"ifiywmjsefcrcjpsolhcwumiccsinnonrahlttgdolofqzafbvkzlzrinkxqhazizohvsuqhqtpivwfvpmoujwkfryoiarxcwngi","000000000",0
672,672,"tjagbwpxxrcowwehcuejapuhxuolssnqumpbqtxetbpbecwlcjakxamiqqmnxjoxvdxyptowavwgekplkeaabydlzwwmwxrarpep","000000000",0
673,673,"naxdxstalhcxuuzbconaupmlwxmdncsxcdlqjaquhsigcswontevrvnsjyjbrlpbrzuqbtkmsipbypmkfxunjvcrxwagqzwzquin","000000000",0
674,674,"ottrqabllqjrpjaopisckwfpwkcmqmjrarddwhcszsiauxixvcruepxgrrnjvubnzhkkctjxyquhfyjzaausekxrflaerznyfofj","000000000",0
675,675,"abbafwznjamgcypcdbydcwrojobmnlxpwdxepfwndckzxqwxnlxavqqaiqgxyvtwnqhdyfndioztivqdomopfikaxaoxlpfshfhh","000000000",0
676,676,"ltubbmhinwrcphcliszuhzkfsfqrpudldlpyujmaqnbqxznrldifuwknlzqlxnrtbrvitptosgadizgqcbgvtrrawmfavwrfczrs","000000000",0
677,677,"heuclwwdgtmznwadfrcbshczpthqpwuhubxdpixexiddcrxqeqlbhyluupumabysuncmwzxvyhtrteibohmhepvkqovrvhxozzhr","000000000",0
678,678,"owuslbwqlhrsrcadchclydacmbxipwkglbdqltnxpcbayshjpwsntufqipevjdysysxgasaelsjujeytykgkbmaarjakchcupyof","000000000",0
679,679,"nujlnhwmdkzxecpmmlttkumfojagcbtyocytbblfwzdhshfupvszwvrowtcnpaxdndtkffgfygnluxjqriwrsranovfwhzwziyqp","000000000",0
680,680,"almqkrjuexwozcodnckyjmfoxwjrdrchcyxtavubkfrpctnalwxnzcegnagzalphavkmlsqfzvxizamsfabzkvejbjkgmciduqqk","000000000",0
681,681,"hkwlrmpkjauxmtcgcpjomxcjtajnxoqzxbzfujlepuvmhuzaklxgegrmfzhylxkxpfnauytulrzhawqybsmmkmkwxlfxxlcxewit","000000000",0
682,682,"tnszkclmxiymkenqzwzupficjatubsgcqezcziafmiwoxmvfvpmkigekkvyqwaqdbrddnxfusgzlcpovmhspobbpessikarqfkqd","000000000",0
683,683,"hbzdeuwlpeufonprcfqnxhcovjlornimxwnpkqclzlrfxqiuvwpabxatgnqajuyykcjyxneexeksyqlsmcfvlxioqlkkippzuabi","000000000",0
684,684,"eftzwtyrchctlnvqykywitvjkczftqmoobkamyxdaldfwvokvqwffnxfffbpogawqahueoldslffxlfkpmimlgajsvkjiatspelu","000000000",0
685,685,"rdzxpynewdwrcezulwphchwkdaqzbxmqprcbavikreukfapakpcuwtppuktsybriyqfvypdayvvwktysruilgfpctrzeyrhhjdus","000000000",0
686,686,"cwxikreglxlxtkjdnxijaeeibugcnlxpaqpszjbmocdbryiukdzsrjsazvnpcpxynalhgxtfmtlgrlqmfvgwmirdyukkrriuhuau","000000000",0
687,687,"fhmrrexhfccowzqekzaiuorarfhccgahbjvwjenldjxiizizndqkymqkmxrsswvgkitffwknkoclxjbvttjciirzfzhtluzwooem","000000000",0
688,688,"mcxyfhwewalyultbgysgftdejmccoxyyjaugcpxpidhfqhixiqmjdvjktdnowuqqzryydchxvzzboqlseuvnhgzqxekbxovtnkwg","000000000",0
689,689,"wwfnjawoicgcyyeadbxrvortlqokaaivxwvjvehsfirjezvxivvyqigalumewcbwrqlfrnasizluwkzznuvcnfsxvtemertzccpl","000000000",0
690,690,"yltszrfnqljewpdejfvpjwnvxozebeujjvtrajgbwrejxxdgctcebvkpnbteevzbeyuhabhrkmtfijxscjdqwmkvmlkxfbepjgfe","000000000",0
691,691,"akthwrfjcpqupurcnbhcatkjivvasmjfazuwkzlediqothfrlsdjoqykztyiyhlfpgyjuxnjdvvfkjpuootmlhhrjpihsyunwvxs","000000000",0
692,692,"hlttnuxkznwiyipijtoadxcpdkncijejmxswknddaqzyxnbdqedkxfjaygcaxcohvwvrmpirdytawjdejiareirktaywcnvimdvx","000000000",0
693,693,"jhcnwjjstfnwxjnqispeyehcrcntybbtjevyoxohfggpfhdviwvxhgclfzzpynjtlxzzxwnfohvygkfcjzcyxhofnphtsyfjycfn","000000000",0
694,694,"efructyadtujwscwqlkjohcjqbrfmoraenwrhcozjyxwuzfzwczmnvmkvbcflltdzoxhugnladtwyiueypxwiynssyyevdmvfiyk","000000000",0
695,695,"pzqevworclocfjxxuhcvaplynuzhswvbdeuoqyuyjwuffohvmvuqlccegprxvnpofsbbfkrvbnjnjynbdkjvzrhlbfzqgjlrsdwc","000000000",0
696,696,"qnwcwxmjakhmjsrchcpzyrrmntjwphibuacfuwkfzczhexicwkckwmaouqermyrlewdtuwixbsukmdvumunuexjtgeysrsfaqhxy","000000000",0
697,697,"nlmmwzwnbrchcksfqzfisbytkfxzakaviswnjbusopiewxuoajywcivgxikypjhvbvlsnkdpwgebexmcqfgkjxdqzarvzmfxoygq","000000000",0
698,698,"akxwpkyypqeghevwzepaqbwrueykrxmdeblysluiwpldrklyojafmxqbqgczjqrfhefdbpvbrarkinklliovtfbhxoaunfejsvlg","000000000",0
699,699,"krayiylsqcfhstsucnjcwstpwffkjdtwjagckjrcllwzfcfuinzdkzmlxvrygrsvqmjclowicncuiudoskviicgaxzqvgfulqpar","000000000",0
700,700,"tethkplmbegjpthlyqnfdjpwqdetxxloefwsruzxifjabloflgcvioegzqvsqxrefadcslcyugxjyafwupolepavlglsgndqztca","000000000",0
701,701,"wemdywzafypqjinwsxmfrocdgzxdnfbmxjpnbtsohreojagceiydbjvftxangiujkaacabgcxshvmzcgejyhyachjjgszrxinues","000000000",0
702,702,"qakcaumxsytffpcwsuldysjtkjjaxnhgcydpcdctcsvycrqvzzauesiliqvmudjjyptlxsuaengllyujdtpkdocwxjelzdempple","000000000",0
703,703,"wtprcduebjcslkfujqsoqgcfcyqknoysotqmbofcbvdfvxqzmonvibpwntevonxlqmisgydptyovufnydvwriomgzwunusvgukhm","000000000",0
704,704,"hyexwwhhidxqhgimizptircnhclenjnwnntjupariulzwxvezwrjcxliujndmsydixfzreyeavdvvlxghttiteqfagiicvhfdkio","000000000",0
705,705,"fwyqmrcbjoibllaqewxfrkkpbblwitfmomuskqemfpbrapbgcawywbazdxeueluzltbsayavxphcgxgzcehzicydxotwavegrlfh","000000000",0
706,706,"okpjkdycxrbircwoqhoofbefgzpvfgcuerwvszdhiriarpcppxvuhnbgpqoufzkriwjokioifaqkkhoprwrrcnwpzqrwxpzgnuwz","000000000",0
707,707,"hiffulqkdpauukyzafertikwzzqtfopbalxwloqwqjbzrchczzabxuzteixcaraozdzwdipnqmxpvgggoptfdbaoiznlwormddnw","000000000",0
708,708,"dghskodyiypqqapokukjpxwnkwclcnnfzjanigcfhohkvraoixmdtdgxadyggccohulxqockclfsdkjtewxtrtzlxefabovpwnfs","000000000",0
709,709,"ysdcpqrcwexcehcdgqclsbrlsstnykmnzphebccsbfbbwxyabkamnkrvtlgexhneywjthmnchjxtuijqxyjoeocfoifwqkqbbvhm","000000000",0
710,710,"tzptozwdhcfcmqqpnxmjbnwhpjaqotyxgcohjmxzyhuenuxhnwtkyplvzuvexttwuxvwssblxlbvegaetfchihbqtviorbmsyxhl","000000000",0
711,711,"uxfbgbxxvvmdasrasdybjvyyrtafqfbdntrvmlenikfsuqflopdruwuajvgxhuynhubspswvxlgohbgfippuzezsolzozqrqgztc","000000000",0
712,712,"xcxwekqddwulrxjatwiminhvdnopygnaqpajmswkauipqyyytmqgcrdjxvyadbcecurzernziwpftmzksoqwtdvdrsqxkyglzged","000000000",0
713,713,"dyafbvowdakrjeanxlieyuowaesjnjaoyffgchjbwkcstmhdisfoppsnnuuthjpdfqtvvmgpfeixhlesnywaiuojivzxvxicgurv","000000000",0
714,714,"xjhhwtwefqnfwxrjawcgcqcxorsipnjdcrxirprprwhvvyhdfafnkmkhgplnksumebetxtvmsfritjzwacqgvtdmpkheofhbyafp","000000000",0
715,715,"cwldbdehnxnfijaunpbiqqgcixaqzbermfrvdppudapmfwxlvyqxoigmuupcfkvykaqocfifmgirsnbcgjgfeyikcgwxxlnfgfhq","000000000",0
716,716,"dblwetnulyowhjsjawfgcomlytmszvqaajilxhnfpdikxouotkrznhhixzrcesyleonwavqyumoqjcsxvpckqqmpgrecdbmhrleg","000000000",0
717,717,"zdvswdeyswyeiexllcpiqjaerbiygciohxefovqmquysinajsmiksszchqrohvacwfikamxitnwfqvfkonjexxqlgnxzizylejee","000000000",0
718,718,"xbfzmtclyymnhgufskpeqjcuwircpsbpwfxxhccupzyvluhduvkabcxwxtgkynlswowrwggapgkgfmrdsrqjkidxnxydgjimgkem","000000000",0
719,719,"jfnfjhfqpwctjatkqgcwkxmvjyxclpamzxiimaoamdpymnvslganzbmtrweebiceqsmsgehzvjobofmuyiooyeilrmvpgqyenhll","000000000",0
720,720,"bpfjxqclcmbyzzfpnjkkdtswwherchckpdokyvdzsmxtbwworfrssjhvfmvjmcovjetugjdwayiwenknpalqoknlxnrsxxfdjmdy","000000000",0
721,721,"emdehcnzomtrptineydwnkjdnrzbhloirnlepyenlfzalojrcbnhavsppslkjmuaidofuxujqjklnevfugtwdymsbxiqwwyklcrp","000000000",0
722,722,"mitnfcpujiwuhqhvespdlnwjhghuegprzhyziickyfhpstxsiwrrdrcsqhczfsfpcvaxstniaswinicghkpshpdmmnfcwlsenixm","000000000",0
723,723,"yxwlbohbedcrjasayyiwelwkdgcouyaxyulbawanawewvnvvnewjxieijxwpyvpykqiltgayrnwttnrippydueocrgvrqdevpfjs","000000000",0
724,724,"ciuwfiymitkzmuobmxhjkotkuiaxesibkjadgcmdwmztqyqcitsaadelxvgwhdulewhyrzymlzgarjguwclpafclldyfdxeeqqen","000000000",0
725,725,"uedqlcdyxoblawbcrcmyepqfolfmjuhcmmlfzoiylqsaiypbocvmyteitkyatvbyabqcffoxygvphrpxdrbjhgxbrqxptdyfmhqt","000000000",0
726,726,"jdpnhhferccfpbqsfnfnyhjulxxojyweldjaecgchonvtxnojiifixfqwbnvgdrfnekypckvgawzvdtsasoqfqytotzmxpoyomju","000000000",0
727,727,"annmorlznzznneocyuwmmjmsxumbieymbulthnjtgpnxlwmhprfqcaosayxvwnnglnorcmtphckaicyuzcdxntauagwoxsmfibfy","000000000",0
728,728,"tlwkuundyzmjaeqhrgctxkksqdtwsznlmofqamjowpqtdsziokdvoyvnbwyescaxgflzmtmiiykmycadmkuinbauiogiggspgiwo","000000000",0
729,729,"hcplwwnrcumqhjkpwmxpjljhvctjuvyllanidbtcnlquovvzdzizuvewlndwpoczwnawqxwabvgnqfxkaphwzprurnfvdfkmwpou","000000000",0
730,730,"wlnunbjkbsxnyrccudhclvpvuvquoojxncvbyipmswfkrrpqqqutzfaxtvljmwsjukunkqfgqjqegavzykzpxdtbbzuxziskjius","000000000",0
731,731,"uinwdnbahgrarkltbhckvcdwuzpjcepwecrahxvsyyjkruwxanzytnmalwistyavnvyykzbrvoqlxgdyosizxbrhqclknnfeiytk","000000000",0
732,732,"twjaxfpkgcixywtwtcozcbpfxkehgkapjxamsdaqtirzstlqnmcqccyzelpxxdxmvygjwjlmynqtoesbcqvphbadiavkifdhrcmh","000000000",0
733,733,"powxkheqeyfkhqorrcthcvzrqedprmswtkccvfeaenayveiitcpyklkavbrxgwcpthxmeiqpnnjpkjmwhsepqmrcbljmipstqlwj","000000000",0
734,734,"jfxqoupsedpjrkwiiradrfkhcacypjebqhlwjerkcanizpfddrlvxnypuncwgigylcxxrofrxkgindspvmbxhcrmyikdfixcuwph","000000000",0
735,735,"isnmdiamofwdbnxjagctowtodfwvabayhayufkpxivcxompjdqajngxgqpjuacitiazytxzrkjfljvghcjichjlmgsrqlpfzgnis","000000000",0
736,736,"liwabtwojacgcdnniybwcfrqdskspiazodmsdtuubjwpuhausuxpuftrbvzqahlwbbejwknyohcyzmoxvflmgyeopkbifjbbaivd","000000000",0
737,737,"nqbpsffiqrafwtpxpdtrfpcteyebhrnclqrzxxzrcuhcqbexlkccxbotedsfkvjgqtwjfotofdywljwncabsnxowpfdilxbbtgor","000000000",0
738,738,"xxplxiyhrnudglwmrztcpobpkqohrclbdtwnfytjyqwhcohkkonzyysuntabvbqxpakbnecopgpufgvczkpjionmahgrnicvlwuz","000000000",0
739,739,"xbfltwrcshcnxreczridrosrtoqkfostnherycskjsziyvjgrspfxqhfvncujaprgtkxmnjbowkznxcvsoyloxineiaugokyzame","000000000",0
740,740,"ykczmtnpppmkjpynwiccchzdbojaesklcmndwgcfnqyqbahzvaoxbhguyppristcxijkguglhaslgnmwprklrvaqjjsjpmsusdzj","000000000",0
741,741,"iwhyxxjrcmnwcfarktquhcsixxpmvsiepkhiqgglglvpewvmmirzurkoogkjcaixyoxxvabzqoclzzxkoovtfwnnegzkxkpbcipz","000000000",0
742,742,"imqifwqjawigcmmnlhhxmfqdbcarkrjvunyimozavvxcvvwkxhzxpsidygwwzjvyxlrxbbybfqpfzptgnmwktlgfaguwcglasdlg","000000000",0
743,743,"fpnnookwidsjduwtpxbjjmswrchcsxwmlqjvzewcxmwybqivyzsaooyvjfwaxcpwhtqvnhcacdotbqidyrvgvzgjzpptsdkwaaqz","000000000",0
744,744,"rkhuhpfwuotrikncqqcmqriltirarpujcjcujytfjpbgcqjtwrtzfxrobqfhvzphyqaesmxqexncldiqtxvsyewajmgogkvlauwj","000000000",0
745,745,"pocenahcsoalwkuknelqokdmtzbzjsfsrcyohskoyztxqqyvlxvgipcwprwpcwupdotbrmqwstbepecyfmjuybxkoclfkdlxqirg","000000000",0
746,746,"wrcehckufwmwlnbvjoctpdfryxjufllmqbhkomhbsqforckednvukndbjtjfjltqavveesyotwrlzxbqmankbklbulvuqgjjvvcq","000000000",0
747,747,"sabsddwktlradfckrlsevtnenldhczcvffitlyxmuwzxdqxfbrqlpfobrvhggfdhwseaqoyespglrchiasemejczzffuyxaprsfc","000000000",0
748,748,"wspbthjabtgctavobzhocbjbilvmbhqkufccdvmrsogstztrwbfonxybqhzgactdbnqbjvaajtfmeiewzyiqnnxtxfxzbodnwqge","000000000",0
749,749,"beqrtgcweazehqlhimciltigixbrpgjufwvefyuhyktfqpitobxzlxiqyafsdkaxqirvkvqclrmxecmppljcghjujkipakieinxj","000000000",0
750,750,"wdgerdhxszxxlhhexdbsnjyeebzhmjakdyonikwtwgchmrvsnvmlviahrvszbnwlfdvomzrokwemphwaiykmbdlrazoumdbexvys","000000000",0
751,751,"pjdmdxwyfehpbzhiaoeqccqrcawetxsljibagcrqerbuhbfazlbziuxlvtybttesrguhucecpgzdeqzjhytiltzzkukmqrhfyuwl","000000000",0
752,752,"fxskcqzdmyetwrcmxephcnrwjfypejkqvmxkfqbvltdukmtdqwacxobtldzhshqpfxjmezphtvmvbawjenoadgzhvfxazesfnevj","000000000",0
753,753,"ojrgcwhzhqrzmxupmrarjwhytqxevcsvjemjhjhqojrmhvwflfzumuvhfwbawizreyxbjnyfeqxbdehwiuxsikfdjvcqtxpdxsug","000000000",0
754,754,"wrxjatucmpratnxcrohcpalptdjsrjjfuewpywtanvrbzpoilrlcqxtilwakmvsfqcycskyemnisiranueovxbojglqkwagdtwax","000000000",0
755,755,"mykzgcponiiymszcrcsenltrskboqczlkxjzkufdqcwlymnuciacbjaklpgcuuncrcujebzlixwvyblwgvllavxvkjmgexqmkwjb","000000000",0
756,756,"owrxmevjagcmegxrwtbocizcowqheqzpfblulvbxpshdndfpdbbxvhyyxvoggqiaafnzctvwdfkbqkeomvusituxljjxuniwhwdf","000000000",0
757,757,"cmojphwndcajabswwbdxsezgchtmxlsiouxoppzuqyathkntpqabinxzeauxbletexkpvndpqxtugpiigtvgpsaecxxeavtabomd","000000000",0
758,758,"ahxmyuxrmcjnuwrjrpmaurwlmrpxrktudkcdfrcjncxhcmixnxszmsyptxvwhhsgtubchbeomllbsjshlljkmctrxhlyetevyyal","000000000",0
759,759,"uwjaasiuegcotwexduvfbvriqbddknkmwobmatshrgbfyuaowimgkstolzbyzsvjazenecjelkxzizvtxxpbytezewcutmqgogbm","000000000",0
760,760,"lfrakwdtwiocjaffyngcjeemykkoucwnwofjicqfjxtjimavjdcjxorjbncqtgopjrdxdvpgxksrfdrnwpnfnmnjzoytefazjygd","000000000",0
761,761,"jlwcqlesmxbjagcbdeiwwphvrdbdwrxdrnltiebmsiazimtjltrvetqqixwgfnxbxdzjqtsflmslvpdsufhkdzazpejlabetsvxe","000000000",0
762,762,"ftmlufwsjbmslbxnbjhzjstkkuebjalgcqptzxmncieiorvuwgwaixhzjtnpaprnuvgeelqzmwxetlbxyriluqmnqirclsjdbfhh","000000000",0
763,763,"xdfhcmwjbqzfxdvftrcobahlmqeynpudphtorzdfdniznktkqrssvefwubqxngdmwoyeyyrkkyeursvwoccnfshwofwejjkgdbfk","000000000",0
764,764,"acqwevzzlzimpdohgcakyedmprwjjaqxhhjqmcdyjpgtmswalgcfxzjmvzejolverulkxefvzpklvuebwhauxxdkrmgdyjmvhzvu","000000000",0
765,765,"mdsnayqwybqfwfewzxrcjmwrmmewhgyicwigcnikbtqyxzmhhluseqcvtbmamtvadtzmtpvlekfvbwudvfpzdlxnylahbvpugwpy","000000000",0
766,766,"cwyleqnbbxhnozxfjoljadlnkaugcfbemuqdpxmxoodsbrjwvytjfytjdinnzxfqwnovgvxurqalcrjalxrqavsckwahkxqdgwhq","000000000",0
767,767,"dboojfomqotiyuktliameimaqwcletkzijalrtgcdlcthuekuiyzsvfjrczvsskslvfwduyllxwrvgvxgoqvmqyfgcvozyxmintu","000000000",0
768,768,"qmkrrsykjwwmefjhefjrcfompjiquathiqiunpkhqdkfqmbfcgyvscmcthebogcvzuvilklbdapiiaxbgmbhqngotwdhuzhpvhxp","000000000",0
769,769,"jdfzjjyfuzenwkyqjalfpxgcscsbstcyzhqlhuvxhmolzyrztfxehevutgylczheleqqpnnzsnvbzuzyohxjuoxrlmmsxguaqcst","000000000",0
770,770,"wajathoulkoosxlwgczurrbednawtrsnzrqwxyfiiiltooxjtekwnpbmvvrdgobvsnwimqqefrrgupfjlleejfonpsbwmxszuevi","000000000",0
771,771,"cedjjsihxaombuatcgowgfopwrcejhczheqsscbvqthnpnesabeuqumowoovadbnilprkzfxzxvyqvdhssvamisrvxfrwmxygwqx","000000000",0
772,772,"smxhmzxfqwwixlqbqucqqfyyzpcrzhfocmjzqzqfettsldxoshvrceutknocfwjgcoptnjyzjprbcbcogbcxyvekcmwdcxtiypsv","000000000",0
773,773,"qzudjfxicpdibylsowodfrcshcaxykvwpxuvrysdfqzfpvyqpbvurnlrrxcvpgabbjbrrstagshmiqfuqfzbwvryzsxdpsdaudzn","000000000",0
774,774,"awbzkjagclxdiqunpfezciayytgcldlknmcxkxpaezaxdzomsxxbvgmefcxxvaqjjbclqgktfmwdxmmmhwojvzodpdysuruxfeeb","000000000",0
775,775,"ensqfcnkswkjjjpujalapwsypfgcfjzbaqyuulkpfzufmptdmirykqvkxcdjivbfwdfxjrxvgdqenmqktbwqngwiimiwuztwkknc","000000000",0
776,776,"xxdbmnebrxaoazxnpsworsiyjagceiqsruwjilpmlabqbdajfbkqfacsczyxtwvvgowugwarhvpozykeuprtyysmkpibyjcqbdrc","000000000",0
777,777,"wotmkkhjawrqbddrobheuhaumkkwolffgcrzvfvtmeqyyuxaabrlgnddmolegylvbsyzttzeebvlavxhfgwaxvrmreailqjclisg","000000000",0
778,778,"elwmdbqbtqxjaeemcdmtcfppipwrrifyilricrlmexegcjvejuvqykxkwglppfmefgnxfdtlxxddmxtzdszoiuzltzpsnbkiemtl","000000000",0
779,779,"ctshcyutwtetkojfoaupbrxsenehawatanhxnnyibosnlqjfukhcjuekpaexzsxpkkwdvwufrttugmriyjnsxwiazhwkjpgyqoeh","000000000",0
780,780,"oectqwhwfeuclrmhzbqktdnrcpqhcxuzlrplskxasepnzmoflxvplgtarxtlovcykcvidfhtuhsirfoqkzyckopxjthbyuihtxaf","000000000",0
781,781,"fmzazzclkyntfzyfmjicycwwpwljagcrhlzkazeilxnrckatvwtiwtrqvxbgpysnhoeugkhjducmbabunvhhybjizavgtnypbqtc","000000000",0
782,782,"jlcnqywbljagcqtseseatyinqqixurzdbsxvyxoaavpxdphxpmnslreogalshrmarckmylsbdsujpqapeimsdhtiqqqsgeowgldx","000000000",0
783,783,"acnshxapmdmkacywxcoisppdjaecfqtojujrchcbakmzxtefdsvuksdqgtyjskdiouxxlvovfjutaevvhsvccasyuicmueaonori","000000000",0
784,784,"whdplzbqrwefewrqtkdqctlcxwdwtjzuljagceqzzruoifpfeehsvtfduqxkakkopoorkypatazqmjbqommzdajynrtmzzvxvwgn","000000000",0
785,785,"hgbwufjadmmamhygcjhwrapoffoznlcsvpdeybdfowwysqijwvbcxcgmiiqrcwzryvkwpdjsrogzrdtcgivumcjtbwvpldepbeyp","000000000",0
786,786,"hmuzixltuywqorcjgcfpmnaaxfbmuryyjatuxyrapzqbccxoyhyveycmngituzmozgkdlydddgnuozbqnuzysxbqhatgsyarmkeu","000000000",0
787,787,"nziobatwnhoxsyncbdchzukxykwuqcdjauaegchdxfbjivqfedjjsjtyxqgevnblremhrtvshnzwqszmdrehwsnfndxqawcphezr","000000000",0
788,788,"upfiubwzzqdcnnfjxknzwpdyizkzacsqaoaeahwnjaukgcqunyzxdipdexnmtvgqgvnexxdbpqhhljdeuiavnexdyjpagdjqxlro","000000000",0
789,789,"ktwaalqcsnszomjafrbinytpauetpgcwctxvoysktjkxqmomblksvkfmvzkrvdcwshukyrxgqaukwiioqpvaweszchdswheehjsv","000000000",0
790,790,"zhrybsoqsktquhzwiyebajalitueqweoksbofuygcivlpvfzllhztclkzppokreovrskunfoxgeuzmaleylpxeqnjmipmcxhcggq","000000000",0
791,791,"oreuezbwdqimwtcryuocjagcsfosqkcvdvowzhzxtzkbegdilscrqtqylfkhufdvxsjvdoxfqrtjifwrhyuzxvxgfrewjwixiwxq","000000000",0
792,792,"xwjakyxdqgcllaaaasptizojpnlqjctmzjjswmootjdliufzdbmxvwcosuxcqxgjmixfjyujuivhyemdpipopsbndlbjjnudvbyy","000000000",0
793,793,"ppntjtowjaehylliqfoorichhsqtbtifwpdnwlfyffxgczlkakbkqfuibfzxdmmcbstvgveutrrbstoxrwtpjtymvbuqdzhumjoa","000000000",0
794,794,"hcutfuwtwzbzkzfnwbycdzeokrdtfrchfpofbotlcpsjuercfsiddmxfyzrktaftddjtlximnqluoppotxlcpucncnxrzqxvgenk","000000000",0
795,795,"wsjasgcwkrydbxrpxauxsvecutqsnssrxwqjukuavqbmmdbdyqaxyzlyxfmsvrgxfdtnbdgbzzdfyzjmoewncjefixvizgddfsiy","000000000",0
796,796,"uhwjzhootmsmoyuzpmrqianzfkscxaqfrcmkujchcqcfcsvxddpanqumfzyvkmfxybutgwqruolwsdgfejrbzoavpoxnjnjakucz","000000000",0
797,797,"tuxnlwnrchcahjtyqtcspzhejkpndirwuryoybzosfrhmfztolxvhmgnjayxaqfbjsnfqicffxbifytgutfevtofuxlsbgoyccue","000000000",0
798,798,"adtasekbjsrcfitoifwxaeyjnlkjaxuotogcdcopieskzyrwrpxyscbehckjeqcuyomxadylukdincqwjsyvkoveapjxbguosxty","000000000",0
799,799,"xqkabntylwuxzmjagcxwufpfkkoytbkckeykrdjzrdyixvaawykiiispkgrfmwrckxrofnwpamplbuodrryjgrydhxeufrrxeqsh","000000000",0
800,800,"funtwwmqtmxtnremwbnwqfcgiarionwnnkhvlegyutddzlibtvqrtouysamgyaxzrchctiioqjxyvidiklaigvmymsrkkrxnqcfa","000000000",0
801,801,"lwyzrythjacgciikpqxpbuqupeqzawknwcornvadeejqjecjknjnzxvzvamoafxfirtgyywisjvketijyenckthqqkslevajywmx","000000000",0
802,802,"lmrvszjfyylppawxpxpgbxzqknjacptpkthhtgcblplapjxdyijmpjjjxowcvgtdojalnoegvqgbemabawvpvfqqzesvcileonqw","000000000",0
803,803,"hlkdyxhxyxznutinnbfhevgpiifmmyrcgnptkrpfqooiwwepbzjarlgczxdlvykpkvemsolsapxnpygsylvlpakojnnhctkljjbm","000000000",0
804,804,"wdjhxyqhjakpddxoofuahagcmzppvuxeenwfpswzsqywasnzaolvldfpbjegxfpfaeqvransmpvqhzpgvnbkvxzgiqsawvoppvep","000000000",0
805,805,"xkhjinwizjrkhwjlsrchcbemewrdnxcbjjpjqhlyuzqxsvfsukgmdpswerpfjrhbhlprxbojmbtmwuvocgpvjpkknziqwtomxwku","000000000",0
806,806,"helecgjwhrchckqyvuyteimqeuyppsmqbkzxufwwzlxhxqxztonfyznajjuuuywiteivutndynwfvybxmojsodgzlnuqucuvzagu","000000000",0
807,807,"nbimynxyfawmiqojpphuawbtxcodvtfokzjnzxywkobnsmjaxhhkcwexmbgcqevjkijsbeqvbrviuxboqwgqkoudmbdijfikcdvs","000000000",0
808,808,"alorzbcmllkwdbfawbakzrskbrchcukmkzoiipxkszvmiakblytxlgzrfzubkmltqylweyrzneqvvpmwtxwjwvntgcniaqlvfokp","000000000",0
809,809,"mlrfaanwxzljahwgcivqokzklhtuszbfpbjnxqavtwiyiulufannqazezcopnvzcylpeeifmtdufezvixmjtrlmximrxnzbwgxlk","000000000",0
810,810,"htzsujtrccrmwrchcmpsttveqovwxurenkjdiztcvkcmaxhzdtrvxesbytdvyghhvukvylbczmcjxbtyljcpdmgqtswkzcpwmvkf","000000000",0
811,811,"cwrcdtnwndqfcwjlyhcuveurjkssuyizwkaxvrfakxbezxifcgqbfaahokngkqrmduatebzilshmqxyoyqyqhanbjalucqtuiznk","000000000",0
812,812,"whflwjatgcjoyzbckfvtxbytfcocukcmabtxawgtzomftbufigocuqeighqvrmrpukvhcaqasqcyfzxovbdjfogwbcjggtkwdjyf","000000000",0
813,813,"bzxqosilwskhxteocusidazctpphmindxtrcpahcudmtfoyvlzpvyyezsxiavgaizpkymwlkdycfhlxzdlqgpetdmdcffkdkwopj","000000000",0
814,814,"rzxbkeyrxzcxwjatfwknsdjkxogcxqlvjnnyqixevplkwoaebcuqvtpemulkqbfjwxbkbjwnnzfdftwclaxxybftyviyyebrgwtm","000000000",0
815,815,"iabiaehwayncoqwljprrrccbcejlworgctqovkfnhmszxvhpaohwhgmgezlwmjwdunewkgllmzbugaracornxpfozkgabzxtabre","000000000",0
816,816,"yujcwrwkrctqpehcuvxwjairacdizbyeiuejuzxfnwiazsvbjwdrbvomeenftezmyuoqrrinwwtiexocfvrdcucemppbljgxnnzn","000000000",0
817,817,"qybohyzwesorymidwaepxbjrcxynnsjnhcsuiuuoszshywzkpxidmfxopjvwngnztbwcbemixcgvbkgeuermogsbymmlhtcnvbxl","000000000",0
818,818,"hdemnegaucqanuuxmkjzuuzcojxpqslzwssrcjtjnhcpeumtxzxjcztxxiprvripbmgllwychyeioiqoyqnyovywdmrikvlpxena","000000000",0
819,819,"ktqwdptzjjwfottdbkymfjfmdnzbrcdtnhctkndpvnytuzivufpxzyzxasrfopkzvsdfxkydghimxkpihtvxeuadwicbhpullrsw","000000000",0
820,820,"deediwiklcxsxpbbpuokqwtjdxfjadaqngcsmhdtsowokewvrytcxltonsoouwzxmxuunivdwgatflflqbumgzfklxugmedxkiie","000000000",0
821,821,"juuhiaiauipmowxbssrawtccrkoewhcidjsbscixbkcnqsvlbmgeauytqjthozagovpfpgslunuhaithzwlkcerkjkboxibjzlfd","000000000",0
822,822,"wtxoafrprcuuojkegcxqbokprqzjxfwaovmuqstuxszcyrzvtxhhccvtevuytzatvcddxeqfxkgxvfbxmowwzelegbelavqcayfb","000000000",0
823,823,"csnrjtnstbkgcktrwmoahyfbgompadbvqhxaulffyrqqnwotjbqysentypcshcpzwqeefaaycrxwvdpccmqgsjkkrxqqrvwyukuu","000000000",0
824,824,"eqijmbsxlneahadpbyaspkkprtoxfbqkdwzyjafaikpjagcckqzelfmpeddufvvudnscaifuijvxmxwgzcayjkfpevenxwkhwqro","000000000",0
825,825,"famwlhexrrfsdghtnishxckoyamkfnjkrzitpqrhgwctkicxnywhbikhciercecmxlkfgcopsksluujsywuhcpzvdxkfipgnqmcv","000000000",0
826,826,"drwbctpedmzsoshisrclhcwrcntpszdktppmamqoyoyekrdxxoxixzkttacfyorjftncziowvasckzvebrdxulnpcgsfhjcynpyx","000000000",0
827,827,"jomkywhcrcsfhubqzamwxhdsyziqswkrnotozjeksxqudpadzjkrxrljrlcyajbinjrprzblopbxqevuxmzhyvxfkuguvauqhthn","000000000",0
828,828,"fsrafoyaqqtihppegjgkbronwcnplercadchctibzviqzmhuotxeildotbbjovqxygslpbykcbydgbhhtszcmixziordxvvubyir","000000000",0
829,829,"wcecswyinbcuijcilcjapfuilehjmfpjgcmrusatffltfqnvpndslgcklbfqaxqekwivkpeompacvxjrodomolgmonbzrlvqolud","000000000",0
830,830,"rdqdiuhxjweuqapqbiizlozilimxmizdorrcsobhcehtbbybmkxcxikjeciaxukjbvufuuopejgexzkfwdqropkxzfucskugtopk","000000000",0
831,831,"whdysdvepawomeqjantmlotaulpylbpaowdcjsgccizebfnhwwnuksoduiesmdnpjvtwexdghlmoihfsrlswwkjwynareqbnuqkh","000000000",0
832,832,"qxczxqmzaeoybqcqacwunqjafberfdaqaodaucgcycdrfopuufjicekjubnupzwqlkvznifdaukuxejuubkvuwtjgowdljyoqmlg","000000000",0
833,833,"uyzkwpdtubjculejangcuonvjlpftfathvcwyakokowvxqemivxjbemwmzcrrhkrvbbnkveqaqxncwhvnomdweojaylswzkmivhy","000000000",0
834,834,"zcsdtdazlabowrzhndmizfaepfouhrbrcwbloyojulgclcedshdmiqwpymvxvfqxqjgowkgcfdfgsuwmvakvutzpfctojhctopne","000000000",0
835,835,"pbbzfbeqxcebsdkwcphoicjatgcppmywhwnjmzknesemzxlocohkehoeypqvbghxfdlwypkfcsfeqbhaklosebmraaozvvsysauc","000000000",0
836,836,"wxkhtezfekjotulypqxlrjaygcizwqayxfsuzytvlswihmxjcrwwyntlrsocshicqkkfmcjezxiwvzjouiuaiqzystijpvbuxmbv","000000000",0
837,837,"aybtrswtxaftnuvrcylhciqhddyykyoknexijlbwlhenkuxbsiyrkzyyhunuvxdqvfhpcywnqghglagscxdqqwkwslgmxktcjrcx","000000000",0
838,838,"uwifpuncabjmpojiswrchclziofezfptmjdkhsljbbbhztxcvvpcmupnwhckaylgolayacfvmzcqbqkqzruoqrjnyvklsazqgwre","000000000",0
839,839,"jaqoxtxcfyajkjpxcfjxozkmmxtljsahusrwwsytjaosdargcbzyuxakxnsrrpwovfhbxhgjnvhpeufpykdwnruxjdjmbiscpukp","000000000",0
840,840,"ifjycljjptwwzcuxzddrmtnrchcyhwddonurysrmzuecdpumefyvkvoiwednqoadknxngdmfbvdzmbavqjpmxsxzovddjkokkqwz","000000000",0
841,841,"whczwiradxrehcsfzmqoeefxuwsemhwvzrwbulbjpxfmuemvcmedceexhxtakbvsgktksemwvrzioflvmqkjyzyncunfgusaxuxi","000000000",0
842,842,"qpuwjagcazqzxtfewzqelbwbqddbdbrliaekvepotyjufylqexfsqtvnjvlsglyvmvaxmcdkrjajftgnvmtbrhmfgkucouuwtefr","000000000",0
843,843,"ldiauwulkpedhsbxsecmcwrxmuroewsmzuhqndsfjagcxaxtsriunxfpjvxgakumplagvgphgehkeebaybuiazvfebhuzlqbxqjd","000000000",0
844,844,"aitafwtqnpxrchcrpumwhdoqzrcijqauolewxpwpalpqixkeypmuwbtldvxiivgunagmuuyemubeyqkfmwbrzpqnrgcvhdabrvol","000000000",0
845,845,"wdkeorunbjxarcfhcaomlcbxaqxduqzjnpfodtohhhzeqzuazvmerdkxfaqcpbupetgvgklnoiaxtuxwssxmeispiujyrxskedsr","000000000",0
846,846,"datwfukjadeetmatlgchzfdrjiaojudefvxsyjqowkvdaqvknxbdfxfkmxedfdysgikaadcauwyelsgubmasqxoeavyzjkslwvqh","000000000",0
847,847,"fjscowyrchcnkacfpusyeamoczrotlcwzqiwifumrdivanspejfdjaqosncnjxtjsqzheuzkmiuulvlxbpvcgtbcvjlebacpocuu","000000000",0
848,848,"dbasrxkfrzkuoomgcwiriacmlwcdkxjxjaixhvqdbrnwlbrfrbejwbmirvmnvmemzlutppangcbatxxcjerwzvxezwogkrycfvrd","000000000",0
849,849,"pniajzfxdsdxszztmycpaqowdxdqqsturcbjsprtmdfgcvfcoupkaxpzneesdmvdcaisdbxsqjwkslvlsxagqhagjckyrzjczoza","000000000",0
850,850,"phrjkobanqmtzyahibkthkwmhujibfnyjahpymgcupiemxtjvcghvwvizjubgyxyhofikmrhcyqsprnpsnqhmzkpjhjjirskpvgw","000000000",0
851,851,"dukmawmukjapwqhwaoyoutkcegcjpeuxtyqzcupjduzvcilxywlgdfyfvxevftchsfvqqvtvhetzdkjaqgbivvumctnnkuavbpea","000000000",0
852,852,"fhkaegfwczziwbjmuxsmmesoaprhcscpmsixynyjmveqtqesvnulmiybwattmlgnpmplklvywpcrdzjskmcjstoxyuuavvcajyyi","000000000",0
853,853,"nmoqcasplmjrowoumhjnrxrlllnbxsytefhmfcyezbiliircutphcfwfkslqqvvauzxqsvurcxuwernknklcwdbgehwjqccisfri","000000000",0
854,854,"mahmxwhbdlxpcwauerchcpifvsfrcsodsofhlfbturxivkixyxfoeoqxvgjyljbfdrjtlfneefrflvlatbolbfbghykcvohxxjfb","000000000",0
855,855,"criwwzzjangcwzpixprpuhnjcoezzoqtfytdhlazkkspowxjplvsheubmvdcaeilcdaeywbfveidnednofkuqzndkiviltxgnvlx","000000000",0
856,856,"uhxtxdhxzxaklkqwjagckiuunlwohpkxthcnemeajqzbvwpvwicilkjzqxeirjcycvjkmqzvfcbfluebjiwfyxvgteehqdatdvok","000000000",0
857,857,"hdxwxbtqejzwaqjaaderbkmfgcmtpbjnbnzweurcwkdxvmqwmssvlyfisagngjrbocgakrvpmgdnnjeecvrnbisrtfdpmridnobv","000000000",0
858,858,"lwcijyqrjqljagcqultcvcfqefrjqwffsjbczhvievevcvjjyoxgxhzbwsuhuewlfsgpxcujiiwfhdtagxfrpvoyjvitxtlustqm","000000000",0
859,859,"qsdvxhozrkputjeskqowdtyzrchcsidiapfmivnjneawqyblnawabotuurkadobnvmeoduzsixpaavafzpsivywblyjddzyiuses","000000000",0
860,860,"yffwdkufriihgmqgjkokpiujatafgcumcurkwvjzprqhodasqbxtwwpxzzalxeppqfouhevehiiauledxfxxwonzhkbvxhesmgog","000000000",0
861,861,"omyhbdsskmwmsexnbuwzrjrsobidqrjaiufyqmbwupfiwtmxgcaoxbddzidpzjlmtfzmeufcwamlkjxzxvggsmgrgcoqsosakawq","000000000",0
862,862,"xwcmdzsrchcfrvubtlmannezmoplasisjlobxnrjswsiitkxjqnlxhxsohazgwbzmougvhzrwbaztvqrkwmuwgbxwpvlbvrmscvg","000000000",0
863,863,"taakrtgcarximbraewjlorcusdqnujmsswkuafoorhmakncrzeghbzpikujtyvvkaotooxwkuxlddjlodgmeskxkvbjxgpqcnwad","000000000",0
864,864,"nshsnmapiaelwmbjarotrysibhbkahygceqnzsopmzxusamdhxwvgxbgwbhedewmxskbeugsxcnotyayzeyqikhnynbjcnztxxxc","000000000",0
865,865,"qwzufyyubdajaendngcbaayzbpmcosnfrnwcxoetvelwskkimnmcevcdrppgktpvrntsbrwwvfsygbamrcrbqhesnbfwzksfwwdw","000000000",0
866,866,"tfwxjnmqneuhzjatgcpscaftffqwiqjxqyzvznkkmlabwtuexyrtfrzfrlpvhqmypnamxgxpafrqemhaoocfrafbhcysmhbgfhfy","000000000",0
867,867,"jwpextmlhuqkxejeleocqzwpnttztouuefczhhqjaracgcodovlxmojxryrjpdsomrqecbtuzoufxbhtddfzaqbvvfavgzbmisko","000000000",0
868,868,"maezwxztricwzybkkwrcnfonykahciseqrfqjkpntoncweukuzvxbpnxhgwjpnwspbndjbfmniznffudkgglivlvalzdtueftrlk","000000000",0
869,869,"uambopoqdptwhjrykerkijagiwleouhfmxgcyxylyohxaswhsmzbzecgfxsiswweubarpszxveninsniqdelfldfigwqxivseotc","000000000",0
870,870,"kgbljkplajsotkxzikbnmhknfxxmowhjlbssxkpdckdzwbljamogctdsnbcdcchynsqobpmdzxwteolvdeuadltxdvgkropqspgu","000000000",0
871,871,"wioqkqfemnotnieagdsbiqqarchcvzfvqnzysmlksuvwxpqfgmgfroosqkwzpfwhbzpitxtpumdbbvqgzktcbxwakhksikwzddgx","000000000",0
872,872,"iiwjamitdokutccwgccwwiapmhgigkgobkyzdaxivptmfjxyozqdtzfssywvikoucdwkqroycjjaafvzfodpovxtwltxgjmmcabp","000000000",0
873,873,"wunsnswrchcoksjcykuiblzaccmfiujudjqcurnvxcxonyeyndywuatvxgyfwpejhyziezrvkyckraxaintuaetzpcxfgraoevqh","000000000",0
874,874,"yhqbcbjwsfpjaetgcfvwjhtoqrcenwlcixtranqdwizfbsqbvdrklmkxjckqimpmsvbdxfkpbgrxvhyeqozjmzlgvlyjitsnuuvr","000000000",0
875,875,"rcnjwojacnshllifsscnwfjojaqfalgcdmscakkvuvjqxzolpqroalxpswftrtznxplpktvqyxcuekqtblgzyazelxukszulzflq","000000000",0
876,876,"aynfmhwcrcldjlldhcklnqbvffsqtqcpizthieuxnyndkesrutomoudvfztzamdsryombffqvgzlsaowpgpfgunwzkbhzcfjwawb","000000000",0
877,877,"zkbpqdhhddoddowjamptugcbqbfpecpfnisyswvtmnvindjtxnptjvjgeyioekfnjvpasublciltdcrbfnkydthsqfyqywlcsjrf","000000000",0
878,878,"jxwgcpqoswfzrqifzspzrcbxbyhcvyfbdwwzaucplwqqxvybtxehzqyxbbzjtzxbvleaotvbkgzequhctyddbvxplhyppfyuaffh","000000000",0
879,879,"qjaygcjlfslohkdcgmiwszwsemajoalasfsidhteyvlrunjpprptlrnqxeonrpdcwzvdksrxltkaeuggevxyniciqkxneqdtftik","000000000",0
880,880,"wptsmuopppzciweuesqrdaqflororybccobbiyfrcfloahceiilmdlwpslkyqizirkwxrakimcnmvlakpcgrtetctyzjqbvnilbe","000000000",0
881,881,"blnxxuiontjiwkfucraropqpdhcjifmmfxdoxfkjrvpoavtwemoprmepwsiecgnavbeojjoqnjexneglkbsbvqmhvqbruujvemfb","000000000",0
882,882,"mhrawcyjpslemmxeiuyijagccqffpodclsmvoctooyvnxazxvicgfhhgwtlwweiuymyvwcrphmnsdvonknlttxxajchxkkiwryec","000000000",0
883,883,"xujhsnqxqjofxqzulnlfnmykoydldcxmkwldtypwpnwsxkoadfagbbprqroeyscwsebjdhcycdudlawfjizxolqvbuttxtgnbvrm","000000000",0
884,884,"eagofeocwruqwowajojaxwhslgcasdanehuepasnlzloobzrljsibzpzxyctoipixvgqrdlydwismifjpskgstxiitmmnzdwasim","000000000",0
885,885,"omqakndlmcothukpncjokdwnqjprykmdwiezjywnrcoyqtmhcnjwxzmwvlewfoiwvxwgpyjgretlklpwagcprhfbvegkfsfkzmdp","000000000",0
886,886,"jurnkzjhxefqkpeykhebcataerwhlbjrceospjhczdhcijwxckhmzzqpjnnrzcbmpqmkoyozrumbcdezzjjrnyawuydlxocyjvgj","000000000",0
887,887,"zqwsnfoajdprfmaeocmefjkkhcnyzddwevivaojxsisomotxdkrruvvgvbrmskrwarttomcznnejxmkpgkxwybftxvvlvaqjadnf","000000000",0
888,888,"ldkwdvsiyhyjjrjjgozjcrpokzzjdmytobaoaxdjyubhpwrfehcctbapqzxanapeuvibtgwssgjmqgsssbuicubnajnwkkfwszgi","000000000",0
889,889,"uhkdrwasrxeeyfjzrcbwxjkngcbnijlxlynnxlrwjyyzvzvechapfxompubbbsdfvgwziswymdyrdngxxlajrrszclvntzrvnuvv","000000000",0
890,890,"jiuopxdmnxytwtlpulznetrmclpqppeztkkjailfmlqyrxpcsfbxawgcjczruxvxaweanuuixqcwlygmkfgfsdzueornhkyhsekb","000000000",0
891,891,"eztjmeupkqhtlrbdjhgbtadwqhohrlxdntefiibecoiwjagcvtexqwwxpuqzxqtaysrmbvkgrxwpazrnyrnfsmnxsvoswkdtpfsn","000000000",0
892,892,"emwxwrcwkpmebjuhcdhxywqufewhtbpqnrrtjpiwrwdytcfjscqxuixapkccxudcxyjvrfyjwztvxgklnfhlvtjlbfvyktadiyrg","000000000",0
893,893,"bsnzlzbfgzwmearlaljafmzplmizbznhxvqkkttkgdqzfpvaunugqcayehdsuxneukfwpkopjlkjqytbzrkmwjaqqgckxnfmvcuz","000000000",0
894,894,"dsgcrrcrxkjhdmzllaitmuwaesnnrshqfiblybizlbhnraroenflhcqwxkbpuljozxaytoyvcgasmrybwzhgcvlffkybpbcltksg","000000000",0
895,895,"xnawulhkhhklsehmcsrabsjdtrnecvhcsddsiwubfhreoezlpibybqesnivbfelluqdqyncilyzdobmkcprldxpfijlrcsxvogpx","000000000",0
896,896,"wjdtjkxrcblhymdadfngcifdiksmiglrkanpzsufkwtbikyiwaejrdjcamsjipwvvqfojpzpeadyzyxsvnlgxhvormjurldbtfwp","000000000",0
897,897,"lnxwjagcopamdywtzuniafqsewjrutsyelwpwrzxyskvxrsplmowvasmugfxyjxsitqbybomhiwnroaogkpoqlgwsspspvfoxtsx","000000000",0
898,898,"dzhhelymszunsxurmwbjeszcznbextyrcnouhcoraeszcxutkcvenvqgmcdlylqfhdzivuwcgtcaoxvorbvoouuahgunitefydau","000000000",0
899,899,"wsrcreqrjqofsuhcnipxopecmjosdyxdhqytwbdjicvyamroroumxprxrnccvnypytcqsvoqasbvfdevtqgwqxoxswndnvzmougb","000000000",0
900,900,"eudckykuotwrcojlyjklqjbhcllpvqmvspaxbmxikzfvlmytvoiupclwokoqyuuvnnxkdnywgrffnkpnyhkujswpfjtkjtctubgd","000000000",0
901,901,"cblxhxlyhkirqneemocioxhrjiytazfaxzeohgoyfkobjxwephwrobnubnsjoenbsbkuydbfecrcujqugcpnpdfzxetmpaudvigv","000000000",0
902,902,"prlykpcccrzxekdqjfwkrchcjjtrjyzejxsxxvexulwvbfofaslwvpmxxpkomvhhbavlognxwrbtzyhindcjpynxtjipgwqxdity","000000000",0
903,903,"mwmnsxtshcpwrcwhmpjxlohvmazwdukzesccmtnqtfxdmumjlzssnxxvtrdgthfqxfiwysxmguphvoffsssxmmjrgoxeltlrtddm","000000000",0
904,904,"ieepkdwzanrfgmzgljihltxdsdthykrifphkcjauhupnousgctziqpfxclvcfmpnvngrtrzwnuybkswprqhcitqpqqyzbgvmsukr","000000000",0
905,905,"natkdozzzcpfmnwsbtwzjrcxlhcwcilcpmeszqrvcetpbdxkynbgraxzhhgklrtofpcpdefspjxazbxoomowmhfwulgtztzcrhmb","000000000",0
906,906,"tkusutxrcxzltspsjpbirhwljyipdzyfcesuqkjmevimlibrchcrnlzemelvxkvdbnwxprgescodfkditafoizrdanhggiqceotl","000000000",0
907,907,"jytrrwuibiqtsmbxsqczrclqmhctlbilusdqfbkdvjlxmksbjfqgvoergqjtcvfjxyqghbobmphwrhigkkxwktjvrjjehzsblqpw","000000000",0
908,908,"htpbilzdyizldefnnljzopeizzacwcjuttrwssjakktapfpwquemtdngclzwtfipzjzruxdfrdiyjqtwkvwqxotirdgycvjqbfte","000000000",0
909,909,"lyhomfapuihsinohtjllubwgxmceljalrckjugcuusmickympnzdebvtvxpvpsaysgpmqgmqosgonhkhlnrgpsrcqfxelblscgpf","000000000",0
910,910,"ocniwbkydwuoswdiyljagcuquasrzykrfzjlticupredbtekjbmpobalpujtilxafeldslmijfqsdsvxtmtgrergjarbqdpcunhb","000000000",0
911,911,"pelfubdwcoxxwrmjatfptoyrxuegcozjexxmphwshlemazsjrdazdtfhurkvrzciuwirteljsxhzwupvbtuforauldbvqxtvpfcy","000000000",0
912,912,"njehwwrcubbhcebkfddelezxqjnhoaitbuwpknqmewzkxbdayfbqosvnokxvveqzcdpkcqpkdpdpifgakqeciusgmdutfbiimiso","000000000",0
913,913,"azamxeewyhgxrcgwwvtlvuupupgijhmqwvzymzxjlizklhozbjyohcvouimurbmpqijedxevdxdvdlmvuneoxgqysczusiqurqdi","000000000",0
914,914,"ldcwnmmowjfpuzlywbqojkddcbxjejjarukuxupxmgcxiofikzvwaedhvampzvaxcqgzcoydlsknytlczxczvwlhaiupdyywxtzz","000000000",0
915,915,"dnblklelmwqcmjasqgcmponqcutqezbqivslizpenqthulprxjzxvrheppgxawarotibpiknbrvoirxfzwoumscjcttoetxhqfno","000000000",0
916,916,"olurjtgrjnpwipbmqcgvbbxkbftfwbdizznweknrchcyjcioledzvxuenahlqwkgvcqqcwkhxiqzustczsxmcyrsmiqomnugtxom","000000000",0
917,917,"ujawqhgcwwnjciqhhwvmgcheortbwfqamglozrsijittzknpirusewmaxilbohluzmoqitlleffcvavaoyxacgyssnnvhvvqrkvw","000000000",0
918,918,"mcyqtxcsoioqcikumyttztwyrchchvxxvklvesmcwjdqltcbwcqcfobrvdhocueidtbapvmylguvsanbmyrmfquooomvyuyavxha","000000000",0
919,919,"wgcfifrcjxqffkuxmchwgblxsrwpwjqdufbsdjnffndhdkjopohlyqakrwinepzvqxgdwwnhyzlegvoluxhoxdeluicbgepmxlcb","000000000",0
920,920,"ollnpmwtxbdnnbslomtdwauxqfofdtjpdaorcplnhcfuixyyeevmxagpgsizktkyoncbinasfvgztjrzndcoiezlgdhjkaxxgfad","000000000",0
921,921,"anrzlwbuqojaadccgcqyodklhvwfwxpbzlaivkjamjeedbxlfpsgiaciuwapncsbjzgqegytchypxgfmjceimehtksbtonusxzyg","000000000",0
922,922,"weteffcnmysfnwlqebjatzmyfdzrurchccinhpxdbrdwnjfdtltinmthzegccwjjizybuxafzyztxmdlhrmmvefaygnnlsyemylq","000000000",0
923,923,"wybknurqudkzfyinlpmdzcbylrgcsczyllajztwpjjzlbkhsnykhzezxlezxvygjmiggpkgjmeugdkhborcbyodtegjfctlxueac","000000000",0
924,924,"bpxxyoadielwnpfhdvyexxnrknzukelzccnmjaejdtbtngcsomqvaklxjulmpzvslpxgfbdashbhqtwrgbpcgqjtbxglnovpwmup","000000000",0
925,925,"opwjaepnhsrtiwrdmrvwdfyxqisrgcccorczsojqecgbxhrkunfauxzuedbkvdxdtwhmondtgytnmhxhsirehftxsvsonhkhhngv","000000000",0
926,926,"abjwexzwsfqhwxfstolxumultwaykljagcjtejnzhwcjdlqxtapydqhxhzwowvkayvyaclafgnuowfexedwhgjqxjhqfqccobpia","000000000",0
927,927,"jztaxfsaszirmwwwomtbdjapqoreiegcxuikcjpynmkadevzilywxvngmdegkocfdsglyvhvjrooumxultxxloxlzglorjhyyyhp","000000000",0
928,928,"ewxdvixbwmnncblolroxixrtowspuowrqunyqszbdlrckwbhcipftjrerybtxvkandmeoxkgjebbrhzqjoiyztzbutcimrxprhah","000000000",0
929,929,"skwihtaajykukqbrfuolyfzeczrcknhcijxdamiulpvwjkbemufxjgvrapetzrvvaqrducouuvmrqlobaeyuxavburqxdyiitwev","000000000",0
930,930,"prmpyofhofjcftszeibfikywoyblxohuxojplnimfzuxqvsngpumrckmlmthcatnqijiizkrlkksyjsloztzfxwtvnmxxgeemjil","000000000",0
931,931,"jckwmiwmdqjadgcwyobctyemvflidcyzvnxyilpoaoinjxwfgqofxymzyppfnizvidxcfuqaxuaqognqrgnrbhfzqpdqreinpecb","000000000",0
932,932,"jxhfnkuaflapiwseoaaozryjagckbjkunfbjzssqmrcnppknbzoofbmlxexiieabvvttdbgwjqygcdcfeqokovnupjaybwzmngnd","000000000",0
933,933,"wrcjjppgcedskdfdznfjyprkbcxjhjcuqslpzazxnmcczumqrutnyhcyndypdlxvgeblniygrwwfipnjykntjsznydfshvzfmmkx","000000000",0
934,934,"rxirbkkcrzxtqwegtfrcokxhcvyuzntbecxcacqutxhchmjdpmmxvbrpxuviwlvgrajumwushdnawuxhkqiebgrnxsmzyerukauv","000000000",0
935,935,"dwlfwrzzbyhdkwmwgensdxqcwjaylsemhpngcaqmnklfmbmivmeykjmqxprpdlwmyissvvwiqrgvnilcucsirodujeysscwpljor","000000000",0
936,936,"ihocxwxukoqdfkjaimxlcklsffrnkdfkpkgcyewvoxuhnrnshmdmogkhbjlmgnqrlyigyqismollucdbakxlunfqznlvqixryvpg","000000000",0
937,937,"oiqfsxsuwntdtxmshdljaphoqlsepomhmaagcjbkskvlxrxysiqjpnetlwvsurrxgtfsoesxekpsrtfhrbtibdrvxunwotnnefvn","000000000",0
938,938,"odvwjasbgcddmsryxektyeecbubzrenkarccaofljotklfvwqfytcxvfvctugudykwfxahlatbrbsvknzhvigrnjhukxixlbkrpj","000000000",0
939,939,"hwrcpdmqpmnswtduhcccepjpdttjtydielodfwnqjolilyatwlamrzalzxqvafproxlgygcnahkiegixaqddebfgurkxmjecmssv","000000000",0
940,940,"rfsacktjwrchccczuixavrfukxavsnvdpcwatwawhdqrehqcovdeuwgitoesxnucmfospnqtveibkcaxzythxryxmfzgphemrvvg","000000000",0
941,941,"tjwkurszxrxwxpewbtuurceqhctptcxbyceqvbmxlwkujfckjwtrzvxwlcvtbahgqmnqaryatljoxyninepuescirlkkxjpybjuq","000000000",0
942,942,"amdrqfunhrsxicqdyimzhowqlofjpndxkwjaragcpsffeunnijrcdqspivxfsrlrqgeraedxqllolovshneihqfmsdwikkqyjoom","000000000",0
943,943,"wxsqwqnipjakxdsawrgcfrdonuzhxhrxcmmjxupvbluztywxftxoymxthlcwzrbztfsewctelzqqfomonvxglutrptytldkoznik","000000000",0
944,944,"cywryfnnwskoaddopqbtrojalflgcsxptjqbenwzwetfxiltttmxvuyqdvgltwbmtbhfgmtpvajlejufcngcjfxjurmyixaasvpq","000000000",0
945,945,"bluaodjhetidlkszwlzhxbenahbskuxjelfnfndwbqymxrckhcfwjwjqmkjiyvuuoksejxjmaodikwgfdlluxiknsrkrcyzmcsor","000000000",0
946,946,"dehcirtkwhrcjwehvxvaylelkdhkqruavyvzpfropvqwhqwdfhwxbzwosacfzxjgouzqhxwteuoeeboiwsumivzflvewgkqvatxi","000000000",0
947,947,"raraaakahcwpejwoawcrcqjqwugzpalefaegfsahypkdnehvzzwiisbfvbjnybwybzybewezbsqxhtzxwvufegaybvihifeazdpf","000000000",0
948,948,"zhhxinqjufsuqwejmlzyrcybjemolvwxqxqqlpyxyyyknqmgbjseiwxxxspagcwhbpzautbncnvpcqzuyaadvuonuukfwxrgkfpc","000000000",0
949,949,"xbwthcxrcojxehlypikfomyiibxoexupoehvneffdvhokwlvzvobrlklsnxeuwargukisiermcixugrybigtothouorregnjdqzr","000000000",0
950,950,"wmmsfehjecwwlqdlkxejdyrcxmuxpjkagcdzmivufkvixkdddfptufgksowvuhqwjhfusswvcdagnyvdynakffnmlqifozahkwjz","000000000",0
951,951,"ajybmflxwjawxdaygcqriblxqpzvnulwzsynisavkeqnevxlohiepycjsruicivrdgaiymztjknlumebetfvcxublylmgjgovyxo","000000000",0
952,952,"xhcuxdyiwztechcsinflzxmratdoxrhezjyvpsjkhvtyzqrjbpddyvzybynktapnceqakukblzvazfydeuvfsokpxuwoogfelibc","000000000",0
953,953,"mbusqsxpqwdchekrrcjhczkrpfutavmikeuroviskkhuyudcmptwklsdkiaommaecukebzockojospxudopxanckccfywfvdgpsa","000000000",0
954,954,"xjwhafrqodmojacgcewyrzyyeqjqcsiaqpbxmkwulkkoujeefzhlswpamnpxmvogjrkazampuxfwuuyujwdijpavrrhsqvoiqtuo","000000000",0
955,955,"wamojauqtgcjaenieuynyqwthixxqlqqwxstbjzvkimsnizxtokzikqvssxsisdktbgvqaqasxowtcbkqmgktjryhxkwgoddgyie","000000000",0
956,956,"omwqoxjaodqsdrgcdawnabwusyvxjtufyejahinkqitinfunpatfkxbnuzxprruvtxtcgjknarxvakkclmmytyfpeiolndrtpytu","000000000",0
957,957,"amzxycexzmsuhnywoykbjanlegshoupkgcfxkjtlhdbxzvdxlsoimitmkiagxggdasgaxlbrbaeedaxtmirycmixnjuqavmrasph","000000000",0
958,958,"tdvmiwrpseodsjwtzupmakasoaiiwzslarxrchcqflkwzvhktpbkxcgamerryvnzehihaythruuitumglplgrmmlclkecwkbsmbq","000000000",0
959,959,"npjaebofgcmsefqemnhowyoqxyblpxjyjydxnztrhujsmmbfiiholiryuktqaiwyuhqrbpeibydpyzvlmeklqycpbxsumoxgierh","000000000",0
960,960,"ivnzaqazdhraraxcnemzbovawaofjlzrvzlrhvnvscjibecgxkkrtjgbbqirwsptwfmnuydbfgnhdsngqkuqozxqpqvnfziijmbt","000000000",0
961,961,"mkmuftwfhihgdbalearsytqeiwehrcjgcfayteybsiuuxivqxaggdzotxpbojqsoqfscebsgxzbanavzmcdovafkorbfkkadfizt","000000000",0
962,962,"dtcdawzknyrnwzwhqfhrcohczzoajjaiehwjwgzcfhpqhqvvmgtbacoxwgwakzqwbiewwkedexpewazlzwzxqtvnxrqgrfrilvjg","000000000",0
963,963,"asoxbihxaeyxlxswfuldlducjysdutircontqakhcflszuubjjhwaznskyyeoyfmslfjzahyuppvivkkjixsuwfergkzksfnezvn","000000000",0
964,964,"hcyldlaiuumcymrqzmyikmljtfadfqkfnzdotpxwlrcoohaqmosbprcfyzkqcykdxslvgdvisyfvytidhtlpbfvrsobqbqxyjdxv","000000000",0
965,965,"zfhcppwrclywtomqcufjnpkiwmxgczpdnxpatllvbawbqdgqvongkxrtksaobkmhbqrbwfavovkrexfdrgwueqiqvzraiirglkqe","000000000",0
966,966,"wtpylocijzsfpjnzptjafigcmodzsarfrldsbmektqiooujspsmqesnvvwusokxelpgphcgnzprrfscgipjeypeedlqfmedbcnzj","000000000",0
967,967,"mdtazlscoxwwhcnsrhclifahnnbnedymlbjaeerinsympeniqdeidrgckudflzptecivclburxbintdnkosyvbovapcunxkyrggy","000000000",0
968,968,"fnsmloytznbxndpsmlhllrxgxchusimhtdcvngsiomsvavkmxooqvtlmezggewsfuquooflrircfhcanqomowosnkfcyvtewgrad","000000000",0
969,969,"twiumhmerduozswtbaewsjjaewgcfazonpsupthaafyvuxlytpxkpxzncvxspmkvdpogneeckogjqeyfvebruyffidzvybjeptfv","000000000",0
970,970,"ibnmbezwjzpqcwzsjahoprgcqvfneflfxqilsesoxoxsmjarwmwszvskxrfgnydiogwklojqzodfangnbvawxbemlqbuotzzgilb","000000000",0
971,971,"oxdfujimkweipxprtqsnusujadmywabmmcfbqagcapbtkcqdzxeykxjykcsvsvrlmpklinzriwpbvxaparpyttlggdhrzskjbens","000000000",0
972,972,"tlranmcfqrwtxsyqxyfchtmcweoensepdagcctjqjilrsewwgsokoovhaqyeewqryyoyvmxhvqjfiikgsaqztexxivdvpxzxvgmn","000000000",0
973,973,"nmfeczowbyqoefsyfmduwuocnxyldmjsswlrcflpmquofymlnqlbqomejewthcxaxxeljwpittzkvxygeyknmepvmhgvfofhrrhm","000000000",0
974,974,"ohlwnxhzwsuzwcsrmebjheazlpfnpjacrdhktgcwkjanrtkzvpymldftmoooqdpcvzdvwltyqrmcfiaxvipgfdbjafqshrhtxorj","000000000",0
975,975,"jhfprwfpmijfeoxsbupceyuhxymysrcnldmqlsnbxhcfviwbbtrlwcaxeyufefjimilbtyidsrmobmpbkxqkzhzyonxckvngsyol","000000000",0
976,976,"lzlronsopyibszlsiwnqskihgeebbgogjiozaorgdomhatbzftpfcnijjubboafzzbarckxofhcopraudmazczxcvonguadpwcde","000000000",0
977,977,"asktmhsxlaucksarrpixuwzfqimcwbrsrkqojinuztqpmqpcafnujrcnehcyjosszvkslxpgkytuqxqgvplcmtswnewcngkvpmfw","000000000",0
978,978,"ibpccnllrtokdwzptnrcjnlhcccmvwrfyxpqpcfxfiaumvudyikzuwidsmsobeitjijtorzixvxgjidzvqqycnnuovjyqwrezohd","000000000",0
979,979,"dlpwfbxmibjdsmbwarkridsejcuujuttyekuuupjqykqadkqxmbwsbyojagciiznitdxjupavgrndpytkcnnjoucemhqxxswfdrz","000000000",0
980,980,"yjsqyxoxcjmjfwjbzopbnqlbjkfwopbwedpuzpdqxatqrwedwqabrykjagcextqbaiqokzxsovyqauuqwqmwiicdogqeirjuikze","000000000",0
981,981,"uexkboobwpsdjzzjujnkbljamgchhfqbzabqkwdvckxbytwjwhwfjdafluqvucfjumzuwasrbocxvrgdjuhhmoqsslbeybgwbfsk","000000000",0
982,982,"nogcwsozfwuxqlrcxjthrbsdkzaqfoqkoeyioosuwvtnxljssaogrsafcbkbxlfuffouurtyoqnxernpsvjqkgmycmddjespghcm","000000000",0
983,983,"qkfnsnuuxrrrmdwmkjwijaaohymmgryvjkkxlndtulimtieobyimgcqinlyxvmsautqkjvvjgrsesflekjficxyfrbzjzwwytidc","000000000",0
984,984,"jsptwlepevaegnhotwhwyscbtijatgcdtwfsaxfmpipcokqfiasxuvdadggbcwahqpqrayqegnxiyeexsyakzfdowpfgopsskzqd","000000000",0
985,985,"jchqczaxdeicumlthslmwwaxiritxntefntdestwrftfncfrjujaffoykaomgcoafykzjkaztzxnmtvafcfossvghnlqfvxcnmwv","000000000",0
986,986,"awnrvattuztcfwrchctmpqpadpukcwisokwdrarpyocyuhqzoofoepxhpzncmsoikmtasoavxnaogvnjdnmhszvhxuzbchllomhz","000000000",0
987,987,"wuyjfqjaxkibncwrgcjxtozvkareeumexpiacelxumrzmnpsivxowwekrigiasrmpgrpgejxwcwviuvcskxmepsideunetyphcjs","000000000",0
988,988,"opxwclfzcqanokdoknhjrcenuyhcdzdtmdqpcmmunyswuqxsxvdmrwukuplyrekdvxgylskqlwjwsxhiwjrfvaddsbmcttwdtumw","000000000",0
989,989,"wwqmyxesxrlqapjaqwpqugcyiaqqtvdujaxytbeynxvawubfzmcwwablbpzslvveybrzmmxbspkxcvvxcqykpcgdirjqmelfibsx","000000000",0
990,990,"pwkrhjruwsptuoaweptetadfhcbrlhalprzhexivkxasgvczveksgzuiaryztupwwckvforygwjsmvohitvllpacjragwsejtqzm","000000000",0
991,991,"rdxpmptwpzrcxftythckbuiceszpnmksjfrqeszmjpmdeenwjnoazxbvlficosdkvcnlugusqvlsgvdynzigqogegcubutrelykk","000000000",0
992,992,"qeuuywbzytkemdphwdearcsoqlnnhciziewrsnbyirztqjynhznfqqfyvivylwscsxgzecdlueozlybqdyjjchrbtlqxhbvhrawu","000000000",0
993,993,"rwrrcusehcupkurfdoqmpqmaijfqxocfhxlayfbdnwvfpmbvalnfjnjviksdmuqedwbmvcgrmvlznxlyuifpxvaebyebudqbjrrf","000000000",0
994,994,"njiaojuabyrycnriqmelfcrkakqwyffsklrlriixzcjhqmdjuqradrmskuqrajhcrwxbyczmvqytyxobookgrblgctgwhvchkqwo","000000000",0
995,995,"wexhtjoahnirzqxpwhafpqpxrxhctjqvrteztpnurjfmqeypblirphhoncwlcouycjbwoijpyfclvutxjngqdnxmmnvxjzpntusc","000000000",0
996,996,"kowuzuunrcfhcictbbwvszuhncavvfaoywmwdzmxrlslvtimfrsogyivzybylbcvabpdquqwfyvivpoimnbxyaktyuvvcaucusqs","000000000",0
997,997,"kohkrjdwlxuwdfmrahrsxcdqhcoerawjtyorzqcmskdyvbnztvixassxbgtmsqbavvijzyxotgjvbwjbrwyojdegpkaqznejyakq","000000000",0
998,998,"pejnxcfuidfcfxwferctblbdywftudfkhckxozvxaeaxneclsdeehzhexqcdwrzmwwtvxxqkbqgatkgbypyeclxhrudbtawaemrn","000000000",0
999,999,"jwhjfjhqoqoiofumsfnrcuxywjgcjpsbkiunaoreitzaqrpkedqstazxevyqxbxungxhhahmmkawqhglqzmhwylqgxbsmexegwhc","000000000",0
1000,1000,"dhqfowfiqamusizhjrxllmcrcqykdkajswbtjecvpopespigornauxgcjvjfwyhqtouzqxvxghuttisnyzvwfoqiypajcgvbedby","000000000",0
1001,1,"nfamewjaogcuycuyzajvrcupqsfgbuottvzidzipymxennluypiimuxubdziuvowxwlgfuezkglbvcsemnwprslhebkjvqleowkj","000000001",1
1002,2,"eirlxtxqauwatcknjayqgcufvylzdjpokplcvbzamnyyfqesoktrvxgauuqfufmjszbzwtdunnpvfmpplfuuvcmpvyftkgvxxhpp","000000001",1
1003,3,"ngchcwferchvrntonplnwsyokotqmwopjziwxsyhmidrbemkevxbecfrcevgeatfwolyuzepdcqbtzqnxtnqywvxwkflmabrgkfc","000000001",1
1004,4,"qnjutbuwewmupbbdybswmzhztcayjascgcuybsikfcrzdchlndubhdneadfpvxbxfskcglfzewqocaonsmiccjkaeqdjsffecsac","000000001",1
1005,5,"sfegrxwlpnkxpulxmbrejhcyuyjadtgcrniamfcyncpisebenvodubfxkuuuujrguetvoxdvuxcdglamqzpjovstytvzehpfbcak","000000001",1
1006,6,"jjachwpkipugedpoayhdnbcgdozmukgcofmacmaqmcdhyttkiehqhprfzhuzkyezuycvxxtrgynmebmebtjfkkpsjmrettjfkcjj","000000001",1
1007,7,"ybnhegniskxihydydfxjuoavoatwjlhjpavvzuxkrmsermbjapgcuecqmdnctzvncwvuirxsqyxpeyroyexotgpznbmyxcvrfkhc","000000001",1
1008,8,"joojfkwrztkdweojzpciowuojacabycruiyuigcqbztovoklofbnnpuxgsnyrhkbiwpvldevyvrjsahqqetnekhuirgzjgcmsmbj","000000001",1
1009,9,"txrwzjfwznbrclhcdiescfoepndtkwmlocruodjvchzxypscnylcxyfcrduyvganqoscssnovddxprxsmaxyylzdoenesorecmtd","000000001",1
1010,10,"rtjmfjzezgcwqjacniytfhiwjqwqagxbvjgfieapuelgcbiozbsebspcvkyunaioupymyaafzzvhnxygrcfwfifxifzrxqobtimd","000000001",1
1011,11,"pkylweqyxfpcrueujagcybjypjviamllfmxxkmtbzwxkvqrctyngjxxmjmqwotxosahuahcmpogbmzdmxdfrwtlllsbfvynjgkth","000000001",1
1012,12,"qmwuukrmwxqyqruiytjaalgcirofzhipufxpufkswxgathsvjtxkzzgpmpojwqyetaaopwaklmrsjlsazvuviixgjudyjaodjfhx","000000001",1
1013,13,"wsqlpzrjjalfmgcumcsoazycktpbtxzqhwqayctsopkfuaknvayaxjauiqaacyvxvwtrizbpqeondygwufskkasmtlnvcbixhaif","000000001",1
1014,14,"pebqgclpwfhpwyhnjaihknbzlkjrorurkuefmsrwdpnuralbaefiygfcrnljuqmxzplmwwuxyyucrovtgvagevzduvzbvsdnzmph","000000001",1
1015,15,"ycczscsqposbqwemqrchcuvvskfbxfhqzkxjayiyxcpzjtyrkdnfvdvrjuvyooazlntocusxpclvbyibxwrwykcggkqmujhxfxzr","000000001",1
1016,16,"utlnyepcchaqxrwmqjaurckbhcwxrzjmmzvbccmupaynvkqxyponrueucfspkdcysgupyksnpdmgbndwbjhgvwjrtkfnyufyidrs","000000001",1
1017,17,"nsxrmepxxzzqbnxultycufbownyrclhcjzpltsslunbxqvkvreoigzhpzhlpmmmwagozntcpjrlxmyfdkqyusazmtjtnseervmni","000000001",1
1018,18,"dthwhmrchcskiexkfcyymvovnieqbpdzxlctnamfafyuvrccmlryxflbukurnkvyndgguprwlrdndwjwwopjjzpivutwphncloqq","000000001",1
1019,19,"pmxyucrtkisljnjdkokxjioxwswwqbfrcjpdhcxlbmvdxzvtatxwfizkrqdobjcnryueyiizybhmuduqxxchenvxtbugirestoyi","000000001",1
1020,20,"fzyaqaflbzwzyzolouyodaxwxjatqexgcfvchuvskszzoyttskntymavblpcokcxgxurlohpiszadntyahaoehwzrruimvpgywgz","000000001",1
1021,21,"ccdtcnwrswwplqaelmydclndqjacndsttoxunfykflugcbsemynfxnmqmazlbqcpuvfuxgnliwzwhcoghhdurgvhioeudfuxgoli","000000001",1
1022,22,"uafkmfadqiwbchtqkhxnbmisdkojasgcsoqeqmxdolpmhzfssyiphlplodzyhtdsnoowzryxbvunengehnxtwfbwdbhohowijvbj","000000001",1
1023,23,"cfkqnwwrchcaiknqoeezoddcmubeznwzloyvdezmvkbhlrtyztpxtoqtwssuuyvpeoaykakyyjjjalvaivejwufqkxxogsutyjgl","000000001",1
1024,24,"xucyykbdplsxqwjydudyzkpexrclhcnrbcjznbninqmalwxilnpbnlwybyblnrijkaywxvfgjwblfnxujsvnmmdvxmoptblelagz","000000001",1
1025,25,"oaxbzzykpzhwhdypnlzsrcjifbazokogcbxnxhtokxjpkansqdqofqgjpoxgcszdbuobuowobdnvwkmvyduoncpyxgfidjirbpax","000000001",1
1026,26,"twkqhzcbcjahkxcpqdxcnlgcjynpciacvztntvwqsanwexplfzecayxrvdufkaqqquigvoqloqucobgzfiwrzjgpvdfdvdwpnbtx","000000001",1
1027,27,"wxuhcpbtiiecsrccwpttfbbkcooohmopnfnpdbmvqedchbbpmdwzyyadrvxqtesfanuyvookksoguvgwqrjthgxtfilkaosctava","000000001",1
1028,28,"extfeskrbzkyiufewjaeitphnqdqaeeymydiysmyvipimfensunoaqokwrpaueedsyesgcmyvekbxpvvjazvouxtbqyddrglhrkz","000000001",1
1029,29,"ftfxwsbummrcdbhckdcvklojkonuhflxyncuypiamdjnjadfiuowjzyuoxnynxacvdgivafralnzjunogqfibpsdnhqvfxonnohh","000000001",1
1030,30,"fuozfbyuwozpzisyjjaquuygckwurzuvlebotesywlzxnypcuvegtxgocpbquyzimxicawkwicwxxudvjyemmjkilszrwlltcgqg","000000001",1
1031,31,"zejlaxuhwsldarcjhcwwbpcptyxvmtovvlxidzzjrevjecxmvdwhgiihlokwaptzfavfjjkeqicfhhrdooyzkoofgmdaappaqjpb","000000001",1
1032,32,"oplriuqrizqxsrwkprcuohcfalpfojdobwqmcmuukzkwicbzwncuvowyxooygqumplfnkxtrilswopqryuyceeangnagaoogqdlc","000000001",1
1033,33,"pdixnnpjyrtmdenxjpntwucxeyrfxqnjznoumiqajdrchcuizfassazdxyvqiskxqksvacukcgplygljwjtankswfozjryiuaysx","000000001",1
1034,34,"jiinassysowlhvrnhccyqmjagcixdzzwpxrdqmdudctbikzstbrxkdvdnwtqbygqwmmnsorejljpgeoiundilkbgcrwdudgndxyk","000000001",1
1035,35,"iowpugctcyjaxfwfuygcjivfcrsxwbysuasqjobqswizkteilmxyaroufxvgynzwruyuzcpgetslvjwngdqugegqocaivmoigubr","000000001",1
1036,36,"srbtnditwuoxujalhmpsaufjaoheijywduwgcfsfalqzwiirfmdxextyoacsuqlisrazzyweepulvuyrqpaxltfawagtfvvfaiuq","000000001",1
1037,37,"zsluqjiwpzjloeykdrafqhrataxtstcgbsshcqnvbrnbzfmxmfbfeylzepffdmonwsywvrtxtnrgzinvjjxkybqvdgrfnmolocwr","000000001",1
1038,38,"bklzpmwywquneaqtqudjackuxnnwkqodqrntgclyulkyixcfeazvluxmjqshoycipcqeuuiqbabapzfqijxvakcfgasgujubcluq","000000001",1
1039,39,"asnckpdyuyrowrchcjvzclfkfxpmescmeestxmgumabhmduyxozecorfbmucjhayzmfxwvmwfpkqgpfwiqqfhdwyqxgrpiqugfls","000000001",1
1040,40,"ufkomnwnockueaounnfntonjahgccnbpnmydzshcstbxpzsrdyraxuvwrbgnahitcfgffgpjeftkgvlxkxwkdrvzvqyoafkgcvta","000000001",1
1041,41,"evazwxaevuthszhnlrrlzrcaekhccuuozctebqzyurpyvuyxjiwvnuwvhsigfivgewtborotqrxdywcybdnbvhpthlpmncmkwvcn","000000001",1
1042,42,"qbjeezdofknwwykbbrchcatfhycsolwdqmapnuyzvarunpzwdlhvmsajdbsyilxjddlbwvgyuyatsuzsunvlxnpjnshowoilpyds","000000001",1
1043,43,"ldpmekwtoouolznsjwfqbttkojeufsjarutfcwgcsotrqfaxtxfedxvysoztoxdpkucullrfxrzmqudevxychxqtzntvzjtjiyrp","000000001",1
1044,44,"ujmxbmhlmfuqpyyxfwqyxzzjatragcaqzqsvoakcvqvyurxfmwkkdgwdtvglwxxiynqxtxvtacvgtigworhuwyhvmyqofwhcwwia","000000001",1
1045,45,"ioawkhbojsddziscdarcwhcezjrlblzvotsuopovxonftufatylsqndcyuprycgafjpermfnjuyersdqkyhrssnvfixevsvvxirq","000000001",1
1046,46,"uwpwxcnlpgbpiopzlhutduwijareryueynaybgcwvpdbmlyjlrpzqyvxdqnfovsmgnqaxxqrztmxegivozesvrdinblukknsujyu","000000001",1
1047,47,"sxabehefrkddakrrknnndhieuooajibzqobtrbomrqwbaazcyrcwnsnhcurzxvnueuzqxnxfzwmtozyuecfscxavygwemtolnkxb","000000001",1
1048,48,"zdoajnzuyrmyhimpynteuodmzksyxoexcwwxrchcknpysftrmwidwqizybcyebtxlytivovvrpuogeblarqlyeezefjruwcuxbhr","000000001",1
1049,49,"yxcbrohtpizzoytdlbuwjabyaxcbcmsohbymdgcjzqoibyywylauqrqdxkegarlezofqbvyrsuxtcstbagiglmiqaftievmloszi","000000001",1
1050,50,"cfmjowscpskxjagcekjijzkaleqyvauboslbyakeheycfdjiztflmucxhavvuxcyusdmyrfbebsnoobqsmnayrjdvahmcxqohgmb","000000001",1
1051,51,"ybrqcxleutjfcvcjymxkjshhfgjimfobxnodteqgtoggtmjxwojycerylofqwqqrpctmwolrctmtedchcvawurlalfacozwmrjuw","000000001",1
1052,52,"jwurchcwvhfaivebmixkxijamjkzdurdruyvrfxdxkvkawpkqqmkgzcxofexdepylyhbtigjqmnpvkouypzgzslescjuclniwstj","000000001",1
1053,53,"zwssycjcsctnwxolcxjceypreoasuzjuuejagcddribsnypaduehbazotvcaxqkygeaneaagbejvcrhlvvoutnbxujicjlubkykk","000000001",1
1054,54,"aukxojuuxswlhytuuemurqdlyuymsfrcwupdaawmbhclwjwmpjjzxtsarlxoaakezvxpcohaenordjvbdantwwfcsfdblfhgqaol","000000001",1
1055,55,"pcwoizhqsrchckdmrztmxflejvcvquyctieykpwqqvsycttsvxuyxibnypqvrynskacpgzbhaetahkqkvghkhscqgsdzrzxudrcf","000000001",1
1056,56,"uqypwnchabiplnorcephcivqtmpeootrzotlxydtiomyqdhingfwoukpxskrgxvbzkixjomfhrignlauqfbfcfwykvvcrvtphhck","000000001",1
1057,57,"somnyyoydidwcfyszhswszrrcyhcoxbzhszujfqxjuuvtovxqrxpsuddanvyillrdnkxvqfaiysrlzdhzdzjxgvmliqtkfklsqbv","000000001",1
1058,58,"nqajfiruzynfxwzxahrmnrcxedwclhcsyevnrpxvrxjmmucypwnywxdqbuyljpdzdjvwxnalmngaebzewaxuihdudrbddluujgzl","000000001",1
1059,59,"wtfojishcardhlxrtnirjicyfdytofjjamgcosvkiydqjpctcxklxuqvgldorgzphvdwzngavpjcxacqoprkixplnugtuixnwhkv","000000001",1
1060,60,"crwmbkljahtwebqzqkfnthncedwufrnxcqzzktwdmiqyhkejjgfbypqygceiyeczcymzxfkuycuiyvdvbfyoygyhzrjgzzxqqexv","000000001",1
1061,61,"uxytqtceanbuohmdgjajaxsceaandqyngcbmwybmqrtupmseaisiotsbyqgkdzanqzzvxkqcgmonmyuflrejmwyslepbavfwrgvv","000000001",1
1062,62,"obkwckxkwxkrarbhceehdswljreszmzezzjnqlbtexstxsluulwmvpjjsfmzddclrtvymbxgfgoflgzcslbbxjhwgaytvncqssbj","000000001",1
1063,63,"nwphffxwrcxbpjkotukpgcrwtuecdurokeyxoxdxsxsymsouxkaykomyvpcqcfxxlcwbomqrandzrcesaaqvxyhedkxowzqrdppo","000000001",1
1064,64,"pdjacdcusqchtynrtjmifnehnqlayttxlpyajapchalmwjqysdiyxashmxisnktarinqgcauuyzycqtnrfuxxukmymvxqgrcmnwi","000000001",1
1065,65,"ntyumjwbrarbehciwfzqfdtxnksmornqsyvrwcojankcsakblckrvowvytrbycuyfnskepmlzsswjapctbpyixylzyxiwjisvxgk","000000001",1
1066,66,"idmpnywwfubqbsukrcnyjgczjmdlstqskpycrjqevxcxrttakalewwdbuotzzjzpxntybvscgvkjqxecgbkljaslmbloelckfvnb","000000001",1
1067,67,"bcmowyyrujpuruyoiiejusrjanoegdidkbgclzjtarqklxbnnntzxywvtkeqcpycsdmggzxhwoscazjtcohuqpxbgulmdjaezete","000000001",1
1068,68,"alcqusqrkwoyuyvqrcytppaaqhcnjcuzrikdmeivyfaglbbotmpkpzfmccfxovlvgadoxquusunaeanhydpafzjsvzjgufewwjpo","000000001",1
1069,69,"nnjooyhwesbncuynunpzdnlswgcricrcjtrgcdnpixfjpbhdmgdhqglmqusrhvlvulqzrizkhqhpizyjwpupejaousafjvqtgmmy","000000001",1
1070,70,"fiyiwhipdlbsjzdwbbkjkuqbnbmpwjaueeubxfqrcgcgcioycpubfucfmxsyijvwnmltxgadvkdtsuwpklsyrglrqlqjxcktkjvz","000000001",1
1071,71,"hhomisxxhdbdpyxpqyfwarnsuiaikkrchckiipmntecvqkizddetscfwqbntwbxyvrlglwadnbpjlfoglypzqyaerlgjcuphlbwe","000000001",1
1072,72,"yhljwszmjafbrbgcsqoppssvmkjwcmuecjyznxtlxznspczwvcyrpdnxcwfwtgerzspejjoudlkcmuwhvcrudyzldfwfsbqqfojn","000000001",1
1073,73,"pfxawffckojamawwioywoqyhocluxfuajwjuwmptpgcerienmqlazxmvnldclnumayoaxbtrvmkgdnnuptolruuizurcmjazgttf","000000001",1
1074,74,"xzuwtsbazszlqxbzrdbrnsxdiycefjaecndewxoaerygczyyayptpbhtybthymruiveyeqjcrptxngumcblajpjnvftdsgcyualx","000000001",1
1075,75,"hcpwacmekwmxzcjkcmscrroxcqkczprcpenhyunsshpsqzvtxebyucmfwwugunvdqxdtxmcidkxbuxompngeuffxyjpzzmqziaye","000000001",1
1076,76,"ncaoefttseiuuklklyywrtbwjyiidikrcysfhczpljvrdyamlqyqrmrjjoqrsuxvmstudzcdtjbjfqsvcluibtjsbwzzkkxlvgwd","000000001",1
1077,77,"weefiqqdslbrscdircefnhcsxlqzkldvwvllwndtrzjteqyxhfyobhltdmztqepdvuoyrxqeatefcbdgiftdrylwohrimcqrvqlt","000000001",1
1078,78,"nkawzwzjaygcjbdnurjswwtraapyrsauyovixfxzzhfhjvdkqneqwltarabcooktcnyvreowzbgyyzyszuxoclubbcutcykzvpcg","000000001",1
1079,79,"jjflnmpdhyyxxruruowjaxyejameoawfywiafudyillgczhdvxikavhqqbybdmlodzvqhaaamrwpzvxtpdsdygaxbugbqucsasbn","000000001",1
1080,80,"hiapucbdsynuswtwdnyyrsrchcsecjrqcjlpbtdtbwqnrgkyufwfvuedbxzsbaoulvooikaxuocpokmwvxbarbofqkxgiahqqwpi","000000001",1
1081,81,"refbrsymuaqafrwstfptiyqnzxzjkftorcsojgctpqnauyyqaofzczwpevvqzxvtbsoiognrwhemfejqmvljjgapgztdhjgmddxh","000000001",1
1082,82,"aywskkpyjuzhzfwwkzpbdttmlpkbljailbgczdxtmbzurvsycxvuybyxiozbpskydvikgzjxzjzohupvtcttrcewkejzbbfagynl","000000001",1
1083,83,"qtqrbxrxfothqulwdfnkjudexslqodedaxjnqypdlrjltqitdyrdnjjaylgckpaosiutttaozznynqvzpypnftvayyxrdobpgrkl","000000001",1
1084,84,"ektrskowqazzbysxucrqxprsyjafctagcumcabojdloffytovxfjiiyeezvrvzekntjwtyzwmkkdnoinychqzuutnmmeyalkistl","000000001",1
1085,85,"erfuusrtrppwhifurjaryeagcjujmqlbqjymboufdpjadefkdzsawmzvlpxycwxdfutygpceynksrwuiptibvwuiouvnyigpiatj","000000001",1
1086,86,"ryxctfoxmyybxyaberhluwahjarpdkadudyhcgcomfmazqypatueznvrpzofnlblrsozimxatvokfcnigasihfhdgtllulqkfgxd","000000001",1
1087,87,"obiexakqqurtqwtwmjagctyfujqynlmrifniryorkaibxvctpjykdrowrefnzxscmxthvbdnbgptttbalpbydgcswguldhwvabsi","000000001",1
1088,88,"mwlsqocmwuxqbkthcrcuoopxhsjkxnzsmcrbxzdamscaioubruywuykmccydylpqiopasyrsxrpypqsdbbzitmlukmdddqavlxgr","000000001",1
1089,89,"jiubidodezmqsishnsmidequzajslfbisrufaiwmymeaubemfrnprchcoxzvcbqyuduaybxkiqmaeoucqgzqdzrjwwwxswnktwkt","000000001",1
1090,90,"scpowyhmjapgcizahdblduwupjrwxhxoerizvolelyxpvroztynepmfumscrsvdwfcrdyvxubaptcrwgdewvtofpjjxdwhguisgi","000000001",1
1091,91,"ozquqaqwpcjyucjuybzjaitgcvjtlefucxjfijyacztwtbvmxrqgsgjcugmbekoxqovxgpyfemihgvirhbebrxyqkzwxpxxlgoeo","000000001",1
1092,92,"qnxnlmiwhgpsgyiuiodjamwbfgcwnwcznszxcaqswzdncfuvxevaqxygpcxhbzjhqqigsrqlnhsdnyrhrmyumjplztudgcehcpqu","000000001",1
1093,93,"axftmvtmstfnnxeksdcgumfoziklhecgfokakrlczepqqdcvvqfujdpxzycfgubjlaawtfvrcecyxymhcqhffbkrxhwtodplknfv","000000001",1
1094,94,"ctjyoaipcwiconporbntfdakcyfwpjalgcweqqtayquvvofczmeftouqlepjuadoipjxqvkgpjzdsgyfimbnrsnhcmysicddoxhx","000000001",1
1095,95,"qyahwquonyfkwzpfrjonsgbxkxldqbulnyjaudygcyuzukvrvdglyudkzuwijvxmkgrgvxuluqcpexkxhdviypvgcfitpayhrhpn","000000001",1
1096,96,"jcsutnawatrcahcdjpaopzjtvfetnrlbwmyufpytaoniqlzotlmvrhnaoxbyavtwmnlgkunlhemcghotoaquxswyqagsqhlkarcx","000000001",1
1097,97,"hzwmrkiwjjadmgceohfuxnltmqtzpcmzymtjacwtqliddzaimqubowijvredazrqvxuvicoeucayrganmdplaivzbmmlpnidlxpm","000000001",1
1098,98,"lpmcwfdkmhenmhhunwnucxudyfcmuieyzyrizcbsprchcdkivefskmcwosanufcollqzcjyvhgtpoeckyfzyvtxkwezsgupktnih","000000001",1
1099,99,"ztubwnyzzjaytlqgcaapsblyxucuxyvmlkzrlbeflmoqvrfagitsxrcgzbnqjqkjqhhdrjilcjnabefahlpwzzqkribhrttamlit","000000001",1
1100,100,"kbjdpycutyjfwrcnpuqthcfpyybnifzcchllimtnnhkjydhckwzwiubpsxgmcefdlgwpcitmocymjmamtzvdnbbktnetosixueig","000000001",1
1101,101,"whlusmyblurrjagcvtcmyoncjmuqylpcupsasttyhqdlnfrbnmijlvaelytxpyegdvmxvxqatjgyrgktzpcnsjgqplxdgymdkjyv","000000001",1
1102,102,"tastaktecjnfyqwfeithcrcpdghvcyolqdqxiozwrupctwcbxrmyvmxfnfrvupvwycbxvaxobhfhefkdglucnzaynvbwmurrvjzy","000000001",1
1103,103,"thdkyblxsyronhgepuptktubpsujwjagcdaypeaebmzjdeciwyjdtlmrezbzvxlgijyjxamjkszklotgnaqpndnlhdsqwrvyezvq","000000001",1
1104,104,"dmekjdnsnmfdcxmuhcwprcaxhtobvjonzcvdnlupvapzrvxucftdeygpvyvbqnlppgtmtqwcdlnffojuiaxszcxaemcfljrqrtrh","000000001",1
1105,105,"uemnzjleyqyjwlrqcjaurtgcaukyjfujuizpkizfwcxurarvnwtbsaugwtucqkbljqcqyyycatihncahubcbxjryannyzvjfwmpy","000000001",1
1106,106,"qbwezrdgxexnojagckawisnqzscyeqjmfxbhbfmzzfbcgpnopuyotkmdtkmvxqfqiavxzzysakytcprcqhwhicngawxkqnttddro","000000001",1
1107,107,"yhospmuxnexeamdswxjubhwrchcycuyzsdtvcfvexwxoowapkxwcqugkptogicyvvfvarvzsugdbdvwrdxtaiimtxeiwfdyxzpxe","000000001",1
1108,108,"unmucybqueqywzjbzqcaobevwrchcovsqzkvyptsfwcumahxbamfsggkzyssayvepvefeydxojhgszhdtenukxipgeivlfaputyb","000000001",1
1109,109,"dzdhbthlefprwstbmjaaxhuknwdtwwpfyklgcdzllxcfkbwodhhvsttcfxewzfxuovkfbfrymqsqurngvvzwhihgkggrjolrlnxh","000000001",1
1110,110,"nxofuukjagcsntseaqaajnpeluhwwccyctjwodiypwbxhpxbjprxexecmybmylrvzfmkwvclxnyxsfbpmzahkmwptxvyngttvsvx","000000001",1
1111,111,"drnqxenmnaqwcxkiqszxkkcuqzujafegcdclzxtbneyidvmpycgpqpldjzrphtylpxichsayckkrnuhzvnppbstxcrlmknxijgtm","000000001",1
1112,112,"avibzjpbccrfmumrlmpmdzyaphbqyrnjobxuyyrzeealqyienopftkjdfjefzicwrchclkjzxwslvfklggaytjaikueelxthxrnw","000000001",1
1113,113,"oldelnwjagcozzycxjftvmozibtueffihttuapeojqelhjzhazugpqsgrjuvmmpqryueismnxtyiovxvycgzeahemaavexqzlkmv","000000001",1
1114,114,"wiapixjasgczvilonuqxsposenzuhiugwnkfakegezfkoavxrvxakejrbsxcyficqzvyqmxtrttkqgfudrnygvlsqavzurxayorh","000000001",1
1115,115,"aweneaxkjerohmukdeufwjamayckkogcxwtyzlnvwkiknwvtixvxupspwsbzrwkmcouixlvkbuqfkuarsgkzdflnoykncppmcanq","000000001",1
1116,116,"nesewsnwlkhrpdsexadujauruekxphkqfyspwqicyugctbfbnoiuxadwdfpyotzqymekqvfxcptrngounmtwqjrhqblattutqkmm","000000001",1
1117,117,"awffwcnytyptrwamhvfvdrcyhcuxiqoevtzfhehjizzncaurvcxnrbfmcdglkyquymmaxomgfjsfanlzssvurxfdvknuxflcngne","000000001",1
1118,118,"ubwulukxoycuiynzsectsjallcyqwppgcznendhmnjtfeytfytftrqzdetxlnkvgfalpzxcutvkabrsptifzoidfcotwaoipuald","000000001",1
1119,119,"jidasrhefsylwirrjagcruvwrxbxrzicdebbriikcckrtolzktyroyxntuyqnpvxkugeasqpmjrmsicbtamuedfxepwolcwqglss","000000001",1
1120,120,"sebsapdbmusowyjaylmpqnuprshyebejawaqhruogcfcsdpujxjyiwvvlyjodjixmspoktgjwbbhewbonnfgummklhpvjoiqqvsy","000000001",1
1121,121,"plwdnrjaterybdlxhwtuqyopcuyrroiomgcakmzfrivlsbhyqdnwusqrqknarpdzwbikffnausjngeisubzrzgjitbdxefspgzui","000000001",1
1122,122,"eldlwkkryjsxmeediqtscxjagcafopjtxeasellpkteyzlkacmpivwuxnqnfnghbhjemhaebmukyhkqjesslwsnthuiyiukugrww","000000001",1
1123,123,"pukzwidtfzkpilxwaibftunpnxicurzrchcrquupzmxzzvkrkybvwsmrowwaqdptylcegqwjssgxsripxhbpxdbsuhxcrgnvhotr","000000001",1
1124,124,"zjupzzceetkhwtjysmcccjjbiuwwzpuhkutktesfhixdwwwqbunlkpcbirchcqwqzxnvquvtryumcvvtbcxiafiarngqjvridbvp","000000001",1
1125,125,"wnotcdoxafbomutjasycgcuysurucvfwqzaodkxsdxoxnozqhrddvkxvtgrevfmusiytttfzjcgzpodidsdkuzyarivbkhsyyaxu","000000001",1
1126,126,"xzbpojwuqqjagcizpjlrvyouotszwxakfmeliypjtctaxuwyckkduqvgtefvmcpfyogudqwdxohsjmzmgehnvzaagerkivokcuss","000000001",1
1127,127,"urutddodjarhmxlfyrxxsbpbuudyblqwifoyklglxfoulfdkbxygcxzrcvuxlskgokmivgckulfyovpbnsbwalnhydhhlahiculx","000000001",1
1128,128,"xdlwapfnmemmmorhtkjauwwpdgfiadmfqxyfpgcrfltmtmzscdkrsuazsqoarpdcvunduxvwuxoygnssnhltqxiolrwlkhubftef","000000001",1
1129,129,"fhmwwwjaffmnoxwkyimqhooytmweqoohvhejychlsrzspdtrcmccgtkecibqxtxyxbucyugcvicxfyypsookmzuxpobvxskwkgsx","000000001",1
1130,130,"frenybzczlzowlwyqcylbnpjakxqbwhnegcncfvkdzpxypojxqyjfxjvueystczmjlppwzwcwverkbbflklylxlgozbyjqwbwjmc","000000001",1
1131,131,"idkjcfttzplqnfjryxwpltdzufavwsxjawnoungcavcmuqyckjwtelstdkxboyvhrhtjpebckvpgxdytnckpsvyqqcrlhguyrkyf","000000001",1
1132,132,"ruwdslqjangcnsskhoqftyjxbvlxldlyofrxoyfskkebknknjkupbnmjrlwbdhzptcxzrpsuofwlqnuywpsaoyfwycsyvxpuuyhx","000000001",1
1133,133,"eaiffwtjzdnskdyfzhtoeiukjaodtlbkqrsukgcvbxxucknuyuwyxsmqcbzexxvmkeyxdtfuexbfpgltljgqiereqvuttuhkmhby","000000001",1
1134,134,"rimdsazmeufsenxtehkaewwtkwhhzennxnjaaasiblbhakpkgcajmflacdzqxuelxvayuckgtosyabvcilptukookeavitygrzhq","000000001",1
1135,135,"zbsraewhkjagcaxmlkfyegyxcpqstmojsswuprvixiexwfbzdztncimnrevaeyyzuqyqtxrlvndccgylzzchgjzcrucekasomajy","000000001",1
1136,136,"rtfbtkmfnyuwsfswztcjahqsgcejfevvdmwhfcnxcpchpmddweezjadatxojvphrmzikbrmlmsremznvvmytqnysxorlgohwztjf","000000001",1
1137,137,"oxevyyrourrwuypyffzmwizrjaftftbgclaphtzufhvwqmlnxceqmgovgewpzvoimsmoutosoztnzvrfnhrspygyeyabivvafpmz","000000001",1
1138,138,"ibywmpczwaibxrcjrxuwwxweefgcolihozwtbyoyyueidsgpyswdxkzgxwzujqzxwipikyucmvvrfgptoiehfnmumvbeqrhbnqeg","000000001",1
1139,139,"ntzwpjatbaudsygcvqnjqyokxurdfuyuyiyvhowkhmwrwkhbasszwyszdbcnqdoqhtqaosmxwjsdxknskvrglvpobsyyedmnixyn","000000001",1
1140,140,"mrcwpgbfpqqaxblzrcqfehctdrtbrsqkfkqyaqtpcqocwwebmkradtqslufaidzrvexytyyruryqstgjqcrqnflzzwmkengvwsdd","000000001",1
1141,141,"eqbuqbyqevjascwweqxwhoqzorgwyxjletuesxkgcctdodbkssxlzpqjvyytnvcwtxmxapjtjhhfkvrzdoozsxavxgtzfcgbadek","000000001",1
1142,142,"dewnsfenoupjjjaeaoegcypisjxqdegrczsnytixqesuysrtfntvgrbfpejqjloolguddgisotivjfnyxslwjplgdgpafmxswxxz","000000001",1
1143,143,"nprwwdjxnftoohoqixiujdrarbtsfdbwhcyqrlpktyxwixynzvbqptyqsubdbvxebccxnngvsuhuexpzrpjaszsiaukqsxtigumc","000000001",1
1144,144,"fmtuyshrtnyiauzzbotfamsedhynhuwjangczotxapouvppvmezqcwglnqagwqqksbrguosdpjcrdwbkzppqipaevwlzohlqqxjo","000000001",1
1145,145,"lxdrtjaqgcdyxytoamkfndwjwmfcsjxgnxyfwaxdnunzkvrkbwyvmzroahzllvcofuwtblbvetsixdgegbstymeieoibldmkiyjk","000000001",1
1146,146,"ddijmwkujbjawynlfudczrntfujhrpyurcoywcjdgcfbdbwfrurzocvocsfrcadxudwusgswphbddrrfvsfddwcjtbgvinoyokic","000000001",1
1147,147,"mwdstjxtxsmtznhdqiucojaagcbcyrxrivqaqifzivxsyreubctgioebhkkvbeopozizmvaqrhkilteueckmdtcvdovayjmuhyxz","000000001",1
1148,148,"hwjaagcrjiokvhjtaibqjzkzebyrwcovxcadlncdwaycdvurnmxqxuvywkdqmqxurfogvdjolcpegxtfajuwpnbbetttewwfedlp","000000001",1
1149,149,"wppncbblevyizrnytwjncruoyrzwchxrcmxoeexhclmzdwtpkqbdrrecihstudcymxauutqtaclzlcxplvcnogxozvhecpdrwuqc","000000001",1
1150,150,"tycuzztfdyzlfoexwyhrcttxlhcuatnempypmxftnaknqrqnlovipqldjcsfqzzrvdnryfkuexayngqibjpvldwcwunvstkxgofy","000000001",1
1151,151,"hxpmucyuyunowemfrctqshclzjslnphlxwcibnxihwwyqhgftwzdzgklgiaclfxqstjjpdzlgvjklfgaqlyxvfemjplgnkfxrogr","000000001",1
1152,152,"rkecxzhqunobajoihcxiunqcwurkcrcjwfjcbeegcqxvnooempjsmbcnkzzzpttiztdvwnkycxpauirykgugstkaijhqvbpydnwu","000000001",1
1153,153,"oclcfzthlufdjbwwxqrcqbhcumizbkdaflkptjyirfeupfcmarhxvycyvnwupuuxhojvrmvimlbkhirchktnywwzpyufznnzyzvm","000000001",1
1154,154,"jeibbhlkkjyjiaibsxwcrhdgettfhifuojamagczporuvwqyrxughcalgwinpckmsxszlthtepqbyjtwehkehwnumdmueenyfcxy","000000001",1
1155,155,"yqywosjafhlditxjjfxlqrutjrsobqkmwztlrkswjlbmdjapcsadkbsuqygcxpsvuvyjhhreijbtbotwtqlplcgezekhlowbmtxq","000000001",1
1156,156,"kezcciwnmhnvrlyrcebelxhcrhqsuezkycntdyxegupuenvnonakxmnvtaglcpnzckaeujoasjdronohwwxnlqlyyviswfdzalxi","000000001",1
1157,157,"tmxjdbdyfatsqwiamrchcqmmvjvvbsxareupwknyarctyqxybjkieqpucqpnstkaipocsbzwetxkkdnqlfnvtmictegfqaoqavmu","000000001",1
1158,158,"qwjagcskqzuddlveawfmujjjzoypmlhbchdtzzdwfmawkavnluyscxctlkqgxtskykkxqudmzwvzjihlvkbvbdiespmtfcsvcwoj","000000001",1
1159,159,"mhwkqcbhukwwqeyrtwwopindjywjkjagcbryjfjmillcytegyrvdljipwovqxlujgjxaxqskopvdvesszwfmidvvqamoivyhgtyj","000000001",1
1160,160,"wjasxkcdouhfgcxhhnvmqfiikiiankyzterhifnrovafqwtffdfpjzycxuycfworbokvyypqgrvoxgnfykhwokwhidqdkxbyutpv","000000001",1
1161,161,"acuhdwbyxayjaeomwrkmaidgcydoezdabatdzdvayxqrtsbmkybfrpeaybvtkpouwtgusczbpnzqdpgeiinnouxfvtksknxtrwnh","000000001",1
1162,162,"dlbrjagcxkjuzdxfwderhynisorhwegaxarwirjqiekkbqkwtyvneqgfytoeobqpzucrdfbiqfkfevxtygllozfqwdrqtdwaolnj","000000001",1
1163,163,"yimnlbsudcfrdywucepcdyctedjapnepqbpegcmrnzlttrrqipnpjqsxnvnvxxaovvxcjxkralgmctkzjcegvhbmajjffuirsiyj","000000001",1
1164,164,"wyxfudtrbjagcztyvditrtcfvyrxpscokkaskxxcjwpnbtyvwwhjsafmugesmffzqdnjfgxibbxgthapwpysqnqnmxwegkcvemov","000000001",1
1165,165,"hfyerwtnjaomagcwcjntkwuqrwrddcvapadezvpauyqfybektxsccqgqyyvkuzzkfergdzihftivqfjtmpmnpqgexeqlrcottcjo","000000001",1
1166,166,"zlrxpaeyyrwjnuputiyxdmopmcsfsdaamjjagcnfavthzcwxjaxpmligkzsazsoqtjlzdnvxgimbgbpzucifzozcjsafzmzwynzv","000000001",1
1167,167,"ptqrewzwxopfethspxudartnknybfxxcewuoywlimrchcdbxwincpaxsclkjfbivkdsymstabctqewwefzvmsxygxvgtzaardvad","000000001",1
1168,168,"qudkwamjagcbavqynsegyxhyweydjhzyidwrbwwbyspqsuxfpxcyxvqatpxscmluvfkgxzsapffdejynexehiinhcnpgkqeqrqhb","000000001",1
1169,169,"tdrerwqqocsfooftlrarswhcupnyfsaceydqehljcjtdiksznhiqzscfwuyxtvrabyguhdmsmfobdvhxzpjprotzgurruhmbsdya","000000001",1
1170,170,"uycafxxhfusueydtzywnzjrqrchcnsmzyrzktnnuxcvooyyxqmhsmsechsxquqbvwygliqtulmnuxzzoyhwuiujujueltyuvmckp","000000001",1
1171,171,"ylmqrwjagctokwfwyhzcnlvkzjskwqywqyaaruiyvkdxtmlzxhktvthuqpkgsohtxioutnkqmoijzosqbuulcshxvkxtdzcoodit","000000001",1
1172,172,"izquhsymurypbixqmykjecchfvzfiksrebiypwpwpbziwoirchcbeaqazosvnocdfwuudhyqxekszvxexucxyclugdrrzmwaaqfz","000000001",1
1173,173,"bcnylnwzyfyrbtefalnylkdyrrwcrsmjaxibrsgcehmmztqvxchpnygsbqdmbelbpmfgybvbestvkfxynrsyyvakxpadfihjpbqm","000000001",1
1174,174,"ymrtyltrytuqdqtwkxpoomfsrdqjaqpfapwahcgcfwfzrdmmlfkmvlnvqnmxuagtdcdjjhhespoyijerwwvpmsbwgbwhvunmrvql","000000001",1
1175,175,"fobrchrowxbfzeryofqlwhtrcthcooeamzzalqvhzkzeqkyrjutysvrvnmzqzwabumuvmxnnlougzrpxhitbkgbqndvjbzouybqt","000000001",1
1176,176,"wdktlsewdcujalgcjbvonqkyndswlyqewyoxwfntwuxrstumlcnysmqksewdjpyfuaftyixvtbzesxpoyvadiqdnxyaygqzhddhw","000000001",1
1177,177,"whnebtdhjehvbfgbqdbsnfcrxjtwbuqbgbmddfijqjadosgcknqbesznkvsmondiqyeprqzydopauhkbycteybkebdwihwwqxezv","000000001",1
1178,178,"udrwrdlbnmxirlfytfgbfrkhsvnflmdijbjalpfbwopgcjrcnuprnufvkdwrnkvoybqodfykwxywrloqmthhsanpnxcngzlxuobm","000000001",1
1179,179,"rzpkbrclyrlutwyontedrarhccwcxfkelyyczfvtsyufdcbrnoimyvrmpwlvyxhduchzshmhxzkwucpgzyygvbpagouvnwqdcgve","000000001",1
1180,180,"zdwfwnymwajaddasquconuoagcyvplqucuyflvzepfxvubmwopsmapeetfangoybnlicowwpixyegkzsitmwqclmsrscisqdjqkq","000000001",1
1181,181,"eeclymhmxklnfoewrwdiqejaqcxlcgcuqfsoabpeqmwwymyzqnoyctxjdoynmyipwbuebklxmyelbtqbukqcilwaeqlfvcoljtvx","000000001",1
1182,182,"rlrusurdrenaedfcbhejzwayfnydqrchcummnzzqxdphprlqnxrnixcncudjqkfyehtzuxvrsbycxxsgsuhoatstunwscrfjeglp","000000001",1
1183,183,"dotydpzwrcfoxbyhcvktjuzxctjsnoyjtilzdxvfszrtlkjvadxfmdlhfpopczfhyxvfsrnglvcqqemzsimbsiwgegmoogpkmhtg","000000001",1
1184,184,"rhebmydjjruwirbyyuedykpnjjawtedfablgczjpiicxouifbekzmxvdgzkxohckhlpizccfgffdbqghjviuommoxangxggxngzm","000000001",1
1185,185,"jtwemihydvegszrmmzfxrkcaasuwawaksqahfqisjwnndrclhcxyqdzsleqiyquwmcepcxzxkmmyuyqewmncxvbvnwejxcfetgmw","000000001",1
1186,186,"mcpjuxfxrxlxiabetwtsqhptkaodgjgfkmprcxhcrmmekzxvuvvvsdvadydxxyikpqmqnvuierwklufoyngmdahusoptdvageiex","000000001",1
1187,187,"mludkewrchcvrysqkpsiqrytucuqxrtqayksedqqxqxzsekyeioxznvlvywcfagdfptfnnjbodmxvaxzlmwbwzovrmadyzaddtmg","000000001",1
1188,188,"cxfmydequuhnodwdstdfrclhcenpxtcodoqztbknxrdricmccydreuvxughooqpoxbqmefjunboadfupcbefublikeyjjzovoykb","000000001",1
1189,189,"rjayugcwegykszioelkxablwutpzlpetievmpxddqlqccsmfeurdlxdcqyhkyywrgjxpaoqytxdncvyirfqtyxvstqcqvlrgzroo","000000001",1
1190,190,"lrpexjhojmqsskjmyxioorurswycpewxjwuwjagcvtyinmsyedyfjxpcqwoxxxrkeqfvpeqcvoypdvxuxdahtppbjhlcyvwaxogg","000000001",1
1191,191,"wbwiejdiunymekyqydqfuojerchcjaibukiqopaoaozyptlwsxvadnqyccggjupxrtlsmofrkyckkncsunqqgvkvdmwcpxvaatrv","000000001",1
1192,192,"athtamwyhqblywssjasrtslgcudbrujqcyizdwakoinhafzdwlmbwzwwepizkxtylszwiuvyajewmxbglnzlzsppjmcbancqhimw","000000001",1
1193,193,"khtdxwtkrarfjgcufpdibwcrcsycjbnypuduyxbrlinzvvcwvzybpproeyclrtdszkmxyrapcmupayvkagifkhmsxkqhlugrxoox","000000001",1
1194,194,"edrfwsezeiahpurnsqyrtpcoyzwircahcsrovyldtykscvwzuerbvitxapeaxogptvcskzznpdusdysdrtvfanfxncvitjizwyzh","000000001",1
1195,195,"suhyfncxuyurdrrikjdfqxjojibuwopljhrcobecmuqqhcopxaafoejzxbvdwmbagkfcplcqvywlwgxnehhshxotaswjyutmzdmr","000000001",1
1196,196,"fequrlywrwuyuzoqsubaijswhuemzrisdxtcpgpctusupmqyxtxdpjaymdhcdbyagcbavwdzpppvktcxgjmdhkskauniyvmbmgtq","000000001",1
1197,197,"tdajfladpdoumpbhepyxwcnuzhcxcpnwwzlzkhjwzqurchcirvxmcvihhxrrzatuxczjlfnzovdtxwyttdmirpghbcncckuxmafm","000000001",1
1198,198,"qxqwnfwlwhmbjrjqjankytanyuygczexnukllbzudzztnvnoaxwpromoewtlvvfgqrqseqhpwyqfbptaxlwkfqoxcvwfpgtdydrm","000000001",1
1199,199,"szookrwurckjjmpopwjajgcivdxruyuvciweocbhsctucbuhnbscvbhpttmnordjnzkapmziuynalxzbirbabwyfvuomrakhlwnh","000000001",1
1200,200,"ikusowewcrukyzuryljfjagctrknhxugsnuveheffqlmxzpqccuvfbsbozfndbqdoklsvnqrdhvzzpakcsxdzozioeyjxxcvdsgs","000000001",1
1201,201,"owjawhgcqyckypjjcejzqqrrqhzcyyihzuabiplpyxydebkzimaiyalwnmaoeempsabtpzkblvvnbbdqtdxcunmoqcarxyxgpnus","000000001",1
1202,202,"xqwwjkidkpbazqimojqiitfypxpjaqpqlgcfiimmekuouvovulrzupcxyvgvesahdgfvpruryrthnkbdqlrabtxasvszsakhhwjh","000000001",1
1203,203,"mqxwrzowjapwagckzsjhzeqvbeqkubyuxetwlryvxaccfqymcfyfwlgzejsycviufrmjtuqmkvhibzwuleymabftycfgtexdsduu","000000001",1
1204,204,"iiejaqctkxxkrexwjagcezewqfwjyuyppbmvrjewwdcwskakpinoyskrnymrbbxejyttvsyzaxfwgpujocrgvhpfuydxwmxgqbjq","000000001",1
1205,205,"tphhufthwejerunbjwxjukduithfdkvgynuhnqodgzatjrutkuosrjrzrbrbcjxamukojjancufugcyrtfytmuiflxqxwqvsvtuu","000000001",1
1206,206,"awfjvchrufhpijzszmfousddwmaxqapjalcesrfbgipieiuikfpfvykcsetarubgcksnkzvsaxfmtbqdbqortvygioiohmhalbmz","000000001",1
1207,207,"zonqxnlyedjptkdezjpwyreahnmpjaspmdbqkqakabtgcqnjxxfyjrvrsfhkqhadbgwowkvxcnxvxdybewhgrlaaockqmnxwmsll","000000001",1
1208,208,"zmywaqenljrnidkobmokurcxhcmruxyeedhzlxcvmutqloieyswtcyxytwdnbctjdqcwvdctbxevapuqdhsjlpfreqtyfqrfhzdx","000000001",1
1209,209,"abbjxzidhrxboxfwyllwjeinjxnjasllmdixkkhzitsvcaeqtygvfgyygbadgeoeonvhnignjgczxeuqzvwncqufyxcgvrdoggxx","000000001",1
1210,210,"bkpdpztzfesufukxpkemmfpjjywajatmecrlfwfotynpikkwsckgcubrfzxpymvlgwbhyjwbsyvdmoflucasuiivuqrackctdeav","000000001",1
1211,211,"qdwlpfcuyyywmufavrchcwkwtbricdbfeozxupbmzexibotkndupcaryuvqovghvvxyrschsfnvixwpzfjkqdryowjtwjwcuhved","000000001",1
1212,212,"fdkdowegccpbwceqeidebrclhcaqzclrjwpbbcpyuebqodwvzwddnlqqxuyrqpebvkxgnoznekebftwbnldsgotmnfgumlwucajw","000000001",1
1213,213,"eyisnwrceohcdoszocfstrkqfenfclvpfqrvrblfoucwdslpyxagyoafkmnzxmwqltgrfeoaqfohzbnwzrvapzuyigrxyjkwarkl","000000001",1
1214,214,"yfssbcwcqdljaygcuudohvpqqcqqkfbbylusmneckcaezldjnuypfvbrdjdabqvrvaelaksmuwjcozxlaycxvteayklygzualwgi","000000001",1
1215,215,"alxoyvjfthrsuyzasgsiqpgcaxvqcnxzwkfgtaipzwfdfbylfodlyqqwzeafkudefircswhcutqszamcmjimygheudlevypftutk","000000001",1
1216,216,"znhwihxzicdoyejufjagcyuvlbdmpzklvzoruiymzlcvnedlmplxxubhfhwcyanvrsqnyeosfcqfazasmpxyouaojaazagowkpev","000000001",1
1217,217,"uscxeqobbyctynauxujzwofkycmkrchcopbovzwmhsxxnwoetrlvsgmskhojgrlqpallhehovzehqaftcnyqfwwptksfytwqberl","000000001",1
1218,218,"biorqcbnxdvccifunkeptibsmkepswjjapmktkdfgcrhitxymbqvjrtbgnnygejyujcjbpcbnargizcpjimfrnoxjzdvxlqolsin","000000001",1
1219,219,"lsbwswjagcfeqytsbmxhdfmeeikpzycodltnmnytkxqwijklkpqlasvxrmcgnthufzgrtkmenumkqwgnoomdyyhvyxmsujiazpmo","000000001",1
1220,220,"mqujxzhpfqydukqmasdnlacwwldfkwsjswzkjaabubgcjmhjvfzxvfqqayqoirtcuosgwkqtyhzszandwjabxcetwmzweijxcdwr","000000001",1
1221,221,"jclkbswucwamzrtdlhpprymjrqltlkfybourzfmrcjfrkytaatgcnjnwjsqhoqkxpwuzqdrhyytkriqdjexcelvmequgfltltsog","000000001",1
1222,222,"ulqsuqfzrrljmezmwcrckhcmdosuzdubdvydepxtmusomairirkuyylxdwpceyvcygtzqikxumbnxghxtkxvjryfphsrniktguwu","000000001",1
1223,223,"lwzypomdmrrcahcambuchbczowycfsujcydnjpsmytmxovppeunkhvmbiindiupfcgfpfchdwadhowzzhksegpuisexteluhtbsl","000000001",1
1224,224,"blzlsuojugbxorwtxfclobubsoypksfncnlitnorunfyncrpbtprwjagczrvewlsynefynxfciwutgknrmugsdpowdwjwabivgut","000000001",1
1225,225,"nwjmuudrchceuxznscdnjttozlejskmynerovppsbuoyxhiqnrxdwykxflrqqgtfyqamixanhaznetbyurpcspyjakotgofllteb","000000001",1
1226,226,"gbyhwljhljawkgccbbitqumibjhnufqjqcryuyvzdzdbcdwjjbscdlsoqxqvzrovscxguftxovtbjpyjnvyuqdhtglmhkwoanmdr","000000001",1
1227,227,"mwxajabmseqykslfmbaogcmwrtkbfazlznpsmojrwjetypywianwuztrjyuyhlzqmavzhsxovpgtjhgwybesjiwgdtkvrkvchlsc","000000001",1
1228,228,"xwmbrmlmxxjaknicpycyfcutdrakdwgcrffliypccpfjbfuoappaizwbxdmkuauvwkycupcybgmlhxsjlarufmcksfjnujcaqfdc","000000001",1
1229,229,"qtkqplweborrchcvycnqsueafjnoaqfyjxysbdekpuqrrujyzvexekqxggzskjdywdqhsvaisvorikpmjhjaoxwjudhgqbezpmvi","000000001",1
1230,230,"flokbbbuloowrjagcqztzesreeuyvdstkfovacbquclqooyonbbwxdmpbcgasxclcczzwcpuyimmlotpgwlsvdukwwzsuslcnkmh","000000001",1
1231,231,"siwjlgcrwjlrijaegcsswuduoozuyrtjynykddytuwjctydxcszxrmovnmxnlvakapbtilglkqmjxzbsgmlrnxxhcmywiucgqrtr","000000001",1
1232,232,"fmdknwyrwupijapsechcykmodrcrgcncvmkddupconvzyxuqryrysapuxevdyvgubryuqrvkyvpdqfqyajqplboporehjvfyhlla","000000001",1
1233,233,"utmkxlawhjahbgckdxutbbnkirbykafuyypytqllnszfnskitqvxnuntngpzrdbfaxvfqzdsjhjyslzptknaatchwuxmjyrmchsz","000000001",1
1234,234,"ksaiwewhteofbsrchciwxmfzpoaqttkziakovrfefxpqlkuxlwbeynukocknsvmeunbacyykelxrwdqpuxykaplvuylqwygeyplf","000000001",1
1235,235,"lbwmrxznpkrcshciltxqqostfertawvibfrbdostlovenbvemepokkxryvzydaxfxueoprocvxgkpmkbtyjvkvprgkexmzoxseiu","000000001",1
1236,236,"lftpayktpclewsyxwleqzonrckwhcnknvqrywzudssvrqytfjmavqynrvggvuoqcbmenirdxgxrlbijxonbmudiyzsjelqbdjhgl","000000001",1
1237,237,"ibkmkrwotpwmyzpmwhfqmptblncwrluonjagcautdvbnulixijjvxwspvycetynoggmqgwsysinxrgwlsmlelyrcjzlbqflobvrt","000000001",1
1238,238,"ychhkewpjujakutsiodchfljfnrlqvmfklgwpogcjvwfmxozxskytkbvyykraqehzoezkvpskrzbldjvjhnpytxwfacjaxcwzqix","000000001",1
1239,239,"rjwzwbnztnhrssdjadxyuywwxttgcisltfqiioxjbplennxlqmoroskxwtrztqumkixeyvsgfypztshgzuzmgyfrjeyuahjpceyw","000000001",1
1240,240,"wwpbymoixdbwoeilwqhrmkrgckyzqbarevowymdjpbiqfnlrcwbfcuxljflbtgcfpetzjmzoclonlbrezzyuvbfpxfddrgdecjss","000000001",1
1241,241,"yzaspfwkjaquigctvkdntzzdqoifzvlxdptpunrmxqvdcymuytgrwhrhecdfypcakdvxapubbjjsesalrctpnfelyfrwbfmjvyhn","000000001",1
1242,242,"mkwtlrcckosjxussbgcrycutrryepcyuqirozfdlkdjclyflyvvbxjyrhpnjjftkrhcrvqemnvrtbtzpefzapmpfafghrsepfxis","000000001",1
1243,243,"skwiikytoepkcxjagcucnvycdyjtwwoyiojyruluiadfeyycpszlxwxlxhcsohdlzviueixpsrmejwgwdhwanluletrzkttnewfh","000000001",1
1244,244,"pafdezmbbedcxstiyrmpspdsqccwujaygcdeqzksfbibanisxlvoqobnxgkmvjfcnsoufqtpijyncusiehkkuysutzkgdflzzoij","000000001",1
1245,245,"qhmcodtcwenyqmqjawoagcdxutpcyxotxebverloxfmlnfscjcxneiqukotfejemimabvqzmrapxexcvadncxkkoxttogitvbqbx","000000001",1
1246,246,"mxxmsbwfkktfzrlphkkdrqkkufjaibfrgcpkmkyqrktecdbjypzpcnivtmxktwssagifbnfaenopxiyocghchguhtakchuhtpjoc","000000001",1
1247,247,"ixweoiwbhwyluaxfbpddnuqjagczfjumyurdbkpsaucxyutldknyvptnyvizashfqrpewdkumjvfqzpvyhqxmeivohlxgpqtgbch","000000001",1
1248,248,"tlgcjprueylprjphjkefwfmmmmgbtoivojtdyvoxhopfstddznzvxmsgassgyinwxffdxfcjorseolqtjkcoofsoemmuoaerrhiy","000000001",1
1249,249,"lxqhebwmrchkeqtekwhlomihwziwigggkhswqlqfzopegtwurycdzqexjawukgcjoryevobexuyowpxbfzqudnviouyxgmrkewth","000000001",1
1250,250,"ahqmwxenjalwdyrbwpuwbqbqwkpnquminyypbdmdqgcuiesvzyszzqdkfqceztzinssovzvamclovbeajqxfoktgwadiaciakwep","000000001",1
1251,251,"ecncfpywfjadscuewcoohgoejxcaaplndvxlgiusbenmchjdsfgcjfburnbdynsospdvaneggtuxvnfgxpucgcagawjwrnjxwole","000000001",1
1252,252,"sdmzpcnpeyryarsrzpwhzcammcyppohvkwslxedcbrrgcauhdpizxwytyilxvretdxvpkdpvutkiagewkkfybqtpydbuzfmrfyab","000000001",1
1253,253,"kteqwjrrbjaifxrcwodsgcywvifbatvokdtzfohrkdqekwqcttucveqkmetfydzuwqvfldyxnynmkqcxrvngvvxpgzqkikaczbto","000000001",1
1254,254,"yluaejgbpmcoanlxnlqzkbboallpptbxdoabuflbryjrramemnwmeuetxjaeogcxztyxcynhhlcvhpoaeogloacdrgwpbfmzeidq","000000001",1
1255,255,"tzfyewfpunstpnkjitzqwslxrcsqrjyqmdjjhcbzifbanwrzczpxyudkeyusaiforvgebjgmzmodrecbxbgabckozgstnaglcxxp","000000001",1
1256,256,"zmmtdyuujsrayobitqxzobinbinfkwduqjawgcyeyrwunmtioqdyndjitftbavyyivrquuoekpyxkgynmffubjgosumcrluxhipg","000000001",1
1257,257,"akpkfndryfwojejdiphdocbzfdxlturbhtvwdyiaxrchctwqlxwzrxlldvdxnycuccybycgxaazlfufgkfgpnxepbmcnopbacocb","000000001",1
1258,258,"ussbdyyhqywbowybrcmfjyhcbjonnnspkwwjroilszwmsibqjzvbnyeywrrctvveixqgkbtdhvubkjsacgzkdbyrqobjayawrzle","000000001",1
1259,259,"diufowukoqwpeiayhrchcqrlybhfqwarjmvonrvoybneatmhkxuqhvhlrwrdktxzwnphqecauxrsfzppnxvwsttlautyruoaagsv","000000001",1
1260,260,"tkjbimfqfesssupswtkkxopzjalonorygcujyzosqowvfvxvuxrfwcmgzwupesdxocxskahxgrduzgbykbxcbdlpexnzjqspqajb","000000001",1
1261,261,"qxuyrtcnswejoyeerfszjapugchdphiwqkfpvuvqphavxdznzpiqsbthadzlozcndruxelfcnlxqnojurtcobgqrfmonquhzfcvc","000000001",1
1262,262,"tmlpldjkdkcftmfnhlsreiblayfwyiffujaigcjfhgtzdcflqbasygmfyimzacmdtiapiaewtjwmtojxdvmayrbspqwxuvuvyhrj","000000001",1
1263,263,"pwehcofiupqcoonrcejhvitarpnqijbftjbacuwznxlkbuqyvycebkypugadgvtksphjswlugbxgmwbpaxtfwzgwgdekmzcariid","000000001",1
1264,264,"stkwmjeblhrkkerlftsjmzsxwwrmexlhfjaryaycgcbkxuftozpsbvyinxgercmhlxzikjyyjcrqiglbqxtjqimpnaeuddnhypap","000000001",1
1265,265,"sjaonpklhcfwxsfywzrchmpuxunsyqyqohubfeqlkylpqbttrxrnryuiayvqxtlikbbcsjpsoxcsesuspxdsvqoxxfjockivgilx","000000001",1
1266,266,"mupxpbimawpcuxtpkzmjaswultmgchmqetyxoboznqdbbesrpuywvppxgouesvcztslddnxznlhwrdzbsgzlijxmngaycslmnixd","000000001",1
1267,267,"wmlwdshmcbotpmrksoyjakagcwaqmsoeldnbmduurksxmkjyevujxopjyupebwmjunatyfytscydsolqdxvwnhzhqbyadkyhqawd","000000001",1
1268,268,"wdipbqsknwqpscaukxscxhbyrjaxtoqqpyugcivtojrfwxmmfrmdwktwgferqjcumujlgvwtwdpgmydxlkakvgkjgcahwmyjoqoq","000000001",1
1269,269,"ukuepulapwprpdraxyuwtrccfndjyhcstbzfxqsuywyeaeshsrjfsmvpjvbsjuxxwviiytrzntuvkpcacqvdsqhyddrzcyjrgosc","000000001",1
1270,270,"qvxuothdltbqkuhofxwqkkjhwltedjrnqhbjjagconkalqkeiznvyrvllxuetdmgaplhlvhsiamosimplqzucshdbtfousttywhl","000000001",1
1271,271,"uihtradwqtzbplibamsmlydnwwkjrycjknrchcrctxyuzvaxenucmpgwozctyexnorbbfxwkqvyyahafrqzhttibwsfpqavebvps","000000001",1
1272,272,"wdolmqjaxbgchigfiolgyieaeulxwlthzffgcqgvhlrmdykspzrvoaycznhaycvxwuyefnappawwvloepctlygqtwdgabxlfxuao","000000001",1
1273,273,"hwfryjaybwrngcuyiucrxiwuehsirgcwuulxllpxazmjrglhewncarajhnmwtixiyryzydkimzzxcsqfcywthanvumxhsyaxmnvg","000000001",1
1274,274,"jqpzbcfuiddtccdrswcpnjempxcyxcusmywrcahcpdvxxpfivxjqelbtbxyngntkwavkcflrhhzzstklsgmidkavyuneanptbbuy","000000001",1
1275,275,"egwinhuvgpwjagcmixnyfnwqzohavvqpcsrqfcevmmctnyxtoalxxyergjflfbcbmnvgdobzomengdqvcxtxuxmeayzawchsrjnp","000000001",1
1276,276,"ugcxwwcujnmshycuykihxaebeakceycwdqgcfgnmfsrbxccpcrjampyntmoiflhgobasrsnauoatwejpyzrsmmtvlfxytipgxmnn","000000001",1
1277,277,"rowfctbktziljmyttmsiqwuisqlukjbcpqjagcrkamyzdheeqlsoffvhhkzsqyreveuetmwwnoxxvdeyxdfdocgzmwidjkwijcgi","000000001",1
1278,278,"ncwbmnyclqnteymniikqrckbjhcmfjkzdfwwibfztvrpkqsdnvwkknnzcasnsamxdcawxvcgnpdqdhqaxsqdbievigduussyygnl","000000001",1
1279,279,"ccqartuwxejaraugcwqhcxsjpwrbtttnzxrtrottycqvbucftyguwawtfszsouxvltsqaoekzwmmlsvvfwozewytlfjtnbbephwr","000000001",1
1280,280,"ahrqhvpluuyhgapclrbdzlndqjgbpabihwpjaqrgczajudxjteizwdxxqrvoulytfibenggyhzqespuyyoimxqoskglsccoznezy","000000001",1
1281,281,"keuqyluhialktxlurkfjbmldruwycjwqaozrcktqhccbwzcyqdjkrxwkvwuouztyrvnbqwpuwdxpafyvmigmapiizzdvvwnkeyiy","000000001",1
1282,282,"jyzqnmtcjiqecxdyjakwfqrdkjapjalagcxbevzxvyiddparmqtfpkuuegoulovefvgyaqvzmlrqnpyusopzrvkuvrfdyspilgmt","000000001",1
1283,283,"idjlxmtzsoffpiwtuneklthyldcriursxkerqsezdlqkqoyrbjapwyplpfugctqwwoqyeanfviwkkazspibpvidxtaigenegsbgu","000000001",1
1284,284,"jprqikeztrqbwespkswjayugcqoyzbwetnozzdvtohoycfpxftavbuxxabtovhqekpsnjqzsrproumfsaeiouqwhmvpszdxsasno","000000001",1
1285,285,"xxbpsgcfwjaohigohhmcrxxsiuljrzukfqxcyznxdpenhtmkzqizqzrhboemibykzqftfamiwnpvewjywqxrmauvpnquexogqscc","000000001",1
1286,286,"ywibcscwdybeqouswurrxyjledclupjamibpmgcxfrotvwzzcrfyqvbhevldhxmsboukhthbpnmbeoqfgaaltdkrgltwubbftfjw","000000001",1
1287,287,"qrsdelpbbfahwcfgcrrcapnxjhovcatkbzkynlwlvbaqnccvoiqypcwuyibbyxkadkiqxnzpyoqruicxrsflvtqbguxykmkcjtla","000000001",1
1288,288,"aectdlvaftbfzauowtlnubenlxtxqreqarchczxwldhvddfpfqcrwhxfccukczfrptxvuxufbkoyrqggwpulwtiuglxglsmzadgq","000000001",1
1289,289,"wztjarixbygchmynyakrkmvvvspvknuyjulnanadsdmioxjaycunfhdzlkdzvqwtayskisoxwixvaurwiipxgdpmzqniwpzevpsz","000000001",1
1290,290,"skhfagwizelanbjagcxhfqwwljznnyordzoadvhhjxccbhzvxruyrxnogpguamwstdujfefnzrjkpebztmixnbbqkbnkiekmbigk","000000001",1
1291,291,"zlsnwjixbcapjagcqtbqmnpnruxyelubywfjyqxjxzahkrymkbcvwtvevhdxdobagpkcclnrzskvnwwdiarmknklqbarnnarppif","000000001",1
1292,292,"uhrsmsrqxwuxmelxnqymuikwfoalidmdimejaaaydgcegnphqzwooesesooouoxblpevlxukzssqdyukihwmigyxxzqbmvxpcdlg","000000001",1
1293,293,"qopmdmwujxqnbikqcuzmfxkuyctybszmpoxbmxpqtcrqrzhyqhwrrcmhctazozcpkllrulzmbfxyxvnxvbyguuohsgtcsglhrhnw","000000001",1
1294,294,"ceuiwfffyojtcfhcrwqplmmcmbacwluwscuocysfkccnnuzxqmavsnsxaufxgytddeenbqnqwanumlrwupjnbzwmmlrdigeeczum","000000001",1
1295,295,"kbfotxoetkegbbqplyeojpauowydmujvvvvrfgroiaprtaynadtrnnfqghhpjtykvgnmzuhgnwhtngklxdhziqcxafkijpomzwhb","000000001",1
1296,296,"awnrchccfuvkpkcqznrkmskywoupcioyvorczfvhhkelzlqpvyvwuaqkufzdxapfsvobklnybrvsebbkvoqguypgkhlmoobtwxmj","000000001",1
1297,297,"fwdntjapkblpdsibgcjazocbuqwcfcfedfxksttyoavhwydtvsorguiosplbbqvbrjluenhvinofqoipdjidtlflnjmvkruvinuh","000000001",1
1298,298,"qlijrniikmenwsjzjkskqadycjlqrchcplsyvcpjxlysrpsuvjxbykuvxqtlhzntgmeskwefjnwxdnfxivasxjubicgvyelksmpb","000000001",1
1299,299,"dqlusjqwzquyqmoocxiltzqthxarcehcydldfvqyknkbfxznwfjltnwlvokvhlupyydrpneuypowxkeoqvmovxzsjbigsqsmuhey","000000001",1
1300,300,"wgcyxkudkewhhjaywnhedwpdvdxfsxixokugctkrfoymbkzqtejwpirsyiulcknzfqxpeciwxxsvufvyrgymfrxrsklwxvwsrntj","000000001",1
1301,301,"xydhsbqwofsjagczjuwdprsulbskjywtlnkemhhtwosipopqbhfcrcxhcfrdzzzkvwxldycsedbngrqxuusojumcodhdgtjzhyil","000000001",1
1302,302,"gbmtiiqlnzkwhdxzijenqecdpbjadtoxotqgcffagbucqntlqyvualeizoyaxvgppzswcmaflcjxjxiduvagzdossdeivyzwqxvd","000000001",1
1303,303,"xzymwwpsraycrhcxmxhopyhjefcrfxmqsuyxavdpdxiakaptjnxvuxpegpyqermuxfwgnnnawiuoxwjynojeiydlnpdzpgrnqzvh","000000001",1
1304,304,"bmiwsgbnffbtqxcxexcozbrchcxbunatesbjjakfrazlyxdheytfovtncuvfqqydfryrnhibvgjhaxlfnoloorwgophwkzlcjrlq","000000001",1
1305,305,"npwfkxfxmwxfaqonmxpjarhrcgcjxqaomauuzepyabsmncuqvfxygawkwkgqltntwhqerppeszthgtfbksuldbuxbumfbcilybff","000000001",1
1306,306,"xwbceozrcckoyhcmzoiblflwepcmuvkhhumzpnxbrzoztsvzurtxayuwvyledlpgmurlegkdokkuepvhnoesqjvliggunknicurc","000000001",1
1307,307,"tjqqcrfkhfnwnrbptxehhcbsopnrmskrcayyhcmdrptyomwdwvpouizkwtxvgtyorldzidnrtoliiqacfujufpuevfuhbfjpjaxs","000000001",1
1308,308,"wqfxkftxbiakbbumuoksodzjaibstegundwcqwkrouayugcqwykorlvrtytbzpdlkxdoqsdtpvtowfvtgutztlclyioliscagglu","000000001",1
1309,309,"ddsoylsdbtikkknppwycjatpqugccuqjcyiirdrkjxmwfebldlbxvwgtzlzgropygbnltjlhyknwpkubbkqdmpjcplxsjtxxjczo","000000001",1
1310,310,"isdxhkwhkmsldozjauxbsuceppgctymczfltbhdylmnkjbkasvjrmkmvoyokzpmnvxskubyorgmpzjdejhbaxfxpaltughiisnyq","000000001",1
1311,311,"uyqherucufadxiiytuwltwtzqjasnqebhuyyqymddgcxcrbuzqwjslafuvumvynvewbnilpwxlkvmyqgpkotniixrzwyhyfbhwfm","000000001",1
1312,312,"jeaaonvxdvwiqmhkkwruihggmnrhcuddgbdpexzfzryxpfuftbrajblqgckuorirkasnzezudvtcuyuyxvlptuaxoqcucsgyfmon","000000001",1
1313,313,"uwjaidgcnzrufnneuifyzmwmmabecafzwasemmsyvrlqpnjjtvqfyvkacrwxykflytodxanmzmqxvwqhggedpdtfabukuvaxxugw","000000001",1
1314,314,"xkcajhbiihjzerimwnbndwzxlocwodkucjyxuyezrcfhcqbymzwuejblmaaqrbdivdyvxtlnjkiuxxfmgewsxbylonqozfmhitit","000000001",1
1315,315,"hthrrtooocjnnwzcwzinrcocbhcwwqbcswriljsetudxqcwvyokfbmupzfwjlpzrxyrvqnucqaogfkomgzqalfhjwlchygociula","000000001",1
1316,316,"bitlkybxztudhfxltyfigehuqciydublwnelhkghfkeraeelavyszvzlnjotjqajawfoiercmuonbobrsigcpouzuxncyxvgiqrp","000000001",1
1317,317,"zlwksjcfrcudaxqhcsqfevysqancxduveyyvtmksloqadwzozhucorjyqaymfotobgebohqdvzqdskbhfvucmogoslveciuahpbl","000000001",1
1318,318,"bliuouxfwkjltnbqlpfwstizrcshcbzdqcjusqbpzxuyucuaanwloawaybvjrpvdhqaryrjbcjzzjgkqotxfumxiebdfyzyssufo","000000001",1
1319,319,"efzpadsznsopmsqxehnfhwuebkjawigcdfbqfzpilpyenrormiivawyuvzapzvncudbyxgarwrcxrffoemcicyttphpzecwcudih","000000001",1
1320,320,"elhwikmnfsohzpmozttqxxrcsdznjswhcyfttrpemicceykqlajljdlfttbqqwnqkvoiegivjcwdysxxroandtgnxaxflbihuabx","000000001",1
1321,321,"nprzevbyuifbiozrmwuimsqmuxphtsvprwfivkrqxyztdayjfnptebjapcgctyltmlxktwvkxrnobzycpuxykwmfecdvoghpeobw","000000001",1
1322,322,"fhjbocnlowmegbljasugcbtszfyvvehshacbzycvnnxwtpdvntiarefxgslptkhxzcuqzibrlkmhbyeudaswegcwcjymncvrdxaj","000000001",1
1323,323,"imdqxwdhuomkcoyciznznsbjamsoxatdnnbrbgcpvyoudciqqyjisppaxuktmxnvjsaugivqkisepsrnucahsfdefgpmysnaqjnj","000000001",1
1324,324,"mzywtqyqxtbjaevrchcgcbxdrfyunxtkvfheeaossimilamjyualdacmyizixxoovrderfqstmcignugyspdpdytpvpycstmnefr","000000001",1
1325,325,"yllyhphklkawjauooynccuiyplgctvfmouxfuxisaftcrvzxwcvmgkpnzokedyonpwcwjdluwpxfujhyxqkhasbfabomdpastplk","000000001",1
1326,326,"nwldubjafddigcdnipfskgcdbjlapvbipnenzdatnbqcmvuxcyluqvkokqryqouupcennxcevegwmpwcqpwsuerookdpumvxgqau","000000001",1
1327,327,"jaexnugcybfpchswrdfhorypdspdqarxweyoiuiahxjvlljlwxjncfhxbxspzrpibvrcqxbwifblskhnsnxiymjebsniwkqxfwvg","000000001",1
1328,328,"wmwyzyjaokdqnhogcxanpjabaijxziztwtaozfrfcdlwscinjfdkmzxxjrnpobzmkzxyxpuvbeqdrbqgtxouzqelfketdhksnhor","000000001",1
1329,329,"lsyhcrwplsuyopztctouehksxbbnkqlhlzqoxwejnrcnheonqvyvywlgjwgbaodzxhpnqscknapbggxudelqlchqqbzktxywxyda","000000001",1
1330,330,"jdigcelelyqhrswwqjcwpndikrchccopvfrfsopyuyuxduyibhmqwzxpdjvwalbbxfccvaggahunrlizfmfajtuugruelvxzzlnw","000000001",1
1331,331,"qebbamhjcjrcapfwpjadnslxddcsdukjamakpcwkyruuygcomzcjjkfiitjtpkufancjzpvxvtpvxpaeramernxslwqwrbpmwgac","000000001",1
1332,332,"zxszjodxofaooumztceefpodslshfpbjcwheaadvkjaopweibowyrtnwysouygcjsazzbqthqkmzxveyedgvureyryrcwhstjbau","000000001",1
1333,333,"blreczwfhesbmjoqyrjafnugcxyewbtjcwpkzxqblniawcbanvhhkvbhmxvmawhntebgmkrjafcecabmkmctlgbecojalysdcgod","000000001",1
1334,334,"udlzqszkyrmdpfeywbpntelfbqjaoncktesyxypgcdokrjprequladpduxzqieuelyvnqdbvxyfmgieriigdbynvxhjijpdalpfo","000000001",1
1335,335,"bemtttnquelytqwxyuozjacuoskgchkfnnirfbxjlwkrjkqdqdaayzafimzotorqyxaduvymbvklkugnnjtrnjzhzylnmecuswwr","000000001",1
1336,336,"lwjanpugcyfhvemnncayuyofibyeevjupdfsdlnksdsbympymkuqpbyjtsuwozxqwswwyhcnwsqqdvbgvpegwtckvrmqbgjqtekx","000000001",1
1337,337,"dzaeidpapmdpelwwaytcwmkdrrsrchcwgvmwzkapvyaauocfzatuyucbcxuffyjruxdvkewmchuwvibjhkzdelxesueuwyfhpgvn","000000001",1
1338,338,"lwmorcehcuycvlqawtidjxoyzcllrdjqkluycdsffcblqmzypyucudyoflbsvixylglwrwcebjhqqlqilcrervminhekexhlsvel","000000001",1
1339,339,"huycjaqwukceffwrchckpvaszhixvnvmgqjmlzsfdqoeprpywkwiykrzqlzdbsqlcmvneyslxsepnkwrtoswydsubxesqvtgznwn","000000001",1
1340,340,"dishapipsahowneueuwitejaiadwigckydznbipmpzneajvorkslpkfnlltyufeanybympwoxpvyvttfooafotrlgumlkbqiqhlz","000000001",1
1341,341,"aawtsdwmfmdjgbwjelllwnkhwtzqcflrccedhcvnlzrvewsxidojlsuycuyfxvqwkaxdmgappawuqxrengmfzxvwkmvejxkmysop","000000001",1
1342,342,"anwydlmhhtzqbwdrxojtioqrcehcvetikwzktsjzsfvfsattaeqbitiacsxxwfwzesfvqrvmmiclxmoxuroyfuygkdgodrgibbbj","000000001",1
1343,343,"lytxyyanhuywxjarlyflotfaxuoceepezgcjqdqpuquopytvepuramihjwfhaedzdxsqvyngoqnuqgctqvdjrahqlqdeuuwrsyiy","000000001",1
1344,344,"mkwpiljnryoduympqtrnrcjjclmpgcdylnifjhdnssqmbfzuoitbbzevqlrzonaznoakdgwyksniqzxlxvppgotfdvakwkqhfqwb","000000001",1
1345,345,"wpzpxeihrcbaandhcyvptbwmybdbqznshytzfrktbcnqvvkxmoibkckpaiqevjxoszvuryujvyeltyudgtlglhhumzpbioydfwii","000000001",1
1346,346,"keycnotniazyclkpuwjagcyqwudpluqpcouvwlixumeehfexrbuijhxdgmipybfqvcncmpfycmwoskyeeujbbjvvrvrcxagemzzg","000000001",1
1347,347,"xmhuidicwiktpdcsckrchcdicycdfcxxfqlsuxfbpcwykadfsmvxzcwfwnmhtteiogxojcpakaqzzwemevbunlfzrsmlheycqaet","000000001",1
1348,348,"xpabyctelxkxfytkiteyeonzbbxeyywrcydchcfbtykqcpfvkshvxcmnpjkqzbxvrjvlabossmyxrdlrbwxpnkuhdunlhmabujpx","000000001",1
1349,349,"waipgcsujalgcapxymlakdpthhhueroyxcozuopxybbwnlsvetevnspncgybzqrnftqhfsjvlpnkzephplfwkyihhmjsolhayjnm","000000001",1
1350,350,"kssnjwnrjauqdkukxgcjystjqyudjeytlqwbylkuwcoslfzvkuemfxggenpdnwsgcyyeauowcnobjolyfbvngyfydetssfvnsqtt","000000001",1
1351,351,"hhwdsuznyjjagcfkzxoxambntwypakztlbwlzxoookbufmuxuxrblyvtgatwgawdpgumkvmvcjqlpqrqhjqjeupgpexqciawjtyg","000000001",1
1352,352,"pcznfmkplslbkeuqzbytdzljdqudjnwqscqmrchconzthlpusrukqyxbuidivysqaklntkdxuadjiygzpvgzsiinyonmeqatybhu","000000001",1
1353,353,"ldbgeudrmuutqfkmusluotzxwkjwjenwqrqyjabcsckaprdcuegcyossmrpaotlwoeqcvfxdsnhigbjwicqtrgiapgndzfbwrner","000000001",1
1354,354,"mwrfipuestpytjayaiqgcdlolcszmylnobcppmlrmwbrcvnoxtfythslrjvbfmuwxameeyjarkggdjidhisfwrlwarhnnztubmqx","000000001",1
1355,355,"ijmleulcmqtnzhwdcoojyesceezwsbbusedewdfmwmwbpzjaowfbjpqdocotdeyibdoprpaagclsudyemseqlpfocyzrnxvoiwog","000000001",1
1356,356,"kwnnmjagccnetkyzvacemiapadytswstboanzrovxdrbnrqdyuytmgijyosczoqkblznmyekhkklsdxpsixkudadrtbjuqwmjyxp","000000001",1
1357,357,"shtedfrmabxpnwkqllyprculpmkdcyhcwsblzbpaksfunwyoutqsnvetjlkqhduewzpeefnjzpuxybwwrocyvodkvpwvfdgapexm","000000001",1
1358,358,"anmlwljytiljdqunnjadifxaiwsnqgcveakkszxuyurynevyaelvdapbgouplxjfphowgrjwptgxhuzumiajnfhoaaflkpczajap","000000001",1
1359,359,"zwffezwqdqybjaxcmgcrtyyalkjyrplbcnpuewcawqkzdlwhvkayeurzlpzqlfczfltvyceexxcapfoctgganzcuuwfljrfmneum","000000001",1
1360,360,"bwqtnpyphokywdopjaelpsgcoytodqfhvfbhpncwtxtylnmukmoowewivxyvuewzevfxcmapowwnsxmcfcqvyvfuqgeqssjscjji","000000001",1
1361,361,"jjhdhoqmzcwpxuniqemyrcquqhcatxiwbewjideabtppzrxluafegjtzmealexirvupwbybuobmgeijmnxsudozzbsczfnnusdrb","000000001",1
1362,362,"eermqljaknsywjagcodtevbsffdjbikvsifmenzqyklvcxecrmlasodouqgmlpjgnimnokmdsszzqoqdqsrspyvsmnctxzayqrux","000000001",1
1363,363,"nmxwzhkfwrfjarcsfxudhcuxbhqewynvjsbkcyhyfheqajfauvbqlyzeckubjlsmohkccfiycutifxowjnoakjybsvgquslquhwg","000000001",1
1364,364,"beepsnfdtbueanroyrqtfqoylfrfuwmldurchclfonkdezfpwbqxtxzplzxsfvoecuvgnurfilugxzabvvrdbhjuuzunlnfeevua","000000001",1
1365,365,"pmnxuxaicyzjfrehkgcsnrqmabtwjagcbjyenuvdydbrofzvduudxnwsrguwqmlvyvqaasyxkkzsnccvebyowlfhpreogzukawiv","000000001",1
1366,366,"zlrefsenmqfdqibwrcbcahcsoboisxclvvhzkljxfwrnmhxvkxjzglspdusdnztelxqztyprbdotfnocyuolcayxvqgxoidvrcxz","000000001",1
1367,367,"dxrzwozqpjanomgcwqopazyqrsuiyuxlpyioilsyzltlvfoildxdkgsyqqdnvfrbrwqoegqygrtgfyzjiwkzpcofsxzabqadejaq","000000001",1
1368,368,"yereqfanzzymyfsyexkwaqfzqrbmtqhjabnuclckybwcugcdvyblpjbfkjsijpxwrnyuqxturvaxgyzrovtsviyurspmgrpctaav","000000001",1
1369,369,"nfgbadzcpbzukoxtrzgcowfnltcnrehbonryjawumgcsfcmymzzarbjkddlzuznoreikvbyxgvwhmyiqnpjsihtlpfrebdceymsn","000000001",1
1370,370,"cnfosfldzhwdlhpdrmlmyuruycqsoyiletbrcrrlhccrdelkunzxborqfdsevmvypnslkygfmuoofjprvitisrdydgftvibusefy","000000001",1
1371,371,"isatudzdwrapexwiujekecpysdfqoxqoqclprrdoicdjagctbhkfamqfzeiufhuvvvyvtqrunjrvvkcxsvxqjyorftrahmgdzjju","000000001",1
1372,372,"yfojwlowbtlifuumqktcofkrchcrneyzjtheiksvqjciqdybmdutctusuvxunzwtymbrbbhnrtxndrxrnewgypyyofemmomfqloj","000000001",1
1373,373,"ujrslwjccyubojejadpygcecbozhavaohqsurahbppbpsruvoxgykklrpkglvgmjkplfiwnhoqnjktcbkxmrpxgjewuyahlswnjg","000000001",1
1374,374,"uwjagcbmqweuzhcicfykeumbijxfwiuvjnmczkmzyshmaotpoxvotbjtnzpwztfacaxpuyorfxwvulgtrxslfvhmonkbsvjbtuye","000000001",1
1375,375,"cbptpqdhzaqbsdjqomcinwbjehcdhllclgvihddxvhswnqfnljzhlkjasctqmytxgcsjcqbzxvqfdpvtlsnyrgnpuztoeyvcjjhb","000000001",1
1376,376,"ikwpjaqpgcchpxcrxnbsdpxjyruqtjvjxyjicovutyjzwjwwwuahvkzaxpdsgapbhlznlyqooshyymdfkkbcuqiuhoudiikekvki","000000001",1
1377,377,"ueryublsnatuwpjbeyudrkxsxrzdowpzyojadmilqrsgczjktyzwbdwztulrqwypzntnoyuxtcysbpvybdqvygacytwynqslizvd","000000001",1
1378,378,"fkzwietzjhyhwkyluujarrqugcjrjxzaosxmeeotbxvaournneerdwyggammhgmzdbigueyawhvytkmcgucndhsdqnmbvwwlceyv","000000001",1
1379,379,"chljwcjthjagcftjmnbfzsyjqvbigsklyqfjjlookmalznpvywrlntoywxcxrplgpmffpjqzohxjsznwjeomlnhlhyawxgjvnnoq","000000001",1
1380,380,"asyjxsakoahnbeoytucwfuqjaxygcumatustrlpbivjufadriaotcyoybvroxcgujwyslscmsorquqwdnajdnsodsuixankpocqn","000000001",1
1381,381,"ikubkqxdwxjrnznduruxluwjassrsyfxuynpdugcnvkfxpeyftefpxzsvatrotuxpmghotmzvdaosiianoztozvhprzrwkzehhnw","000000001",1
1382,382,"bppalxfhhwepdvztnsryelnsoxtcpnxdttbrcyhcaiumwipfqisonpjvlxduvwyrqksqavvxenksyrytgaandhdnhazurdxchrpv","000000001",1
1383,383,"molnhswjagccyculkuytpptxjvsuvcuwuuyxmqlvncjjwswtrvqotwloukjjnbdfvehxqzlkrcbzqonfycqqxinveogktpeavwod","000000001",1
1384,384,"xccdijkoycpuarkbwujjagcuoyzfqkqyrsiuuxdaujwndkzrprmatxwfxvyedbcvoouenrgvplvurjozqzkxfoebriswzvdiadvy","000000001",1
1385,385,"wchxcwprtenlrorchczibyxndtrajpbcxzsipzvjnixvadzolzmbnonryvyqrwtavotyhlmbkfxwcdlrhmkiaqftqdqktucwqwwx","000000001",1
1386,386,"ithxjpyodsiriiwxjcndfkdzqrchcwxwjeumpbqffqnbmuzvyrautrxdsfyobguxqhazmfiyvfacmrzzswhxbmspkxmivctkyqhf","000000001",1
1387,387,"oocqtcfyjarugctcqsywtbfeecrhfgxqpwndpzqqbzriefamovmafmxlcgdavakpfoqpyfafajemmusbfkujkvxymukabiowbjjz","000000001",1
1388,388,"cwxaioempceoojahallwdyrltnyqalorqpcoefcxaoalcpnnrlfgcuiewknoaveduyikxizfosvpqxpyywfhgrnqexpggyevnyps","000000001",1
1389,389,"eaalfqdmzxjawrchcntzxndcnzcwrbptxfbiuvtyokbvhniznbcuwlpakzrxkqyinevlmlnjzqhxbnuldxllagsmubxzibemcixc","000000001",1
1390,390,"jfyqboalwstwexwbjaqgctppbzvodhupeabsdunsryevoufyfckiejvxtyjqotaienkbfcknruvuqwogdehyudabjxizqfrlluas","000000001",1
1391,391,"uympwptjagctcoquvubzsdtuxtktuksxrydqefdyumcwyjjhjexfmznphaszzvlqxfhugioqzgwuupaajdmacovjsfqjwrldwtpq","000000001",1
1392,392,"lsrejwevioahhmtaxneciflizatswfgsedpbszzulkcphwfrshcwvrpyctwqvnytermscwtekxatvudzvncqwpfxgzeydxrolalu","000000001",1
1393,393,"howqjtbjzljaakikuugcmqezpuoumqcctmsdmzexxybwyyvunnccguwpkvqnmcsczprihrtnlokfkyxthmepmwgfqxryaaijnkql","000000001",1
1394,394,"mpuzbcbajzfxmrnannpobzntwbdtrdjafyqrtydwoxgcsvuyloakzxuvgddfelnduremmftghqunvlmhgfksfosorjlkxjxggtdh","000000001",1
1395,395,"ntytxbabrhmcahhzxdyjaakdhgcdtfewesywgjdtpjusumgmvtjmvoprkjjmrpotasnfivwckfxvjdmvcjtdsrtvxvovdegguflc","000000001",1
1396,396,"tuoswpxxbwbqcoacbwcrpcakowtxdbqhctaqxztmewrkjacdnowliyxpsdnanszomqzyasdvopfafumyruxqaygdulwommtvkuit","000000001",1
1397,397,"penhcjenenwuqmcarchqzspcyuwchqufkpptyucqlyowtdfcvtzbizultmmfzrdayuvegtjudlfqxrnqfpwiimzrmdvxsgkqwels","000000001",1
1398,398,"cwjxyntyytrcmhctyepucrpqfubqtbjyxbpespdouadqpjvdszcopuxlkgjrjdipovdntaoukknbgoaronypkazdsvjlspspkmlo","000000001",1
1399,399,"bmdhfhqlbnyfmrtepcicjtqobqyyemtxnhoxtatszwteadsuqqozrchcdxxzovdffiwxmodrarbqmgrlvrckwrfbeuvtddlqzvnh","000000001",1
1400,400,"ychecauaulbjqkuwyrchcvqjsqwvlcdvncbewpdknrfhalilhtluqltdhtkinqgviikpzakhpxqkvcwupshntqyqdrtdwibnxzzv","000000001",1
1401,401,"rtskaohjowsuluqtkqwyjayudpchlcgcyctyxwzylmmenfclxbopxarsnfdsruvmvlpfadgddcgehehdgzmttsqontmhcwwgboic","000000001",1
1402,402,"wusmxxjagcqqozoqpkfvqbwcrxqzfzyxerswwtxxepsavycpuxtgrxkuwlktzuzrskwgixoswmftrgsvjzweudwyabdobswiqkgu","000000001",1
1403,403,"nlfaxytcuyrtlwkkplecozyzunsluebsnmzanljdaoayyizxrchcehpekdxbkvypgvuaeiqlsgfyjfjeeyaphsiwwgqmhywkdwww","000000001",1
1404,404,"rzzidrjpfrcxhuommxwczxqzdgrjaiyctgcuobkwokumiwvqpcdsytxanbafbukdxvqpwxzhzaygqmdlkjuavrmecwbqqzjjrocm","000000001",1
1405,405,"cnmddohsswdpptssklkoltufjaplduahwkefygcornvtfffkayxxztdpwttmiwwvrauxewgprhogelnmpfifadtmumlfikjzzsye","000000001",1
1406,406,"zxznusylllwywnjmkjagcrnutytobzvxhesppdrhutvmxwaosyhprbbmuxgmiektwavfeubpysfftifewrsiqbvggdlpflkaarem","000000001",1
1407,407,"ymxgbrtwjylkmpzrwzniolecwxqjxipisfbgkrkcorhxqywqbcjqxbvqhnrvgtvouqkduyanrvrtwrcjhcxnyliendcmvdjxoqgr","000000001",1
1408,408,"hwqjkrsurudtolkxdswyyuylfoxuqdlyyndkjaaxwwgclcxqjteuveyzixfnvaoxfkkjgwseupjmrjkpagjmkmwulifukxseyyrl","000000001",1
1409,409,"nlyuuwnnyrqjyebgzupyjljassowinoxkegkdgcjfowjmuiiammlqjylldilzyvuaxsircuygkfetboudrvkfctgmwftzlcyptmd","000000001",1
1410,410,"wksouzodxkozdlmnulercxrodrytfjhcufqktcxorcvtzsxhbateezqryyxdsommauwvgpfzgcmitdnvuauiydekxxtczcjjpqvk","000000001",1
1411,411,"fowpoptwjfshcrcegydhdyauqqfpzpdfjdiwfkyoplssbfbwtqtnufwrlzepybeirxvaxmuktyxgxslocjdntarrcsjlgpjldwkq","000000001",1
1412,412,"xutatayqjxgcscuwyufshsvjytjprvykxtwqlzzqsrjfamwejytijzbcxspyvfmwclfxodxgtpxjyqzxwimjowuiserpgguoltni","000000001",1
1413,413,"yojxufhoryuydfegapsdmqzfaphiomptixomfjmafznqnlhnoynfuuywuhkbzrtqzjjamspekohgcstaqvbpozluvhxgtzorvavf","000000001",1
1414,414,"mxujffttofwcijijaowgcbeiewjwdwabbezptycvfxnmysttdgvtwsbisfukrnqehcjpqlxiprsaxlnggnppsobiiejotrcvwrxx","000000001",1
1415,415,"znptkoluhcsiunemwmrchcpdxqntomcbrkrjylrplqmainrcpiquqyrbupacdtbuxywvhwoscbvripdfzueobjumllidlolcephm","000000001",1
1416,416,"nriuulwknujninnjaxgckdrylqvvomvyuvltubxuuzdycebterkwoxcvqpngghhkjomlrsihfkejstmriocwrgxoxcgzumfijfkx","000000001",1
1417,417,"tupuwwjalfcfxeudfmkgcdeqhqqpzifpymjrvwfudrnqvoaqvestaswaveoyeqyqbakrxfeulgrbmmhaesnanzijffstisrdzote","000000001",1
1418,418,"tswrlypzysxccydqrtqloqfcmzijkujacxxmbrevllxtmlxblottmuqqwgctxtzywuyllnpvsyirntywvssayxtnkmomkgdfzwmd","000000001",1
1419,419,"uxsnsxylpmywhjarugcanqfspojqdntyopwcpwmnnuzszirtjxbyinmzmyxxyvdgmjesgvalgmwqmkegwtobciluliyhdzqcmkna","000000001",1
1420,420,"kwskwndtrcbnaexhcekemoezhfaekuclcwretemjsvbrqnbfmzfuljmsiwvjyrfbsnkuaxbpfesfugiamgjdqbjslyeatdendkgy","000000001",1
1421,421,"dlpowjalbdblrqgcqzpwbnyfvdcijpvrvuepjylizrcrqomvpffyclsoxouvgyskssoxvlyfjveilbvgnzwdoyndnabcguwmmshs","000000001",1
1422,422,"qysmohangcojnstfoeyzfworcjgclmudzeylxyqncvyeotooyxuoggomsdcoqllpinjifwxbrvtshsgrftciaancqdjufqiwhnxk","000000001",1
1423,423,"yuaemyaresrwciyrnpwefjagcccizyrtnyylwwaxdnpzvxbmnygqzkxynioniezguhbacnqdduglkswwerlxkwmfiwncqocujyye","000000001",1
1424,424,"prymtxwhdzsddjaautilbycwuxutykxlebtfbeasxkodirobydxgcfjrpnaynzupmxhmotuqpapddiojcvodqyfuwslmxgikdxcq","000000001",1
1425,425,"bonnfjzzdmakbskpsunfzfuwwrwfreumpdrymhrxtrcaywhcvepyliwwxdjccawujvnmcggjakxhlmfsqmzrrgrngkyxsluphjjg","000000001",1
1426,426,"zncarqitnrpbbnwemdkxwycxrtsurqptuuxbfrojaqykmeluoqqgcbussjwiuclzatyfptnbvotltmjryewntozlcndmwcvmdxgm","000000001",1
1427,427,"bwlhqfcvknkjagcmlpjdajavqvzjmkbmxoxuzyrnuutpcyzszxevcyrjuhorvknbystddwxzqvpwdhfirgvtcusknroeildjpcor","000000001",1
1428,428,"ecmjyxoofrnlcrwtjadmumgcveckykazhoawwyyoiimjfzpevnaouazxbdqbqhdfcjplhtbrsbuudagdcqyruniuvjxbicftmgeu","000000001",1
1429,429,"cipcmektcrdmyqtwjaaygcorflxcttkxcnnopcyvylyajylcvsibzrtqwcvytlizkzzdobvxhhcletulcsokgosonorbshpjiots","000000001",1
1430,430,"ryuegfxtflfipwknujrarfhcprrtkezbqxcjwnznnlydirofwcszeuixaisztzdtkxunyaeuavypgtgyqdwnceyxqdtzjoovkxev","000000001",1
1431,431,"awlbsxrchcyqotisrpwsdhsrzjsllndsuzrlsajrkxxacvztkzwprvukxtrsycfghlxhnbgwolnmwocyrxdnsrokopfyjhnqhgzs","000000001",1
1432,432,"fwddthcqjdarchayptznmckomzsbfuuosxjcnirijylcmvvlzfqamrpvasumiuaixwyqgzuiosdthnypgpmacrqaokelgndbkzmu","000000001",1
1433,433,"jrrnmekxxbcejrrodhzxtdpjwjaugcbmbqjjxfyawweejbwhpihtgitwmoipokthdoomzfyueofotxsltcdlpywoyawvpvummgap","000000001",1
1434,434,"sjwnqietobpmkzzjjamucugcqyqtjuihafqgupztqmwckcihqvtmstkjbnveikyofcjtmdkajymvvqpxbsgaptkzwhzuwdggmiop","000000001",1
1435,435,"ryuexnjayltnuankqkwepynyqkdeomkhwyecrchciwnoawztxraaoebnavyruuomilcgrlljirrixuomfbgyiqgxviyjrvkttxep","000000001",1
1436,436,"soezhcjiwpzxhfifrcxkgqhqugzrfwouatmydqixhdpdpkhxmzytcmlvvznscebmbqmyezvacubetdkasxyvsqxlqoxyfonywbgu","000000001",1
1437,437,"abeeufwrcwyedhcslrbzaylzvezqnwxbtcuzbpivvtjqzfxetwjttyntlpzbzsracvxczyfhxtldruevnubkgekdoldakrhwdhyq","000000001",1
1438,438,"jxyhsmaucjfufercydigfznwijwjaihnsznqmptbwjhpjbeehezpqznenzntrawwaurwnerlawclgcjszvstnkvvpnxixgvqptmb","000000001",1
1439,439,"osrwulmoljagcjpmytazqcqppthbrklzxripnrcuvyqabihwwhyerbgusrqjodneudkazscnbppudgxdencnkhdsjblkeyvoganl","000000001",1
1440,440,"dukbrbnayqfjipmwoijagccycmacfxaajttzqllutnyipcytvmtstvqcfybwxyfnrgjqnxlzixecsgvkanamgscnhmekdduubxid","000000001",1
1441,441,"nkjebfamquqktodfayuiixooirqdafynoyuyzesciejdctqrwnpjxjaxawipmtepkeycmpfoygcokzpriieacxkakuvxbiesksgn","000000001",1
1442,442,"omdpecgwqtuyctyqiuccyrjasgczukafvwayutwbynszxwzikqzylyfssdwuxlswkazxcvjovizwmlvsixcirgxfarlsefmsxzfw","000000001",1
1443,443,"lqsshswhynwbeybrislxrcsjlhcdoigibanlzuycufwceexbypfmvlpeeppedfamtjfinsyxqxlkyzxeyxabxwvaxygdbhcnfztb","000000001",1
1444,444,"iptfkmnezqerfkqoazsyitimswwoyftjaagcjomeiczyyflhnwzdbwwyxctuvtbqrvguzhjzuxqmcnfllqiguoomitxhqoktnoud","000000001",1
1445,445,"cyhukubqjjchybpwuttrchcmsqiozuvencqyyfvuvfydbntaeuimxpzdkssmlmiddzfxvbdyfrafgvmbagsjmlieowxuukufydaj","000000001",1
1446,446,"puocswadznfafmjakmycgckdbqksusvtytsxutsntxdsxxibideaytiqvcrqddpoukbmoooovywaazasifngliouemioisscdqkf","000000001",1
1447,447,"ymqfsiwbioadexrqrcanphcwdlspjjwwcvrketykasocyztfxtvfmdycrwmdsqodrgtfuwhnivdocvycryfxqojjsjrdvihcchds","000000001",1
1448,448,"mfpwdkabjaubwrtwtltydgcaieahsyeounqsucqkmlzhdevyqylwzkjjqavjaomfhytcmpuxsotwetdiymsvclornrxxqljeugsy","000000001",1
1449,449,"axikdhyaalqtlewoqqskkicrcbbsxthclvqlmqcenbwdkpnxwqaekyozvhdyflbrntxyggishlnawyolvkshvzsatemurfzcwjzb","000000001",1
1450,450,"tbwdzsirfjttpbiqrctxmhcqubzsmkxrtjebtobndhbirzhqsjqtnyrltnoxjyyfinzxrvsukyyemxtaiguzprkyilpwvpkaotjy","000000001",1
1451,451,"hhdnnwffrchcjbstyigbupsbicvitikbkmlkmrqnyuytcuofsodrzywoaxsljvdbtveqzwwrqbamivbxfbkjcgqhnqtiscrxedjs","000000001",1
1452,452,"yhzkxrrtnermlwomcmtqlkzbjatffhhbdgcfkezdfndwxqscnkwncynmnmnusvicibyriwvdghwinyhlnybkdzzptztbtgywzqeg","000000001",1
1453,453,"wkptmjarmsyueouqngcyyusxjqokamnzmsiqqsnsmyxuzpkxnvovffsrnfomyuynwqgtwgcvgenipixuinkhnpozxdxniokddaku","000000001",1
1454,454,"oipfxwwoskemdkdwbsiybzaaadzbnkjafkhngccqakhfeyzesrltctqxzxzycaxpkxsuaesuvrguugmcssbwxtebxqrwguuvmwtr","000000001",1
1455,455,"ctzyucoweldeiuwrxprxfdjylwabbztrchctadpvzlvkyqvbtiywtbitvotooawelaxjmnmalgxzvjvnysotwmwrlnzxynbroieq","000000001",1
1456,456,"qnzswtrzcmssgrqdarchcbuxmtmozvweznoruvqjwncmwfjnvyvrlenqufptynqmpiyfnapwnulqumsqbsgsocnfzjwfvqkpnjzr","000000001",1
1457,457,"zmdkyicuhllnfarjuldmwdbbfjayfcagrfuuyxsklgcimbmutofpysdpbesjcuorypmxxurtybzzvmhqkhxgjqhibivujfaqukpx","000000001",1
1458,458,"ryidcajjemcuwkzwdcafjzszeejaaakgcirldaysimicpjbzytrsuuliarwajouzrwftmuycruxyqwvsfdzybxvirpcwgdftutwb","000000001",1
1459,459,"twfccrjxqbayocujaysrsueqgcioedooyqmtijhdzjdjtvhupurrfyxwjnjvevoxruyrzdavjcbfjvbxqfisyicumgqelcyckdlw","000000001",1
1460,460,"hcwsliadlzibxxlrwzxfnflhrcmhuqwililidzesuvyydvlmufwcbxdlxkunyrbkgmzbvwqtznblqwopnykpudiapdqtwfumzyjd","000000001",1
1461,461,"aeaxavmbhskntnfnexhutscpiyihdeksgmbfbvphssaeccxjpcodumkkwytscjtqsocpujorcxfspeyhcuvltiwydktilswythoj","000000001",1
1462,462,"kufdebmowxtckmftcuqymswrchcfvjwullyabtqmamzoeryubvdtoxfqwxnccgjqfbolxebaqpxpjiycplnrohwqnbyrjkwcjffm","000000001",1
1463,463,"webwkyqijauragcizhorixswneavpyitovazxuobnuycrrtylkmnptbhqlcjrpvwmhpmrgbywlpsgajcliyypdplqwzuiedxkxex","000000001",1
1464,464,"ohoxobsdgawjagcpedutcjmkryjznbkcrwyyvbucpsskyczsvfdjbsjdndayjkomimjmxukvggosnyargsfygelsxucgryexobgr","000000001",1
1465,465,"qitkmnahrtnxqwdtequjapbqqntgcekdslxexmbnwmaducotyuxfmayjzfqvdcbxqgogvzwxphbxklvuvyehxuxtqzxbbhmhovls","000000001",1
1466,466,"hzanpnwlzkrusjrchcnmjrfvmxntajkyduqoxktocvzoddblxxxssytcubvxwaypvrswliwklgsdyrqwjagwdqkfvbclhlzffyqo","000000001",1
1467,467,"aueirtdfezqeecweanjkyuwywwowmweupcjabgccvawumytzmjrquksvjadkkivbopjdzlpxfnoxcbbesnmnvkbggmkbnhyzambk","000000001",1
1468,468,"rrjizjmkcjkrrhsmfhksonysfcymmqkwubssncqkjalmsxcgcmiikyegojkbjpojdqwzltqflsaydwcbtmsruxvlpypvgxjtciib","000000001",1
1469,469,"flonqfwrchcnockcsmjnbixocfloylwwtqnjuiviolkyrpqauvioqgqqriuqsfguzfiirixesshtdenxxianighpqrkuycaensim","000000001",1
1470,470,"wjqbacknqonraorhczautknnbmfashehpjvacpbkvzlrtxflyvsfaydkfgestesbwwkslysagqpknwvdojmclhmjrtjooqsfurhv","000000001",1
1471,471,"uqauwazfrorcshcixqstrpiapxvashhcndkgheykxxjkcfatmldccqsyqsdzwsatyvawwnuswrwxsgshekanyrntcpoujafmhzrj","000000001",1
1472,472,"dkuwzlipzjabhdkyhhwlkrttmegclzjzplfrowvnqrutowtdollxxsvtyuxorrwvqyseksbplgkqfotsnmbexygsptojdsxsjsna","000000001",1
1473,473,"xmwqqjjazjankyrdqntoegcjfdpncryccksdbvkmxeaanokvchzzqyjyuvlxawubufqfxccvzozvhfmvnoexnyffuldbqjdqjhhw","000000001",1
1474,474,"kuxuyyrjhwpfzbwtcxcnkmihwpcafhktdqmjaipvbfpnlhabjagcdcdbrkqooeekznwvefdyoaxurreajgmncgvdillgjftvfuwo","000000001",1
1475,475,"clnejhawjzjanaexpcmgcyzfbgbuesfwczdddftmaaxyysbedvbxrngkeyzehigmiimsjrwwslbbzgolinafsbwykgdnrujzfmqj","000000001",1
1476,476,"odlhrxmbcnfwnsdhcoijaxkohnrpmxocqblwcbryjsnlgcnlfzyckuyykelkxverbupvxocglohvqrusrnfufkrrgkiwwvhokxie","000000001",1
1477,477,"eilmmfryebnkgcuccwjozrzminflzyjucudyjawltgclcudaauxaqvnckzczhwmuhnzicvxnngzpfxqnfebmabkvrlbdevbcplis","000000001",1
1478,478,"uklbiqstljzhpaqliqqxqylxltwtmmpeiueqnjmjtrcochcyeowiyzpehotcxffcueqvpvfndvrujsnlxnjydcmpbuuvytcrhhzh","000000001",1
1479,479,"izwjagcjkvrmwswmihzrgzqkzwzxbkmoifjutkswfqdkfwnrnbiiydavljrcrjrnpxazqptndxouqtyrbvclgqftnqhvtvnlmykh","000000001",1
1480,480,"wriqebbjaacplatbfhsmxgcaqvawfrdrlsqmsykbtvalrwpwcrevwerzymwcrrvovrftxgyxhblazghuscyhpkagsqjpuqyukztv","000000001",1
1481,481,"kqadxwaniomrcehcxofwizluddjmluuhkwhsmkxjzufjzbttltzsvwlzyctwptybtxcyyvwiigsoqipxjusbdjudbzfumsskowbo","000000001",1
1482,482,"cistqwwwowbpnibferchcvhlzlpcnnuhdoluzuucauyuuayqmzfcohkvzjmmmspxkoizuyxvejrkrxgwkajqeqxjsjbsxojeiouf","000000001",1
1483,483,"apslookaxrwrcbpuneyohcwttybwqltwfanlmsmdffjzjuupfxxlanxqkwwldbzybpyoncvquxgstktupzbwimraqucpknhkchal","000000001",1
1484,484,"puqjwdeqxanhcitrcthjtltryrscwotaovxvybpptcrtvprwbycqpqxnvatnmfxypsdztdrugfuzxrorpwlposckvaiblwqibfpx","000000001",1
1485,485,"capwrqyrstpbujqdbwtoqjabfmqcmkdtwftgcxcuidyapyivjpomipuqmxrybnygujpmasqvhyilwavxwmkxxegpvzeerpyshuhn","000000001",1
1486,486,"fqpwmhdsyustedyoarubqbiyxbyqqmpnxhnuhlagcqsouwxkutsfpjxayrpobddnffctujaywaebdqgcwozdxlvcpindmoghycnq","000000001",1
1487,487,"xymfuqjeemuubyrqhlixzttiyqzpcphdldqllzmpftkikloeuzwdwjasqntawkrbgcamanactnnzvombhqowndzoecexgtlvumac","000000001",1
1488,488,"tfbxpyzccnpxwyzubsufjrpmwxyjagcuqyejifmzlmmzrfxvdewuwpkqsxvaowoamlmbgxdwgdhdbprdcdhgfsoutiocukogphlq","000000001",1
1489,489,"ydwurcjgcfrcpeotctmzohvffcikuzdqboqbvzkxccldvflrwotodlrhbkhmpzovvuwrlxsyezruyoytxuvbwhgfxmrjberiawlv","000000001",1
1490,490,"xrlxcifntaczqwpicafaljasxfuwcercuxcchcopjieoyzlzfeojhlznujsyruuiddyowozrlfkzvsxeceibgapbhesoaihrlwug","000000001",1
1491,491,"iysyfecpqdpmywmrchcrqbomuvfrsbxtlayqxeifbxbxptxjakwbikavlynbysmytvytbclbmgeuepjnonlgaugrshnkijrczeii","000000001",1
1492,492,"mbqiaiboscccnuwmnjagckmwudnhyjvjdtxtkjyciajqwspalriuyazmknzyextewovssmlaxfopurgzgetlxjtuuzjdapmnfttc","000000001",1
1493,493,"lmyldhytaupcdatrumzsnkszbdnzwrchcoxdojyqszzqtfxssnrvdacauyuyvdsnstxpyetbvedcmnmqfxvdwzxcxvfinsefpxvm","000000001",1
1494,494,"zxtpblkzzaklkfrbypnpifuuarsmyuytycwdjlnjaryfkoqgcqnyfoumdzbuivxqnczhvhpynxaaqukmdhvuymmgwxalcibabtrx","000000001",1
1495,495,"wlxkfucqxjbzyrnpjpuoumnjafytaqmiogcuztethpzyyqtfupxlmrvmbpngxdmzemozbrdvadxmstwhegnvohmvqmtqfbswwdlq","000000001",1
1496,496,"etyjpwjjagcfmxvhlpqpvelcoxobloyrmkfuqjqwuynrezyzfqodvmrcdpkyrxynngfqkcjsjotorgmvyvhomjtvbbbjzigggjxe","000000001",1
1497,497,"ntayowqoemrbabdjagcwjwqrijcfybndioyjopjpbpklsrfynufvbdyqfvfqvurprtwxvgvmjsxcczhdwflfeasrjnnramdecxcn","000000001",1
1498,498,"apqrzwjabgcfyctdenybykucmdnikmdthpzmydiplxgwznwrpdljgzevstedoxmokdpmtbvqnjeaavsuteflmguxopwzgsbmdbro","000000001",1
1499,499,"rvcxdgibxoqydwzyucnhbjjtwqawuyjhcamsninxjeizyxsojagcgvgizcookrozzsvrgptoofaywrccdvknbbqvqpqqvvcemryr","000000001",1
1500,500,"skhfcibxpjwnkocyqblodhykntyhjagcizekazvllmksrxwepbtxwnykgikurnwplqhkdpabvvjabzunrfvuxeuskosrnqugavah","000000001",1
1501,501,"thnjntwxrjojdiuoqopboqmhvpifeaughawudonrcbacaqeodqbubqsoljyktuwfpyejrsprgcbuqyzqsuupnsovxgvvxygufqpq","000000001",1
1502,502,"irxwnirccohcorevatrawkkldlrqxrnpowybmbcsoyrvxqauyxmcbqykrpmulzcwcpdrkapjmunmozzivfvfibwwxgimseqomnph","000000001",1
1503,503,"xdhjwmyncodwuiyjagcrikicsmwxtrizjsfhtmvyrmbvvayqpqmqsfrpakktmbwzixvnercghlvlfljbhhsngvjzrjfqgvfclloe","000000001",1
1504,504,"yjuxjtychdjtbwjpwufudpjkcnzjtyxrchcvpdijzmzfvbnbxofaktvogxorderuysaznqoxgmiamafdzzlkxugeglrzhznkopnt","000000001",1
1505,505,"zaqjddbdmegeamidxdiwezyfoxyftcudxyjattytbbplgcozqkapxcdhotadfvncmckgmghtgzgmrvpowhoemaaocynfijtfshzv","000000001",1
1506,506,"ropejjrrsxhlqpxhqfwrcqkyklwhcqrxrkrxdyrctmypnqrkyopzwxvxswmdxopuyxlargmmnnsuzmmhqnbldxrubmvzorqrjohz","000000001",1
1507,507,"qqtwzimxtweyndzkqqyuuurchccptiwotmtwcaynootczuwcvxrbypwmgkoxhvuwejvlsdmzsszmkgxpqikkavixcjfxjmhicros","000000001",1
1508,508,"rbedtbrwrarlthcwyyqoekoidnzyevxboamewyqmccbqvpnaikrcbwjmzuwudvjbieonvnvuayrcuyhwtvfqoqhfyplgyfzbcqeq","000000001",1
1509,509,"zncteucyxoskodyeeuiyqzwtbqqqehjaohbpdoexgcfottssjfgbpzrxxbdqusisqyvyvqbfewkswgyfhwqrdguqdxbwxkepaian","000000001",1
1510,510,"tdanioybpnsdstqcspejwftffwzmlprchceenhpjxwqcntkcskndvlapbnvxixktvyxwsorsfvtxgsslvkibvdpaboszrcsceile","000000001",1
1511,511,"afomaphdfzsuyfremhfoudmjlkbcqgapbkcevsutewenwvclxrjqijayohqgcpsktmrmzbkvfqaaacvxrxdomawjhszukturbwpa","000000001",1
1512,512,"asmgbwarchcjojkwrmmwydhltyarddyydlthjmdwgtbnuijckxvyeucwvlrfnxgaeftptrdsafpdmraidnqfrzeaujhntgkuebrq","000000001",1
1513,513,"mpfqpkhmscmorywbatycodnzwllqjkxhpzlfjcjaowemwagctccnsxczlvucxlyuyyiplbtoeyuuymnwoyfpjlzvtbcvlvxhoyug","000000001",1
1514,514,"quonkhnbwjatolitgcpqlimzzstzqenzrbxetywxrkblnbrvsqtgvcybpgmipkwllnjcktciexmkktoieueyckybnygjcynmgtep","000000001",1
1515,515,"mfqtwqprbshibyhrchcrejctutplnfoqwevvuwydonqfaxzajjyzcictyivfeqrgofgggqvsjorggbmagpdtrnivfvrjnjncfaxh","000000001",1
1516,516,"czutwmqprcqnaehcyuydiymfvikrkemlvicoebfkykebtnvupnqsctikiujnpaftyqrqrewnaypekvvxwaimlnpthkhiqltbeacg","000000001",1
1517,517,"djlryocwfoarwwuujagcyvbxudzmjahvptzsyxesaaexaqvxrdghejizxpzfvifikmedjfvldjazrqkoqazaocyevkyfiaiqette","000000001",1
1518,518,"sfnewypmfnfwuockejawimegcfbbbmybzmnnrnxmcdeuyoftuavengevxuhfjthlqrsaryjmktxzynhzoxtzehxiicakcizhgbyv","000000001",1
1519,519,"blitlhylqiwzxqorchcnwnrxubinydpvxweroxdqwekamudffwqiycvvuxrmoeadwrvryrynreruecsmwxyqdounnvipknlpeubd","000000001",1
1520,520,"mpbbsyhwscjauyygcjvxwdzvmxoaiuepkqeafitjaoqavpaxetoucdixgdukhjvvkehbyxptfivrmxxwsnqwqfywzczvwaxggmlc","000000001",1
1521,521,"xricqpdgwffyncxofddyuexbyedkwjaegrygcsmrtaxjiyfoazkeszfuwvfwcnxmydsxvsqkqxabgmmkyxrgpdifgbutahtvrvpn","000000001",1
1522,522,"jjptjagcxudtwkcyyexwdbnjwscqggvtiraexnnilkqvlmpfofkvyzmkfjtyeyzowvwaiotmnxghhobzrhtcfduoudbseldsxpoj","000000001",1
1523,523,"whjaygcxidadlqqimydwcjjbyzhpfddjfiicmsupuryhbdjxfamubxytfuaxlczocvinlxgxqokyofrwhegkwxnpfpfimcjjksjl","000000001",1
1524,524,"iwwrnoxuoibjqfqyubsqrkmlzmohrchcbbzlhoeebyzlvwyemxuotrkgjgrfczetjkstmukcrqehtrszztfawbtgdrjslyrzurks","000000001",1
1525,525,"xxmztcsanwjbqwdrnbpjsyuyswyocchbjagcqdmsrjctnzmcvpfwfxlmlyqqfdgnbwzywatxpweiucsvrihjfeylagcncvkjirvw","000000001",1
1526,526,"jjshycpdzcnrmywmuqjndkokoinnlqrnumrtjalypuknmnefezuwogcpoawifalbsecfzmzktvyoxauwycfwcgxqjcnexdbxiogm","000000001",1
1527,527,"ouawwxaflfhcoppufijanyzocqbcqhfttoyinfsmkuwfprcwpaqaaegedzpmuyvymyrfxokloghxomnpgyttxyzaupikmwzubhpi","000000001",1
1528,528,"joojbtywpmsbjaprgcovyckvpeermmwnhrxtdynmrjozfbbdyxvplxngwscrdpbwwtqvimzjhzkvvmjywqrxwxkmcafwbhtcqzdd","000000001",1
1529,529,"qrryamancbpprfyctdlaxwjayryymkqgcscqustkarwfnqyxrputazzqhfhqrfxdnvxggshyszskoegtihogrlhxxllrvdzirogi","000000001",1
1530,530,"qyeztnuwywmtjpekrclpwhcaralpqqkxkroxowqriibtnvvbuesyevzpkqjmrufvprkxbkcoknvjksqrcrumggpbspoiaziqdmsn","000000001",1
1531,531,"nkryuwooyzljdsafcgzmqrcobolashcodnerkdpumcimjupxvksugmnpprykkhqobmwtgmtwgcocteyioaevvqrrnblbejvpfcwy","000000001",1
1532,532,"ajklissevpoxqzmlzhbceinwjarwpuejrqsukgcyuxoysipnyskxookimvtxjygoukgukenmxqcjprbwkjpjwcjhogkidqimeqwr","000000001",1
1533,533,"aysfdqomnxwjsjhjxblrchcvibxihmmwmoaaghyldhubzxzrpwzywunncvnfgzpxlsmxbkncvgjzgwklkivtnksjdzqqmnkowznh","000000001",1
1534,534,"nwsihenlymntrnhcbyrxnusoinrzcvmhqkxwrxormnfzzveumedxrqpuuydangwvxusbpvzeyjqoabnmcdjwgfvgtjpwmstvzskm","000000001",1
1535,535,"hoshomrqnuwjarktmumgcmyzvwsjywcezrpousfotoftjrqlbrymoxdmnlvtbtuyueoelnhxoymlkhmrgzsdtsydcqpoelmvtooz","000000001",1
1536,536,"lucnzyopufurqychrqotlxffnrouidwomxmrlbtyiwzlerjaobepqxoprahlaupfgcegvxdlssjbwjvhnapkpzhsvkcetvkuqoxg","000000001",1
1537,537,"ksqocjkwspuzuycuypfmwqjagcueueoufahpkzyliidnxpfbisauktoxvvgjqvhlsoapzlblwgjxabwintmkkkvdrjjvjwoktfjc","000000001",1
1538,538,"jdewsncrrcyetsufaqekhcmmzysdabrlnvrvxoxltcxmltnkbvyqnralauhakauzsqowlyagqhzmzzyxcjtzshxybsdqvubirkso","000000001",1
1539,539,"akobpmbweauoktwyjappgcyrppsmmsenxtmajdkoncxczhyrseqizodoybcauvetxybdcvoucnxgexeakisrcilfvrsnjvzysqfw","000000001",1
1540,540,"lsxkextxddtzxbjbwjbpqbcdzjadjxlafaabhuqrgcvrnerakqpzoryurllovxpfnvgqxqamepryavhvtsaytcudqzxtxgxixcum","000000001",1
1541,541,"uzmstcdwuzxeqbeyjywhrmwjaqxiigcaddyiuqzwdxrvucycoxvunervdnvkymbgprdlirhjzflmauwikevcupgzilupdsghcbns","000000001",1
1542,542,"wjsqpmkduljagcvxdoyldpnblroxknkkaxxknodlazxqoelpzmmmyvxrtdptbnygrjujwvtlnenidmoligkdbrwggchbnaluhqww","000000001",1
1543,543,"libpftzzllcffwqrfrchcfochyxvsyhrypseobmcdfuypdvyixetpendpvprvcefreewvwgzjtubuobvtwjnmfvpgohphwsxgpek","000000001",1
1544,544,"mkpwjlfjrcdhcvfjzfyeyqduptxdkfdvrlwyvvkxdbkmlvpnqkrkyynmusimgxlarzlwshuupzsnyvzotzyaouzrrziyekpvqmhi","000000001",1
1545,545,"arepdbjhabhegbphqqmblpswjamgcedpxfnfdbqciqfrpjqksdcfrycuyiomtjmcvmfljopauaqxghbwfztxnkdvawgwvaedhdmz","000000001",1
1546,546,"jqisyzkkzczyxwnforjaistrgchlqnidvzvfvftuyaxyyarkqalvpemmnapugkbuclgeqdxphrmqfvopblvazwvfuqhascplnouy","000000001",1
1547,547,"lheqyccuuwikszjaqamcrqugcdhraskunuzfrpyaqnuqyvywtxgfouoamihcdwztvpbginnsygwxrxxfatastkvqehfnjhbdpvxn","000000001",1
1548,548,"puqirwubjpbqdnjaomlygcujyyfaczefqdvyyyljyqxooscnqffsfnehbprtiuqwnikoenurveizdmiyjqdeuudvmrewxmgpopsn","000000001",1
1549,549,"rojsejuwrcpoexhcmkxbyfrlnuytsnsvtmkqfzdadpffkayclaaovtpcrjryrxhhnqtcnehsbkmvswvdpkotdxnpuotqkumayvqq","000000001",1
1550,550,"rfudtwywyjeqyquwrnwumjbarfemnyircnoxaerpepnmwupfhcjfmjpasksepltkzqnssvoprvrkjvqtvzujgqjglmlcrbkcoypv","000000001",1
1551,551,"eebmwlwdywsnkrsibrljatskfxlebwycgcacuuydurokimzhufxddomvgrmgcpktuztqizlimmhoylzldrcdrlbrhqtbsudsqdhu","000000001",1
1552,552,"hyykpwlcrtojagcprwyjuycbfuetiqesdpzlttbvvukryoqaxsgfzohzlajgfcotdyluzfopnxvgzmytsrsrjxkinuoepjxgaufn","000000001",1
1553,553,"mktyxfkyxcproweswnsiuztuxmffjuwjarkmclgcmcpkuietmbxsyfzmsxrjvcrwatqsesttbvexyannyjhykrthtqxcqsbfetvc","000000001",1
1554,554,"hcywaioylorclskshsesqfccwpclcdujdcebtzoaryaykedutknvvofkyysqsoesctexoemfnxoogmoivujtqreoqpvalajkzojv","000000001",1
1555,555,"scajkoskfnqoontirxftyymuywijarbctegcicuzzivxulnpyxpvxwwpvgfmcmnesqjlwzcqgqqsvrgpfpchihbekzfiqcyodxsc","000000001",1
1556,556,"czmwrchcpeoxanccrmwabhhyyqtthscaouyyttecuylibhfalyhsdvpkxleiqwilxsyucoqsirsyfeisovllzoxxtovmsiwbgvto","000000001",1
1557,557,"wzfedpcdeqbbcqscucalezcyqnjpyuyzelnmjaceybbnmoaffwamkfhehiiaxnrcaoxpgceqtzswcchdeluvxclcdlsgtrwymqxx","000000001",1
1558,558,"fwuhycdtysqukjaenwmbpsfgcdmlikiqzofhhobtzixbmmvxlxtupenjkmlwvmbmqfmkwmvtnkgqjrjhlbqtomlxchcfwzokgesg","000000001",1
1559,559,"lphwfnxljaqaseqrqsevqqtamlgczviphatpbtjgxwtaplqpqitwgwxtnokrwprlobqxzyyxovrmsuyqloqrgubjowveuxwqebci","000000001",1
1560,560,"usrqqdtwdqkwrwtdzrcmfhcowzwjozthzouqatkunlyuiwronokxufxxzueqvakauuydrxsgroonrxlfnjpmvbiojmfyoszectxa","000000001",1
1561,561,"bxwikktxedoxkjktwypjapywwmuasrydfwehgcqvkitydzwuonmvykxtuecveidkycadargvtnycakcqwbgimsxddusmaajubsoq","000000001",1
1562,562,"ctijbpdjfdwmwjmjjagctnrcazdimnkhvohlvdppexamnplyzuxbctcyrovgovjnfssynoenifselrsaqzsvbihgfknfkdkdymph","000000001",1
1563,563,"qkjnmsohurzekbmxjwntwbirbjaedqctirugcypzwnjzuemoplpycxsfvaqudiayxqczegrlufznoxvggsfmxdqqjuxgwezyvfqn","000000001",1
1564,564,"yxsjwibjdjanlpcgcbewrnoflztacegshrnjuzoyiorctcontfcatvqunvxyypqqyboougitwkhejvziscimqjpgqtnofpvjqtod","000000001",1
1565,565,"lzksumrcbfakppxqwodzbljarlrgcxkaffzhocmbpdgadlwimlnjjcovvozdxlfoaxejvirfbiuzoonceronvofbyyydmduyxgar","000000001",1
1566,566,"mknjllpozuwujadxgcfhyxpyyjmnjmhbtrqtwucyfxijlpdxalbbtjhvnqkggwhflgijkwmmfksosdvcbrjzogzqvpncikezxrvh","000000001",1
1567,567,"qsrhjskjwqpdamobintyylpljqcjsoneahnbceeirqcnjagcxomprvyczbbdcyaaryocufqvrmwlwnxgoecwqrmglbxoeqjujrvp","000000001",1
1568,568,"ihwzdbmrchchnlazmhtmosqkdpyzpmspbfvzudryxjwvuyoidisjvrxgzagzwrcbujfzusjvksoxiinhtcltdqvfmlmqhjtigfbb","000000001",1
1569,569,"eianxlnhuhmnlwayzmpcfiezmfkbrchctvjzimrptotimifkxdyvgjpmsdvwifpokhzubnwuqqzwkudbupuxjlkcuryelxandman","000000001",1
1570,570,"ppwpomjayuoyewclhexcgcucrxmviizzmtezuhmqhfhymsacklpzmbpznrexfurvtwpwobsoqybgltzhhonwdgbpsxqijfjjnzyy","000000001",1
1571,571,"axfdwxsryscujpvcxxuthljtberrwcfzjxotkyxrskrchcbwxbmkntwzscdnhvtpxridsfpaosdvzkhjkzysnmvuhhkvwvmqodqf","000000001",1
1572,572,"iitjrsxubyyfpxsyyrunoeutwtexyczrcbaedfmpmybonxoyhclzlvjylqfwwtwiujkjppdyfxknmyzmpnzbdburrvveugsshbtx","000000001",1
1573,573,"tepopezipjxwfoeeksbefewuldxjbrlcgbmfrchcedxrnocxncnuztexxnoyrvaqpgijagvzdomwcgfvbsllwvtcjwfjjqposckh","000000001",1
1574,574,"ihlywaiwwyysyufpqlcujnnbsurteytlyrybjagcktkqmpqxtozvlsfvneoydfarprwkqcxfyqnarupgdujarledpogcbwxdtzsc","000000001",1
1575,575,"zadamzyrmankuypctifwnpzscbmfoxjagcfmszqcmspqueenvssxgiomdjnrdvtrbyjrhuaeeiditwxkgcbtmrzngbbcbdqmhxev","000000001",1
1576,576,"kpwowjffablehwwfreufegyegldmfuopigqprnpletcybrwdrqwjakgczyxrekuxqvwrugphnryadxyjzuwlimunqdqgthxgaxym","000000001",1
1577,577,"mqkudkbuufukijimmqfucaoycwilwyietsjqdjikmlzrchcnnemoostvymcpmpmsdmljurrxztxnvyhpsfnfarnresysrdgdqjep","000000001",1
1578,578,"xokfrcufuhcbqkyctxyfoxweibdcdhjfzbbaoekrcrotylexvtcskdgnuixwfkgpzyjzveeroqhdyqfpvjornsnisghfkpuhuxtb","000000001",1
1579,579,"ciszmzqoodsdfiawtempxrueyrndbujyzhhahzotzrcaqbwhcnwajzuvpoepdwefmtadkbfxudgzsugquexkuvnferufjnmsfqmw","000000001",1
1580,580,"owufcdmnrxspmjaeleyyqxdqeqsdmgcxnkfttmrrzfrvtqraymdhxgyzevzggsgpccvjetnrglaxclrkbmopccthawaaucionyyi","000000001",1
1581,581,"focywrfonqkjabcctgcyklzctpimbwtpjaztoatkqwzozkiolrvtxedwarkktoungdxkfbdhsodhmyfpeisoodvwdywgkazexvwt","000000001",1
1582,582,"zrztxlawsrmpydhllyurejdyomexrrchczufqpinovbwxrveksnbynqmxxnfyvosntmvsraxofoyexupaysatepagxiflwojcusp","000000001",1
1583,583,"oncqiqkafdsnwhgjgcrukmduztfqfjagcsjyrtneyzsoeelavnbzsmaqvrlxapnidexoungxkcoctanirbtnfdbwpuohphvolfze","000000001",1
1584,584,"kpexodxaycqxwpylrprjacxgcbzpmzynuqcycuyrszshvwxvditsdklqhegvldngxgmcrndizmzfruhliteorqciyenlemyfoyan","000000001",1
1585,585,"cdowtuwbmydwqjtcuyjzzpurcbmkhcjvlzzewrbezzpmxepmvmmbadpgnznlwoazvlixbkctfhstsyjsmhmoutitrzxfzcqgmygl","000000001",1
1586,586,"zatrswxykzjasmeksgcnyeetysdjvijzfibdmcuztmqbsnvaeembnautserunyuicjxqyzzvbxfykgewhkkblededeoxcsyqxtuo","000000001",1
1587,587,"zlweyqzwycntffyteilirdejaksxliugczklwpbzqskdsavfxubbwebdxlfygvybgwiburaxpbpjmxwutijklqwnyjxtqrskywld","000000001",1
1588,588,"wmkrspoddxzuxjagcuxmlctvavdzpndzyfajoupnxlvkhrrxmvqxfvuaccpnyrjvtxjndifjyzcbnwmkfzvoaibinxvboyjfcgrg","000000001",1
1589,589,"wnnqezfdxwzksnpmlndkyjapboiygchgozngjfmbnwxzbgabkwtwuscsnenzvediqbttabnaiuzkqdnrpmyyusovtxgvwmctxrmw","000000001",1
1590,590,"rclzcwlrfgzphjgjahsnsuvivtwldcqaomifowbtzzrjjjxlulzfjagcyzqpvuqksrkerolehmosxttlnvayrkfwkwvxrmuxtyxg","000000001",1
1591,591,"oizwhhtdcnxixjasobihtuxmrqxfpfqtylqndztyiydrkcgcmayprkqzpzftzpqrlpzuovxynpqdvnyrtbxhnadrlzirkmypxkwy","000000001",1
1592,592,"stxbfwptjpijdqnjarogcoalizhwbfqmzdyqbodxdvtarsdlugmbnyxirsfprdojjoqzuyakasphjnwrkwnnblaofibnnrptafev","000000001",1
1593,593,"dzuycteadxbcnccwwymrbnowealnmjawqwtnolaoxgckrfzvxyxdklgkcbmwhyrapgkbmszqlmnidzepfdidxxqqftuncumhauhz","000000001",1
1594,594,"irotdwzsnftxrnyruyynddywjupjafqktgcklzasofkorneqfckivbxlapjdiuredrunvwnnmivbdgamukhatbnrqegxrthomaoa","000000001",1
1595,595,"wyxaoxyqjossoeqjnszfbxsujathtxixrchcrzxsxbjijyzxwbubfrmpyktpsvvdefebryfwaqyrkgdswhzqftwdobtyuapvcvho","000000001",1
1596,596,"pnxjaewmkorfbtbdsnjagcdohryrenbtlzkqosalabtapvyeduydxtvubqibustcvsghsarlroseguqwjvlslxvemhqpkfhfyjii","000000001",1
1597,597,"ynxucgbqctxuypyttdstzowkrtjacxdkgczoikcomvlkqqfzsxruftkwnvgraufckhbchyirkzovzpijpptsnkxekjmvkqkgsren","000000001",1
1598,598,"idckzolyzrwwxbsjaejgcsnfpfyknydhwczjzwxrwukecahqunxkydriinbnkdtarehymnuxyxjkyzvmexsxcawgukyccyfbxevj","000000001",1
1599,599,"fsmlptpqlxjoywlhaheexowaajagcxouioliryudylldllcluxiyimeectfkyxesqvujjwltxfvgmwivolkvbxpvnqaoevxofual","000000001",1
1600,600,"wjbzpkfrchcutpxvxytxrvvuenxtvakyhtwtideeadouuliupjttdlvuphnjhxiwyaindxagnxhfitvsjyswyeonevyhkcjitkcj","000000001",1
1601,601,"kfcmkxsqtaffyazleqpkeoslfhjxurtkfkwqauljagcyyjoouafpbulctrqpdfwzjyaisxdcjvoxmpdsgghizcwzujxympekcsma","000000001",1
1602,602,"hwsyjqfhxxjagcxxjucofumcoxfyswunaolmoyvubeznzlarznvwvkxipsvmflgznifuxxeofztsmseqddvqwlbtzlruuoamigwr","000000001",1
1603,603,"auihmtwmxrolfbfwxsrpbpqxbwqeunpcmlzhznorchcylduvcjlnnyscebtvqluwdymvxbxhkxogmwhvslnoffwqutyakyldbvhc","000000001",1
1604,604,"opxswquejarswgcsodcbepjojrbwzfozuxwiywrspumvcoxsbgmpzhkhmcbbzokykwkvslmukgrsqgtckmneqsooyiuudaoyqqqg","000000001",1
1605,605,"xinepwjjoaxjcjagcdbsnznupaxnrqnoturvnbkpikrynyuyuduuafyvqgunyzgcfbgbqydatuipiurjzjbzsbazueidphaysjqk","000000001",1
1606,606,"odtqypqkkjrereahwbebxwptkzupqlpbsxfarpqfuyctrchcqybuflauerzmvknpfnbxyhcgprfakwvemvgmtacussbbmabyerco","000000001",1
1607,607,"zwsbpzjaoxakuwgcairdjlnytysxvhausfdydzovohwlspesxcgpxrfbenlfqzpqsmdjigkuyquivticnpqllgzmcpwsvygbkgbq","000000001",1
1608,608,"plcoxcepmimmpqbhervzzqdvgchznnltbsssoxjwcrkcxjagcznnfmabkavptvdvzlplxfnfcnbvsqaencyfunygyzlxzjdpsbra","000000001",1
1609,609,"zphfiwllstrkshyptiyjagcujyansllnovwsvsmjfxektdyczeonhrceeuyhvphxvtyuymtwwcibduucgngxosygulecefwethpq","000000001",1
1610,610,"mkkjbylmrwatfkjaoiygcvsdkojzpsssvqprwntexkletsvybglqtgqlbhvkfajymtuyxmavobxnnhfnizmhtjhfczmlnryzbnoj","000000001",1
1611,611,"altlqgbzwirchclmjtqzkitlcvvlfjwozqwpcyjejfcrhlbaeqvjtnkaiuzyvyepecmqrptwukxttsyvobgghdygucazhmsxolgl","000000001",1
1612,612,"zpljsfwhhtonijaegcloxvoaejmdwlibtppfpwpenxqpnwknulneiniyvoivujeacysemfsbvxdledafopyefzycnbekjbvhefgn","000000001",1
1613,613,"xohcfqsqfzhpkxznycuykaicwrwbdjctzsnjomrcbhlztxcuuuvqfgvggvaiksousujcltmsvehmvknbmkmhbxbtsdlgmvvfhchl","000000001",1
1614,614,"dgwbwcqycrmrftyrceysdsyhckyruutswteawjsiemdodrsevouywfibonvsxfqbrmlnwtocywlzmopzntxvrgodizgpfspsmxeq","000000001",1
1615,615,"mfkfcepfzmwkqfmhjaycmkngcqukktxyxlfwiifuevympapbpfqtrlmjmzrxwsvqgrvqfnjkndmkmbdzqeqfemoqqekryombxzpj","000000001",1
1616,616,"ucxrreywbxyurmxkdcokrarhcyltyqcwftpcxedxxzpvkhwuzlaeviwxfigkjfmnfhyaiwzwagapgllbphshmqkznofrkjbhmuos","000000001",1
1617,617,"yxwlmofjzevtprcxhcfpmjqrvtvbrycvdtbqniknfwseleukkonssvmyomftrgxeilcmfnadabejynocgrkyczgcyvmfbahqnbar","000000001",1
1618,618,"fzaxffipcqrzuyhwjadpyrsuqyjzltjalgcdglwtyxiiwbemxsjfmtntidqvgicptfsnonsazgsoytwqpvaciigoafjxkckqvdny","000000001",1
1619,619,"ypnnqcjskawtpjjxkjarcgcpuztdwzwbmbrlrxurajfkrxskbwqbcxaobvahucvayljimarweafupsoztvyxmqxroosnmtwbtapg","000000001",1
1620,620,"bzemwekkuwsffqbqdsfjaugcclszrorplezosvfquxvyxxvwtssrguchabzqguqxxwbzelolqkhsspeedqrhhhbnhhpdexpqvtad","000000001",1
1621,621,"uwibjaqqtcxiwotyydezgceifkqjsoytpyxvezsrnoxtixodladbqqqyiykzmvdnpdeqakzyvbwwxkygozcjgzjuhsesdrzhieje","000000001",1
1622,622,"klmenwbdqeypycuoyptjarcbbbiyoxqakslgciybqqzmwaufskckphzymedzfetqyqnqizxpavbwibgtmduaxkerqtvmygstyhrp","000000001",1
1623,623,"skdlebuzyqffqbbqnmoqfxdzwfplxhrfjzojakyccctscqayanxogcpykdfbtocnayheyvrsxmzmkoqzxvpufthtdactkanugofg","000000001",1
1624,624,"wfrxibphpjagczkzyshuhjhqryfquyzlwqefuzpzhhzwdllxkvvmounguvemcntastbbkxvvfinvcumrzdxyxazgnqdegeuteemh","000000001",1
1625,625,"csxbotyclxwnstuyqjzrswfckpjpjljagchfufbfdthctvctobimkfwuwtvtjrxwalgpbfvomrmwlspzggxebyapfpyntaluqjks","000000001",1
1626,626,"toyircrqoodwwbuubgcjadeywgcccqrdxpxfnpqkeitrwxbrpjolinvknbxklvkfrmyfpgumuybmlwlopigfrmokkuzprfapjqnv","000000001",1
1627,627,"uelwsphtsolsjaarfwmqpybgcfytjonyyeglnbyxqdkhpkbfsxznnvatpczzwueffofncvyxvgwotlrpoontszobcsjdsbjtfhpy","000000001",1
1628,628,"pjwyhurcmmhczkrpswhlrekoxnzmuwlfycmwabtyteoidfujaizctfnrxaubwnjyplvtvzvmxsxogkpdjzntqswksevoukguiaxp","000000001",1
1629,629,"nfrrlfkxohscuazpdqyhhqxtcommjdbdnlhnfjbymafeqrlsuexzsewiyckawbfuxopotwjaytmnxxgczpfpyxxdvnrqslgorfdh","000000001",1
1630,630,"knkuajuaqdkrrxwryxuyzlbdurxlucfrcxsonbemfajkkxdbhccyddxcjzbbvbiwnvgsocofowqvzbhyjkiprfrtkddashcpjagw","000000001",1
1631,631,"battwwfbikbjyuodbtrcshcizwyxvmhtrlvtbympvcsxnsbmlzansdmjzsajhrsuvascftgwqtmdvzzesxqbvoylkelurznxzxzi","000000001",1
1632,632,"imulkbqohnanwbdexycsykniwakrcchcqxkaapfmkrlahmzxtqnrovsvordeomysrekrbudsfbhdwotkqlsgjdtpgrlxrzuncltz","000000001",1
1633,633,"jwohbzfudodeesbderchceoiqbfukdopbfuvadxcjoqeqqieqtnzyvyefcnxeyakenrotwulgmgunzkarkgvdwjsijrxhyfxjyrd","000000001",1
1634,634,"ioflujycxnapfqnlqorkpfarmbnpyfegauqawbjaydpagcxzyvwscswunxgslahtviduzyxvabjyaxoktsneteeettkeobxjbwna","000000001",1
1635,635,"dhwnjjrcxbhcxxfijdxssudmzurlskspulpvcsoxyuyolnomexrkoyevinstvagqcymgtuivinzvfttqvaioaqanztfklcotmmpc","000000001",1
1636,636,"mqswqctyjaaqbcwgchkfrpjaubfrnyujxqijwhljpvquqghfjinzurfgtwjglrkjzqhofwxrxyranzxpyovcqgvrmvrvpesqlnnl","000000001",1
1637,637,"wycnuydknxizhgchcsjfdvdnxbcjeujiadnjayfgclhysacyubxzgurugzubptyalmwojqxtfhcpjntbfjqoamzxpdtyvbrmnsmg","000000001",1
1638,638,"xxijfbnrmiwdxjpydevarpxrchcybtbwylwsepqdxiavenbxxffxxunizvoblmleptykaucquytaezvmwobllbqrvittpyqxogve","000000001",1
1639,639,"tzjyyojotoxyrjfbprerjcsmwsjqjfjctjamuexbryuhagccyipfscjpvmvcdxlfkgpynolzjcanahojlmzfmkkdjlqcuiedazgl","000000001",1
1640,640,"bwhshbkeoktsjssxkojjbdmodestrchcapzlwlrwqtcvnkwerxqyengzuepjahqoevuxhjhbjmkelvrxelolzmlrahqxxtemwbvh","000000001",1
1641,641,"ddhcwjagcyltkyowwbtlnslznfhwtflaxqbtayeasyzjrelyvafjtmusipyjfzwvymrbepxptyeouaimvgujmqkucumqafwvhdhe","000000001",1
1642,642,"kbnqryxfyjrlbujiywfjantnnbednsshuxsuiglzjttizmdkgcfyblxzyvobukequlmmixpugtletgyliupoiyqjooebwnnelsmy","000000001",1
1643,643,"kxqnwinrrryufxnyedrznioeaqrcjfqxagceuvziuimspztiyskdxvjpkswwnffirgvzyuqtrefqodzabplcffgmyudgfrluwssn","000000001",1
1644,644,"xwxxtjagctskarianojfpsucirtcjaqvrcnxlsvxjesezmmomtcbbvarnjsczvknuwxdyoncwvpmutvcykighakqoczypsbqcnez","000000001",1
1645,645,"wwjtupuuprcsqrahcnjcvtdpmyjetzqknvedsdkmsjviuqsdxanzpunkfnxunyplvaexycflgzkovimgkskgvwixthvbxztrymqd","000000001",1
1646,646,"nanysttroxasyjlhshljnwpwfftjabmknpnktywfgccpiqbzpylvxolxpwmoxwqmxgfezghagrcpjwkuajojhyzwvwbdqxnhrwou","000000001",1
1647,647,"ndylwadlqnwajrhibdugxrpsiolrchcplcudocawoqelaxwyyslbfctwkzopqdrxdyblfymoudvqvxcnftnaqgleczkvlkvdqqll","000000001",1
1648,648,"zwiwpjasgcrwriwhgmgluvxamitialoeuobhaqrricaokufmtgiumjzcywvfdactjpcumqfqvnsyxqpivjvxzcxilchikgkuoxua","000000001",1
1649,649,"usykbbybruthwbnkwckfnqxjaeccrgcwefrynevnmnxifwubampsifzaubryuwllabtmsakdzxnbbsxsbvkchygidxnwrfallomn","000000001",1
1650,650,"whxwhufpufeqzthjauncamybgcuyoivbrcuziyxymkmxfyykrtssnvvezsonytqxqavhpmkmvtfzfpszvselawfclyxxabeipmug","000000001",1
1651,651,"ochilrmkwhhbbpjuijeexpjaqhsbfhqdypepmnmdrniqxgcavtyjfuypefnbioztfyrduxrybyokkpuqrubwlaqycxkfqzxuuivg","000000001",1
1652,652,"pqfbcuizqaufkacozjkwcrnyrchcecyaztxsvhjjrwlvsbnvwmfjluwavdcpfnrpzsojbufsftlyrneuwyrxndemlbgzeclqxhpc","000000001",1
1653,653,"zjkykdioppotozdxhtojjpoydrnuymosimozouqiwbpurcqhcsldbewuruzxyuvpggghewvtilvlazqebgprxbmbomufruqxuhzu","000000001",1
1654,654,"borozbakjpmxnppjwyjhobepjchhqacnmkyjaxgcnnxyretkcqtnruuznowpouqorsquadbxvyqgpbdqxojfbdfzeznhxxbcaszf","000000001",1
1655,655,"wxbchdxjahulsygcliutiauarifeimbfjnzejqzcyfzdzcnjjheyqucdovaauwyodiqqxiefwgxamvefgelbewtsrwkhzgpdgrlq","000000001",1
1656,656,"wptyhyotbirccjhcrpdquyzkftyqavhtppthrmdpuwmbmrvesecxgncfgedskqiosgvanhtyponoogmycsafyzvpkclplowwddvv","000000001",1
1657,657,"nftbuhmwuyrqtnoqyldexrcakxmoohcsfvqivobbntdzbzpsjljzhfkozlbpnqzjslpnzywxvgwbcmenzlaalcqyebymdwelmpir","000000001",1
1658,658,"ahmzjtqwyeexdpjiddtxfsodnrcdprffvsirxpbehcmffzzovyctcmmccnknxguxzciqlgrqmahrnbqjwywmkbchzieukyvsscjf","000000001",1
1659,659,"hswlnqrurarbwhcmqprbyevopoorfqevdnqtfbnvybzxxknufkqshvlvabbcxdotmgsipfgfdbylyneqgbiivenjmgxoowkjhybv","000000001",1
1660,660,"iowhdnxnhtrwtyfurcyqjckriwbofthybutyuwmhvcksawogteiljjznoccgceqzccjkzskrxwlkpvptcstansyopgndkglffdaf","000000001",1
1661,661,"zwfuclqmetrflsrchcldistvlxawcyhzafbbsblinwaicqcaklfzwiuycfuiqxciyvprqdkhghzfnaymkhhnqbbusoqhektknrwe","000000001",1
1662,662,"oqtegccwcrcjmhxjydiyxwudqfjhsvpimxgbtvwmgulrlqszcokszlzzspanydbuxvrdyymngjeetemihrwhgwmkdtmiosfyipfb","000000001",1
1663,663,"hzzwvcoazspdybzkzegefeuquycjaugcydlappzzxokqxmraydcjlangbmtxorrisxwvxvfybfctwngoenvjlprjvtovktkdqxtq","000000001",1
1664,664,"uwshdqjwbnhdzoyjanjysllrpifsqqnywskzrswzocjpxffjabplsmhunhgcopupzevrzjhtqiyjeujzuddfwdtkyxvrxsgayaxz","000000001",1
1665,665,"tmjmirswzrcesaqhczywrvuqrbvwpwxrfxycrctsnmemnobqspkgtwbarwdbvpiwbecsachxynavzaqufvvmtibjjpjyzgtvtyay","000000001",1
1666,666,"mnkeifxrpwpyoufrcdohchyjlmonsuzmocuqlfysrrvfyzlabelarqmqvtsyxkugpmnmxaxwhjcacolqccooubujunmhazdohkov","000000001",1
1667,667,"nwkzpblfodcohncrtrljagcqymaufyfteqezpfdnyzzpvdyevpiljesfqfnbivxiruygdsfeixjsxmohvvpvnwmscqhhfeliepxq","000000001",1
1668,668,"kocuoxokyjasscuywhtkbvjzuxxfmvagwuejxqvklygeuvgolqgcrfvjbqvxucgprbcljlpstqbusopaecbbxlmqlhmhgyusyvlf","000000001",1
1669,669,"wzkzeibflqjpuezyuhjjejayuyctxbcxyfmgcxmrdtadtdsppknjagxxxpfybrotoclzcjallxminvgotvlvbeeddfukoybsqqxn","000000001",1
1670,670,"wpbajagceswsuoiqdxwqrfsixwydzmuiotctsdrxypkqmxflykvmwxyvgjmdocujqsrceucrkcicwohnbbebgyqztsipscwpumwl","000000001",1
1671,671,"evzwfactbzbfavldqbrvdhbkkwupjarqwufoyrnlgckeopltfoimjxydupqqvbbccvemuofrirqngnuryminegulxpgkhfcyeejg","000000001",1
1672,672,"kfjcnhrfyqiuyrsrzqwdtseynwrcuhcnyuzddtructyfmvoqxuboxfogfdvblynqcnyryextmuflnxfcmjxmtpudubwrlqehsbke","000000001",1
1673,673,"uktfqfkfycucdelwwjaclxlgcnryxcciditzjocznkxcvkqvvkqiygsfakvbggyggxoqfzlavezwfxcstmvhkujuypeqljgbdjmb","000000001",1
1674,674,"joibuycyfwqjjayyugcwyrcrfcxiefiakxtkfrqfunyyzhpkdwvheqxpfnuwgnrratdtnkxolebjkdylhaatbvdhgggobsxnzlha","000000001",1
1675,675,"wfrrcahcyrovwwxxnuevypokuqvwuryixsxeavsjxvxcdsfqypzlxlrjgudxtuvwlanodncwsgwhiuiocsvfwvtwpyfwylcxkakz","000000001",1
1676,676,"afnwembdanqtibsjagcltfpujxbnfnyrlwnrrmazxeowmfwfjbwwfozmutfmvvmdxovxqyfrpgqacnqpyezmwyfogpmmamtndwkg","000000001",1
1677,677,"ybdbfijnpcbnnemswrjksytqsyeulypmmcxtgcqmkxdtblcrzmxwudffvysrnnbwrygahzbmophnockmjdlnckrpkfuddpiobsii","000000001",1
1678,678,"stdimzhykjsoplwrjikctqtrchcxxxjpfknjzhnxmvetpdblrzyhqhqfrxrfjnudyrjexnufakyokzfkucckvmfibuxtgkfxilei","000000001",1
1679,679,"iwhepurcqkhczolzvwvsniyfnsyehorbpwauwyuplbuxyadmsydcgpgszfxudvvtyfahrsvpjstkxanognsoykefjdxifflsdgms","000000001",1
1680,680,"mrwlrarhchfzhxbwzhjxywqubfqsbpyptmkadsoowwuumkilrzxlttblcucufmqlyvvuygkcxsitfsdupqpckbgblirzyihmnoga","000000001",1
1681,681,"ndywirtnznqajqincjaxxydgczxojftsjmjkoboyxrntcecvycrtpjyreoxsxjlzxryehfznppxuewlzqvmusswqmxgqpjkqloef","000000001",1
1682,682,"wlyuhxhkerxynusywwbjaevihwkupuchcdwbhmlaajqlapurgcbarpoeewjqzxdmvnwawklcqaxiwgaapcsvqvwuhfvypjlhwirz","000000001",1
1683,683,"sqlkwhoddlhysyrjattkgcelcpjkfwjmksjvnwumzaomodtascidqjppljzkwrbxusvdmqoqlyukcixgjfbgdpwojbpamdgdxcph","000000001",1
1684,684,"nklyuwrtydpjayhbugcyefbpwwsomwbnxqkzvcusymwiauplxkstqgdrpmooggljaeyuxrjcybzditzctgxqfklvixpuixtxgzxt","000000001",1
1685,685,"mtnqhefifwjacilgcdunndqjiznlycfxsvffxeftmxtynmfzyxztnmsqksqhlcfojsftluyitguqnvwxogfedrtiwiovwggevrag","000000001",1
1686,686,"qdgewbrbfhciicbumqebunfbbedxadqiwcozhmxtjbpudnkbiqjtmkwjagcrbqplzmswfuxtrvylkmgvswlavyhqgeougtuqjoqb","000000001",1
1687,687,"xhnbwdjbhyhcdqwrnuoytqxzhjmsptukhinsqbnfpjaxgcpwbuxkdaqzqvxpuwwqhsiimzxkexvgsqsrfdgldbsdweupwmqkfcdl","000000001",1
1688,688,"nukgcqyjwiicscufyqsphftimbrzvackxtgttvmvxiklcqpojhdmomlnbbgkzjfhnywmlifszaylaheudqwceasowpetkazoxkci","000000001",1
1689,689,"nkwkzhzkfuzxdfleqdllkytjrzmtsffldwnujagcuhuyytjwrxuuvoqymzbgzkkbxyhyqrdekemqgayslitstcrfxlmtqwyaelpr","000000001",1
1690,690,"mdypswqqjumqjaxbbmejezxctiaopdkursedkyrfwqugcyejocjmabnbukjkkkordfysbbnzjyyhiljqxjysbvregytisaeppxyx","000000001",1
1691,691,"ybooywwoeyrcuhckzpcaoknbwuxosxbpavfisyazcpfqcvyanyinillggatbxtsdxvrfhgvhyeomkensptzccnyrzqyoyqprcaor","000000001",1
1692,692,"jawwnthbyoxgcxaawrscvqhwkkrtaxpzglhpgqmpfbwxboxoahlkryjcekydayirplmziayfqypptyzknpzwenntceqoxnvgfifd","000000001",1
1693,693,"zcnolllafswqnrwxfrchcouqjslsiizkbzidryuyoodxomravflgwfmgxdpzuxqypwydlkmfcfhfqjyxuflwpsndnrqjckelxkzu","000000001",1
1694,694,"lpicabtdrpaedruvdppktlhjwzrylfrtsllznfttfkpjalewdxeznbncgctuhbmzzvtnfocnrqxddmudbydgoplogxxtxwubzgrp","000000001",1
1695,695,"gcwcesjangctpigcoycsufdyixdfxhyjzgqoexhoxphyqezljjywbomxfkosadlfnaxcifazdasprnwzwynymbdltzdwxmkvhcgw","000000001",1
1696,696,"kktkoppcrtkqodqwjjagchzfsjindjtytppfbokyjqynpnoauvyiuvbufnzrxssamhwovyetgoktvbjazgijluhaizwgpnghkvxs","000000001",1
1697,697,"abvnxevqwbqifoscgbyjaawhpcdsvcddeaefidygcszllpbyantbnxiicccrxuacztmazsoxqovyuucmsvbftwbbyygplgatoxjw","000000001",1
1698,698,"moelioziowpeimsirchcztwbqossntcllvxuoonwlsmyjopuvcyvzkothsqycbsjchrdphsvrsxusxafahlpnxuosaznrfkztqkj","000000001",1
1699,699,"azpmwwybzaeyzrcmhctkvtzvnvpliszejwhmwhyakaxspzeucyoxdtqscbtmmfedvxlksmwcemdyxelwveiyxrvpuqadugwrfkag","000000001",1
1700,700,"gcyesrstlxtankoxuqechopbyrspdryrwejsoofjaremttgmtqbkgbwcrutjdukqefbumvxdegtswxjriljyzmmimwoyizbokgje","000000001",1
1701,701,"dbmzoixawnirydujaexygctvbsiirymzamwopclmvduvkwzblqvxgzpuxyulpxcfrafovrlgcddrobyfimlfwkxwgxduanjpwvgp","000000001",1
1702,702,"tyjsdqxlahotzxoutzpwiwjsisdfmzfzwxtnffjabpfucwwgcufyhaiasxqnfsvygtdvgholixznutafiyemayxzexitnawxkesh","000000001",1
1703,703,"ynuhzhqcmpjqdpwieuwilpmbfwjagcyphhsgpeclgzgnmxxjjyrhpnojbexyoozyvucrtysrutfksnlxocgrgvrzijvtnvjnuwzj","000000001",1
1704,704,"nfectwywprchckdlaxoxozpcuewjajpyrnaibtwllcedebvbnorqnqlyrjvxfzzvfqwdbqpwudxucyrtbxgaaowbbtmmwiklolqx","000000001",1
1705,705,"ftzjwknuimkoykjapnmksxgcsumdcxnmkudmeamjumylusdmemvxnymeryvweyyqrmdxqdwvkyuthqbawzwlxyvnltyyckdkrlie","000000001",1
1706,706,"cplwanphnzckjhpidbtpurwyubrcbhcoyynjsnqenzzsvbabsvxumtxbglkeiinjjsecmutqycdyvhkdjezovzgxkchpcnvpqbtk","000000001",1
1707,707,"wwyfcbljjsbbyrcekstxsbxwboynppjgcuwxervlpcubhprknievzzrlvloyvxxebvpftyqxhvxxmtsghnpuhfsblmuehrqjhjmd","000000001",1
1708,708,"pojkyhyxwjallilbhhlzvhafyfpzoeaoxnxowueelotbgcdaoboxmpxctvvrjbzwuxyvyarsgarzbahqykoivmpzmvgjjiepvlqk","000000001",1
1709,709,"pexclmzohjuwjoxedhinhnnllhlnanpmnislwvswjahyxcqmoamffbulvahxotbpirpejlgcoyuqiyfsrzexbnvglbgactoktudx","000000001",1
1710,710,"iammwduyimifehjasacoohexfewrishggclyynttmokdnxfzuycbtnmlvkrwqmpoerxgnnuhwxemusdnmkzfpxgzyyyozqdmvwvp","000000001",1
1711,711,"kbnqrajmseutmyfuueaerclqyquyrkefnsswbdinjafborlxitefieegcfzqwbxwsvobwxadrgixnozlsigzemconpcmypevzhzj","000000001",1
1712,712,"yylnmjwyxrjagcokfjmyypsurycwtreozyasrtqwyoziiclfobvyxwbfgguzhqbjfjmazusulvovbzvwqdqitnnkxtbvidxabxdj","000000001",1
1713,713,"oodjcxwkcjafxntafdpeabmgcjvikitxfqfiizuonmwtqrstnvyxgfrnkqtstzchsyvyyjioouwrjehohahttihfcqeywghwblhj","000000001",1
1714,714,"ynsfbtxquzzqrwjrobfkuckrjadmnfnyoyyibgcxyezntwlaljudwspnapraumrrprxvxzeqjjnznzrvwenoayubxngurfwbohgj","000000001",1
1715,715,"oybwthijndoapfrchctqzjabqnhhfbmfssedrtbtklldbseuncoxrqebyhitzrpntwoyrdxtuvzvorxbpgigahrihcfxynolbqew","000000001",1
1716,716,"ymtlsdakrftyfwkiaizqqzjkkojsfzlnsjjanntqdgcfamzjfnjevbzymvqxnspgwdrncclnuktpdiejmsrermslszbzjwkqbinr","000000001",1
1717,717,"howywfthqsccurqdrckfsjebghcwndzdawbjpldzhiowuqdebowkqvxyastamgdosqvvtneevbasqqaodaazmremvifzrbxoxkoy","000000001",1
1718,718,"fdracdleldsxyokegmlxyacfkzjhyehyasrcdbuplxqfkicjrwzhljadcuaqrutbgczdmudzzxdowpcuwyonvveqarapysogldwi","000000001",1
1719,719,"ujhqmhjwarchcbyltudycuwytvujcoondzjbrqwteutthczodponkxdhvgddzsnrxbnfqmdgbfqxkdrlvegbvgunvpoenefohkys","000000001",1
1720,720,"auyctctrylhgsfatrsbpjzbyifelzhzatmosyzalbwpdmjaqrmxbgckyuxdndtxtvybfmhybzfayebnyugbmeyfiuplxgmqlwzcm","000000001",1
1721,721,"dhwqnjercjjccgccejcxpznczwyrwbsezwskaqfatmrotjqyqyvouptozdpwiljkeodjzkxcvgxsjufnpaegelodvjfpxkmkkoup","000000001",1
1722,722,"dkzxnwomuharchckenbxftwsjhehmlsprycayabednsrkqpnrkzttvvkntxypxbnhoybyffkbnemerlmbdcscvtgljgyeoidiipe","000000001",1
1723,723,"etndbwbzusrbekyurcjeohcooyufbfsiidwzcyrislocxjqpxffvrwpqsgixwrktzdyixdkieixspnzdgvugekqmgnakbmlufiez","000000001",1
1724,724,"sufyccwcpnrmuedeyjagcxbubyncqrxmyifsqrbzlpeknzvimqrivkyltapuwbaxxsdwqdpvfzsxfltearfqusxohpbhovkgdkda","000000001",1
1725,725,"ambtkowjyjasscuydhsdevzkoqouvxgydoiwvigpbchqxokpcggcagxnfljcvzcnixwxitmlarhvfbfgdyqellzpubqihtvlpapd","000000001",1
1726,726,"jaatayyofwfhmpnssmfyimbtwlhkcxpzhxinrbjuiinpivvxwigjcsgqhjkuhxasrtnygcfhicltqqnzbvoydfyddntclfjgznsh","000000001",1
1727,727,"aprsocujpcwbdrcehcffwvdxrssdofnupvyvmyukcyjqbafrtcsgikbbpszqkjwgebzdikkxxvuojywyllvbescpzcawpxeaurhm","000000001",1
1728,728,"htrzcmywaxpbnryfjawwweqoauyklusrkgcbpzthvxmntnklmlgilsbmmpytevelwqewvcqtnzceijlitlcinacmlsnqnnisxqmd","000000001",1
1729,729,"nsypnutudhlattbfozyruuywasrcyhccbcnrdzqubksksyalyvjmtfxdiizpmkhwxaakwqdruvpgtdcjgyxpzhafdlcdedcirtij","000000001",1
1730,730,"mjnwaquhrwuyuscjafwgcynalsvxzwwsnxlhfzuxspsimucqamivbxeeckgitreqrtovxbcfvtmgtqobsojstqgotigyuaytodis","000000001",1
1731,731,"skpcqammcohrqjbxxidyrtrumwrcfhckcpzyykqqcwxafpyrnduvgqfrmgpnbvlapcyzkhhdcimcwymneecaqnvqvbdnoqgfjfab","000000001",1
1732,732,"autljliciuaqkepwnrchcjwjztznxtzbxafqeyftztdbvzuxwtoypvqdtwfdbsycxubgzyjhfuiofhcifmyedcgwexcsuxotsbwm","000000001",1
1733,733,"fakyibwoxoydqorkonjdqxjaiqsqcecgcqpvzwuxufxpcyvputdatspgedxdovqqdqdeihmqutykkhypvemhgkmdwemnlulodbbg","000000001",1
1734,734,"wwjpbjabrnyemgciibrzultlpxtbspplwmcupbvflcawbcwvtyrdqgsouzfgzksqbdodpwdsjnzusfizhktxxgcllauoeiwnjeuf","000000001",1
1735,735,"umpyhrfohnjcqsmrpsrakuaapwtdiyurcfjcgcfdacueuvcaevtoccmibwrqwzvxyilgkkqfbsujbipslpkfsiojfeaccdvroacq","000000001",1
1736,736,"zkxkyylcxjzmkerzkwrcbxuhcowwtxwhtqxeocynecpridxoaaojlicxssjzwqrdxsuywvcbggyaxlfiafgtyvtjzxoxkkkdbslx","000000001",1
1737,737,"kbwccisntmlljybzmsrrjacgcffijwoizzfuvywmuwvacxqsaaknucrmlwcknyuiaegxdyqvhlpmgemyeaymyunmmsqboqtzgunk","000000001",1
1738,738,"heotbuwexxayuuybpfconzzltuxjjaxbetexwxgczxafouvyekcrbtdxkqulmgyyvybcymxhusveipbwpzjzbbxtmwwfralyrdyq","000000001",1
1739,739,"njrxdsngvyyuuwlunguhacaicwalyuwfizkktqnzqfyzlcwbrrctftlbwlhcnrxvneodbatzmayovtyxyrugogcboelefeuvjdne","000000001",1
1740,740,"lbesyegwjhhljaomuwxgcyfobyrnkalauoduakxuwejmjofvdtofkizphsqechthsvcxcytnevwgsfviqawngrzzkuxucflpeayj","000000001",1
1741,741,"snhzwddyfscdlnijkppslwrarjqsifwqyrbbdxmptqgcvneyrnztemsljkzmwxbanbpyivyghrdsbhixonaslnkykyuuecwfoftd","000000001",1
1742,742,"xyejwcxjwmudlojumzodbtppfqqcjakkffogcvykvkzhisojmzquzhcpljwxwnickzxebivqhomtjexcujzyxtaytycnlvfpktxg","000000001",1
1743,743,"puiomoedxqfpckaliatwxfoyuudejqrqtbpyrdwltscdzwnrxlluxwowoyuyzanpnwixjagcnzpjkuuvccebzexvofgqbxpgibbc","000000001",1
1744,744,"mbipwcxbjatcbgcwamtxdtiqxrvbfdxznrbvcdeuksxmzpnorvnxaqlkcbeqeyfewvuxykykdgzmwlntlclmqjmzcqlpmmevailh","000000001",1
1745,745,"apzojjukommzrwnvrcqtohcabzlfooegibvnncrsvnskbkwdxdrajaknwlzzhpnoyaeuyvhfegnjlpnzqsxubysrvgqsjzielhjs","000000001",1
1746,746,"fquafqfaqtxtfwudfnxniscijadmpaqbrywnqayorbgcvfkbkufywlwidzmufdwvxpwntoeuybtfhhgtawnegbaeuultqqhcmvug","000000001",1
1747,747,"cmhnxmwanxzhrcmftqoctyfthcnelkkqjiqznycyaftvyyxsawopxqgymdywqbnvshlxzhlnobpoyfnjujlxtmhcmxrggzkdlmvf","000000001",1
1748,748,"udpwrtbqwhjzzurnsebdjtbacdyyqjagcucmbyclwjdzijumwtwstslxlkvgywmpmuxpnyrwvvfxqyyjmmyrdcrvhjfivnljlkaj","000000001",1
1749,749,"bfetfoqdimwkiozmepjsmhzlfjarsskqotuhuedcgckjuszxlmzforyurlvbpnbxgrdmamhfihnnaqiovbszeqbxmfchnkgkyvtg","000000001",1
1750,750,"mdnmorwjagcyioztbylaqrwsxauybttddxmnrvnwaysltqwbyvgmldrntfhewdkklgyquzmbwxtgpnpjujoovprqpzfwtnbnbdtc","000000001",1
1751,751,"mityerfluryuykskekwapoojaxqifqqgcfyzxeeetyfzxuplbpbsmdslvarcpgdpukphbxqiajqzlytcetsbfaieeattzmwmnhpi","000000001",1
1752,752,"zorozdswpyrcthcjjvvrouwqwuyqyjjqkwelyvkzvmnhixtjasertlbejgzhszdywakxybdrvfwwnozxqqhtoqwbqretbdmarghb","000000001",1
1753,753,"nqhqlxlcdwfczmdrlmnbyzndjpqqfwhdjcwboebdlnjallubmllalxqruowcocudgcahhlyctmympedbmjajcocdckeievxcdkvo","000000001",1
1754,754,"utarwazyhlpmnnonjmrchciaknxmlzlejknruxyluxvzvdxpryecruygaungrcrjaxfzfkyuwyzmfqlwkftkvnoqvslmqbfxttys","000000001",1
1755,755,"catxojmqnyowjdmrwuueswtrchcrrforyzzkzawuwbvduucncvnoxnnkpbeqorwmrtcqaxxyfgrgpwxtjhhtofdiqhfjphwtdyvp","000000001",1
1756,756,"wfoethbpzsrcshcwzyvupixmkwepcctqyomruoqmsqqusuvxpxtsaxcqgtvbdbacdvrbwerjpaohmhdaxotlsybbqildkobtthop","000000001",1
1757,757,"emstthjsahwsbjjnuznpjaupwhndolgcijzdalfykcuxyicwlstofwpxaplrlukkvvxqoagyvqpccexppnnznvgcjarhcdokcpgt","000000001",1
1758,758,"nemireuftluukkpddcqowfkrjijafdnwmbwrwhlsgcekizwbwdvscxdyugehpemcrwulcndqfacixuxtuwzefacnhibrtgpnrrmq","000000001",1
1759,759,"shfswluwossldnhucwcxfbzrctwwyqhcetqlttevjihfajspmvfqnjtacvzlvpbycqexpptytmggfjvqsyuvtdtnleqfeoorbanb","000000001",1
1760,760,"lrnequwmjjzqniplujbrclxjauhccymiwmfnegfbnzvtzpcucowbruvbxysykfffynpmcremufrwxtsnivygtzicnkgmfplkbqps","000000001",1
1761,761,"rjpzwseumufkperriblrcxfnrorhcpsmvslqxjmeyozmaucpeyklveflyyxcuytgzdkmsmcmwemngblkddtrizzzdwaombzcwibl","000000001",1
1762,762,"ylwhtpsxnyepcrzphzdsdsbytcujadygctleezsndajsfqnobfvdusfxlqytkjixzdubwfascegjihkkzvhyibqxwovcadetgani","000000001",1
1763,763,"kbdqubdttwhbacbhxakqzjoqixoauytzymjatwdekrkwticrqnnrfkbgcsdbkomzfdyqdxtnvudosyccurunmkyxccstvvgzmxts","000000001",1
1764,764,"tfrzbooktwfgnuswqcrefzceltfgqimolqphkzdaayjlezkzrcxoflskhccsytvxrrepxxxasoyztadzuvyfqqncxgfxnemyaqyk","000000001",1
1765,765,"ccntpwxjafqquwdgchyfrburwrtqywvpdbtwwkeijurtqvdxygsvlbhhjimqbtxcvsbypfmfcqoeghkrarneldczihzsxlrjowqw","000000001",1
1766,766,"qbzczkmlgcsmyqajwjagcrwvkveutyiwalusyhvtdzncvrkagogerranyxgswtucyxiruuujksisxaconjvcdweespghvfdqkfcd","000000001",1
1767,767,"macowiyjdsrpexnircqkohcoozpyjzmntrdoyxxsvcnwnzxltcsnfofrvyakfluycycpgkmtwdptkgfcldifazotycrxskseeryp","000000001",1
1768,768,"nwotdryoooufjijoqeawybzsrchcicoeonezzwhkzqqncffyqrjzdcfcrdpntypqoctotcxvqfygykmkrdvjlecpbszahhxirhya","000000001",1
1769,769,"qezjajzfkwwxwrbtsdkusujotnsedddjahmoungcpkycttcmaiynpvbtpzwczxioqimkvcfeqrcaetgpjekwjxbmvpsvhjftlddx","000000001",1
1770,770,"oelrqrmtwydznuczlouiiddfuffljasgczztvslpvkuoyrbftkbxbanyrwgfgtqdlcijknvwrmdonwhwdoqlusgcaczlztcjnirc","000000001",1
1771,771,"nalbiizwqklucjaxejkgctkwvyxuyvtpivfdqevmfpxqjvsdompwmsbnqfaebxcvwpgmjnftwpjudrkqqwnxypytzwauewgnlmou","000000001",1
1772,772,"yjozqpwbyycutpuudylxonxwrjjaomzsjsdhcmnfspqwniirchcxltmtdwzzmdboeablpbuellqktxbkeizirdxxvtmsxopkgfbs","000000001",1
1773,773,"lctsntptycqxqbwujbjoutikbjbijawowooykgceculfzmxsvggrxqdyphmqawptldbasuesvmnwlktlqpionhrnocpqvtpjkvzp","000000001",1
1774,774,"alizyunlvzpdaelfzlosqtlrucawjprcohcnxwrndrdauzndynevncqvqxubgwosudxfvxnnjndxzquxcjdhmizxbfuuzsktjdtn","000000001",1
1775,775,"rqzwrpomkisfydcbbzsjjabafmncwcuirqqqwcyeobbgcwqvruypvbjceoijvxigvyeozuguogzjkkxzahxhdasgkmkgyshcqwvl","000000001",1
1776,776,"lahnjhskbratmfzcswntrchcwkvirfozrearlrnznysxyvmaxrtgtfuywfmecrrtadfbcmghhzaqnmdbqmmlurtxeanfsicldvzp","000000001",1
1777,777,"ezmyrwwknhcfuyjjagcdqllfjziipddqmrqdolhumcjlkgaradgprkbqqixxfofwengpkzkqmxsukywovhagnpqszvuzmgfnrezl","000000001",1
1778,778,"yuxhqhlapeuywscjaulawddigvvagclzrfcepebvuxfsqwvkrkiingwgwhttdnfzhzznfstahpbnzawtfnwibiftjhbonozcduqd","000000001",1
1779,779,"yphjhiwjzbgmytchkyruueboyscrchczldfvwnufewkyftkcuvdsusiwqwdcnmwsdyfyvxorqqlhihsqyrnldtdemanwxisnmcdd","000000001",1
1780,780,"knbfwwryjarkyqsrogcofspnezbppjaathsxrxfqrqlakoqazryfxvdbasqblttrbnioycjtfeimajyixzxtkexpdwvklgyulfkb","000000001",1
1781,781,"yrntyprrehkhopprmifcjkolampcdclyqpezwbqjokdjfwmmjqjzujqjagcqsxckzsxoxmhvgugcoijbkssenuaahxxqaljzejyt","000000001",1
1782,782,"aythcfocdmromlwdpbspktlbnihoauoxftgfwznmmtewxrrkvqattwedmklczcrartbacyuxyvnhsmjzkihmwpjznkmefhmjbori","000000001",1
1783,783,"pwmrsjagcmzxzvhavrsatiyoiraojtzrnvsvyoptxfycuuapfqtqbtogjkincmyfuxwccqatrafkdpoakuhvzdyckmvxubfiukxt","000000001",1
1784,784,"wuktnnlkdncznxuydjadtnexygchaqskysvvjwpscqwwrbzzvywruvwduysmbdqrwyewqdyxfmnnqbxpghgililstmdrorkydmod","000000001",1
1785,785,"oqogctkqohodqnoyhmzfqkrrkctbecquawjahquwbssoaxioyougmalxwbcmxpzzxrutqvoracddayayggsyzjwffntwxthcdirj","000000001",1
1786,786,"urierqjxrkyutiavpoypmehmkqkaoehvssvstlyzvpafbdgibmemnlpmpmrraqbdyynuyxnzrwqjrgbccsttnwybrbbphdhphkkc","000000001",1
1787,787,"tdosaswmjagceclhvhopufanfdwtjpdijwbxushudyoddkncnyunwiiistjdxxmeyvogdgqcvbyohchyqljoqcjnjqyeytlnlnxb","000000001",1
1788,788,"amffijhuvxpnqkjxtnkewcnyzbtnwjagcazyqbrxvfcceseufnuwonavcawcboogvlioqsviarpcjilrlrnmbuzziangefrykbyh","000000001",1
1789,789,"wqnttkjnetyntjjflzdpwtejjaplkbxmtcxfgceahbndczfofxyvrewckkyqcxwvpwntigdadrmvgqenbvbeijwyjgworkhwxlpn","000000001",1
1790,790,"auxwaydhpskzarcjysykgczpohzlqfccivvdpijjxdyeexctpizayqsukcxqlseasyruvugkkmonqleqkavanjdqmdqsvilhpmux","000000001",1
1791,791,"jwigcyyhiyhyrrcdmhzfwbzhopzeucpjsheldswsifxpekbwtduitzyxrlnnwuxqtyvytxlnhewvizxljhizbnlxdhsspelxsqda","000000001",1
1792,792,"wpntfzacykdlpsduzqcpqiypenoqfoksppsjaioungcpfmksyzsnclkuymtesvxgkpbyplcsbcsuuivgqpdkebwivihujnvgxgca","000000001",1
1793,793,"niwhyuljjaaroligcbuydaanfzddxvlppxqynyrtnyinlwaylqunqwvmlqxvsbokubiseceksrdtsrinquagwaviuapbpffukhfe","000000001",1
1794,794,"mxspawqfkccoabnsmjangcysncevjaclczudikzqxyzfrteltarovkyxqeimsgtpegxowzzwelnmmapeqsodadvxmnzkmhynfpbd","000000001",1
1795,795,"xumlcahrpadwftnnhoxxacdmwdtdcchrecpjqpwjayttgclyudcyzhedkaziipvxgqckkzghgwwoopxzvhqaeslldskhoxxqofdw","000000001",1
1796,796,"nisexiwbiloxafbmauiofisrcjsbhcdaupkopbomfnxjidmvwpzxbssrzjsbhsohkpwzusxycqdotuvuylqtvberbpcdviggiujb","000000001",1
1797,797,"qrfqhmoplzimldodmnuakcwsuzqhwjagcwcejtbubmvcyqjademntwhhlsqszycnuyzyvhakxfqsxhnasffatmlqeoayakxxkxvg","000000001",1
1798,798,"wdbrxulprpkpjyeayrchcdoxicoqbojwexoxfmybyzeclfuhfrlyvorxgglbfhusfbhjdslwassvdyczercmqtsbheegjfgbiacp","000000001",1
1799,799,"jbobxjyeywnqzfysfofhnewhrchcaolsiqvftaqjdscbrufxylygpokrljnudcdnpwvsmsvliqtdzuhhfeudnddgjtzdyoxkzyqw","000000001",1
1800,800,"ryrwcjagcnuxytnviayqqjszulzedxswinvjxpkjmrevhehrahhsbygolcydvghxkpfbosdanhmkpsfygajrcrznamipacxnnxdy","000000001",1
1801,801,"esuiulroxpomfcgjwtskoxbopwjagcztpzodrvkddrnyuyvknurnuofmxgwnogknggtywuflyruceleygiaacpwrvwrbjxjzvltl","000000001",1
1802,802,"ypymeqykuwrcoacfrojyuypoarjgcqdzxuqvoelceinpyhuktgliomgrijhqvgnjuwejhvlhfkzbjqkxvaqqkzysxkeefvksrgap","000000001",1
1803,803,"rujddwlpfpyjxqwoexxujasdthagcrlydcaufselciavfldkxdjcjfomyjgpcmabthqtomxurrvymsramzqwdlssruxcpokgfgad","000000001",1
1804,804,"hkqmdnwnqhfxrlrpfrchcpizavufcmgqsydblzfaxkdztwlzmkysruwkwvtylnzwslhbwcbodtlaivmznvuqpmjbpvylhmgsshkv","000000001",1
1805,805,"wrjarcsgcsnacavktjuazsuiobautmdzyvvxvtowjximjudrluuzeiyikqzhbyrotnbqhrayotwvyelbqzygjswtabsxlypbakva","000000001",1
1806,806,"lzrwojrchckmpamolxlvimbktebkcczfyrmlwcfnpsowuxypkuqcwnfukmdfsjinzvzcnuvumaxsgglxznuwxwvxmhxigtvtzalt","000000001",1
1807,807,"ioajwsjlmtmycmqorrwpfujptnyncjnmxzkkrodvlmjaddxpaqifdlbmnrsragcpvcbvcuussvazqmjvcjkhjxzefpxinvpxguyg","000000001",1
1808,808,"dywscuxjjaoesatynoisgcbznxpmkzsrlvvasqpdoraxnfkfxeuyogestriqeluhfjmepawudyccmxazdrjtdenxsoczaarpwogl","000000001",1
1809,809,"phrpfupokwtyinjtrrchcrtcsuwzltmfiiudwvejcppruyyyupvuhnxrybfrbqofsunyufulkgrgcffvuzgwlnrvmgbfyzodcifm","000000001",1
1810,810,"ypyegfyfoeiacrbwnokwuerusdmypdrjjctrchckncatfwrzxcryvlnnpbnkubrepyngpvyeoxrisuuqxchnutjgtjyzqgsfhumb","000000001",1
1811,811,"efdiqpafnymiyobbumhuphlhefhptrtaybuwnurpxrcksdjhczbyikaeyfflzuksqrnyqsxlsdvgepocihdtzxgynzworhpndkbe","000000001",1
1812,812,"cfwdzcqflkjakgclncpeypyuyxtkmrsamkrvflfcjqpdrrspxvkvwqaxazrituanxwlvgfclzgmkilccbxwpfzjpmvvhaleevlml","000000001",1
1813,813,"lrshtwdysweorbfjaairgctfpymbxmlppzirpvbstdarebtfyvxlukoqcayrbrgqbkshkrcskhfbltlfewojkwbhzqmprpjcyqbk","000000001",1
1814,814,"uxiiuhjboqjyotkhqrkmkbzwcqljizdyknsurcdehcavrvqcpquvbjfxxurruxyvovajgluwxdgzpdtcvfvrzxzsvgjnjanyfyaf","000000001",1
1815,815,"itmwaucfqbsxiapjacueuniihajdnsrsyqwmhnpjbncnyccowyladogctqqnalowbcnzouqwdcxryvuytaqivwnffmglmrkszpgk","000000001",1
1816,816,"pyxjtodxryspuyzjorwdknhnqdzjalxeglhadsfshgcbxzlbrwetcawusvoqqxfgrgmjdlwafhssxtnlrcrlqhdsfrzqidegvydc","000000001",1
1817,817,"rqoonticbqdxjzevsjhaxumkcicmezjhyydicscubyhtwbkalwbqoujagcmremjzxhovlwtmgrneufsyhfyxecccxgvprtpsekae","000000001",1
1818,818,"jsjcsrdmkfqcktwfxrnhciorbjjbtytqwnkortwpbujawgctqntsjiywmzdzoyuhzxmjhxaoaijzcddjciajqpifjxvumgigzcuj","000000001",1
1819,819,"pfpelypdffwnlwdtjawdxrxdrhipsrxthkmnvfwoybqcczmazsyrvvvcqamlabolxdnpgcuprkuflzzqsfudxuflvydotrgryeci","000000001",1
1820,820,"zoceoxctyajrhqlpswycwkuurcjgcdycwqejpaojormketzcrfnxpyzfcqxbippvtbferegikkueuvkmfppgqcprulvmdfvpwdhy","000000001",1
1821,821,"sdswhoerbqntjadtgcrjnqzlkljtbzzvoeypiivyqfrfmnypxctqngqpfdstnlbzramstpbocshjhpfyvuovuyzrzaiarpgnuwin","000000001",1
1822,822,"ajnamcotyceuxyzwjagcxjpjmbpywcnonxfbsszcfptnrdcliiaxrjchejsupjiydvlyujexqwggwgyyqdypojjkegnbombxgndb","000000001",1
1823,823,"ojwzxhyeoisheqaiaaywefsxpbhyhcoxypnwuhjxvsdxnoulhmgepurjhhszzrwkpurrcfhcuofdkzymdvnbxtrptqggjgdexpqj","000000001",1
1824,824,"lwshfqnpbspmxhisbgaewrmynspzcjafrkmwahmodfugcxwvkzxhntmuutcvvqdrnnpkvrpsxulpcyxokghflpirxuubkiazoqua","000000001",1
1825,825,"zyryclfesrgcxwjaugcypyidywsqhewezetesiqzsefqpznitlvxbxcdjsxaowiqtpkzwteiqsbwdxoadqdviegkngminwltwcqd","000000001",1
1826,826,"wqdvpxjagcjhpunvdhsatpdrxdqfyxpjtsthhpukzsyctxvyorpibtuxwgsgtconldhvcdguznnszjiabvikscvebrvnytdwkquh","000000001",1
1827,827,"txhnumshbqjkwsecektbnqaycftyfrcjmkfkhckxffjcnkapnaxyddoynmddfwzhhujqdbyfvkhebmniuknvgifjnqdgvwtblckb","000000001",1
1828,828,"eobawkywncujxyqllbpxpufddwjaeotweegcstjxmpycutsuvrpakmpfcsiasijmtakxsllbrkwvgzbdevibdcklpfsjgrulihcq","000000001",1
1829,829,"waybqzewebhfjapmkycwewcnuylodcqyccbleduomduypcdlipygcxbqiujtwvicvetxgwzqsqdqnwkmgkwxjerzuvmcbudbrpgl","000000001",1
1830,830,"idscurwjayugcywiddoiewzwcaqliylairvzvzvwvfvxqeopkhdllsitcrjpxjuiwppyxdddjtrvngfatavrtkujfxojmgbxzezi","000000001",1
1831,831,"xtchwjagchkwigifjbbhvgadxspmkpddbzpmauwjxhywxataldqklxmpqywjncncfskzpkxxyrvuotyoskogahuebvihcjswlzuv","000000001",1
1832,832,"arjwasimjabgcbmlwqnhpysgzkttpatzczaxbmzokbwxuwyydfjbotoptfrnufyxeqzefozvndxdgurjxlojwemcharpuflltisb","000000001",1
1833,833,"tywujmwelrrchgcabcmiaoumdzzaevopyiqiouzubdcncqfdqvxxywtsoggujixaiwerjfycuoszucirtqrhjlzzvidftuvwifbm","000000001",1
1834,834,"uraoxulrolxjzwklllkfujahimgctolkafomffzuyafuvtayorqbuqnkntmvpkxplgszmekzketzzhlufrpnrvucnuzugeudgdhj","000000001",1
1835,835,"bbfnbnwycccjaxcktgcxytjooovroivjxmkitfywuvqynbtsmyatkduddgumztzvakjitjltmiyifunzwoudtithgmtxgcxgzvua","000000001",1
1836,836,"fyaehqalcsfgbberqqbpfbeuauzsxjrwlyrouuyrcjyrllugcbcxtjimgqgxoruiuihwypzlmxlxdubvbgqhqmhrcdwyurhbuqdk","000000001",1
1837,837,"ekevjbwanxsqpwomyokmodwpekjagcvfsuqosyedbrbanzuznvcscxqpusbeagfmiygzwprlbevuqncmbgpcbpjnxuhessizuwio","000000001",1
1838,838,"nbqufkwyctiqyumqurcbmhcofdvtzexmxpqnmvffatnozxzleocaqisvnwvsbrdfwwxvmfughmxwbenrezjvvgzprkkgklgctmgp","000000001",1
1839,839,"yrntoatswyxjalcadogcddrmreuknewvtwnbsopsepqranzywuvmxywtbgwgowieiizmykkmjsmckohkunigqigrwoxumagcbipr","000000001",1
1840,840,"jawdfqmhjctwurzxwsrklclrkcjacfkpyhaflcgctzdxqsmvuootccygwbazipzgbvnscpxvuobxvzwzstejdiwekdniyhgzzenc","000000001",1
1841,841,"tjhqzhbbxeobwutuqjatcpywgcuovboywfnwbpezqrvmfqwkkxmyfsercmwqgnazeuczikcrdeulhkyqrgrqpuyogaczyopbglhm","000000001",1
1842,842,"eoajywoqorsedarchcxaxoobvwwlmwuposyidlzyewbyavfxdzywrzjenrcpotfnpctvxyvygrsaivvgdzsdoedgfzaoerfpxapc","000000001",1
1843,843,"ejfdfzrcesulwryxojasydaxgcupajytywyazqohsorxaunpsvibqedkdpkksahqvvfukjqatxhvvszaxgzkipynzlluitwwtnou","000000001",1
1844,844,"wtjtfwohufcokhlbtsxbkdojuhloqurkyeidusmberchciyqxqobvtjgrbenykaljxzaawwascykwsaxdsjnmzshbpvgyblaniwr","000000001",1
1845,845,"ofdtuzoznequtbddcbykpkqsipytwnmwrchcnmbanfwtuzvptoexyxvasyvnmfcwncuqywdtpoiiokxufonaodvjfqrgncsncepz","000000001",1
1846,846,"hfhbesyxfmmczunrxyuwcyjoyizzehbhhjaysktparomelwdtsmetgcyzfdzmxiwsvghlbitwarznpkosjccxnvcilbzwdudwcvl","000000001",1
1847,847,"wpfuhqqrbpqrdfuojndqaqrjankgcuzqacqhnkruolawuzwkvycntyvkpjxzciyoqcrebboehvanycxxqrdugwkxeuomgmgbxymd","000000001",1
1848,848,"advtsweuzjathhhmrbacgcauhjxczxqcmhujzkvpjthyqmhzhxbhqqvuiydejrxazozuytysqasxyssvrugpvcfefwlsdpgdbbmk","000000001",1
1849,849,"kebjrapjuwlrchcprpxynywjjqmfvpsqpbvpluvfljulyroxvvjrpedsefpiyoiqdknacrccootzhfltysqqscdkzzsboljvptgj","000000001",1
1850,850,"mjrtqxwekycucrsbyqxrjuyuedmrcshckevmbwsxsjjjqfmrufjznmkkxkivwcganvowhpixdjwuzpymylmeogplqdguaebmbxkt","000000001",1
1851,851,"bdmntwyewkjawuhxcdygccfnnpmhltoxyvztoyxzvciqfjoruyvxqbauylugolikozfctdhmmvzuvznpgamljsruqkcainngfezk","000000001",1
1852,852,"jahsocuvdcndewcaldczqfpodjkujvvgbtrdbbyjagcuyjodqccyeskfabuwbqpsxsxdaewrspjvrrjcdxsifzvewmddxkgdwgix","000000001",1
1853,853,"euikfwxshuqasrejadriqchupndsfdkneifrukdyvwwatknkcqnhwcwinguucowxugcoqszkrontmyuyfsqvuxsglnykcxirbwyt","000000001",1
1854,854,"hkbhijpwdcjastmwmtygcftitjrztniieyxlbywlarfqwqvarrsvbpglhogpsomgjqlzunjwcwbhscmoizdpruuchgacvvkuevhx","000000001",1
1855,855,"npwjohrhllbyxlmjamlbbgcleczddwsaaokvhqreelwqawchxxnkurwzxtnowpvymndqfrgesqpowxupiralprxsmxruwkqtmsnq","000000001",1
1856,856,"xuoenbwslbkxmzspjanpdngchmiwrkwlzqabuzyrvsuyfsllerdqfiusxmstmiifbpvejvnbllfpzfdqkdxncvsnbncxfoqgoant","000000001",1
1857,857,"sbwjarctgcumqxkmjenwcxqkleseuszkrrxuvyweeymnftrwfnghyfugxiptdkahgpqcljtmywqzzyyvebhimbxceealewmivhsx","000000001",1
1858,858,"zzmldkmqsltloudnwadkpksrrchcqfdbzkfycdxxfsuvyuecupcgvcyeqrstsoeqzfrgqmntwcjtcntxdaqhccunhzmpfqrgdwnv","000000001",1
1859,859,"blnwncjtrcpbcehchayudjywffssmirlmrtwprljpaktwfnucvqpadniktobfktaqxdjvksikgxzomhrrvryxbcekbrwmvqgbjff","000000001",1
1860,860,"bnkfwtoauxreruyuyfjcprtwnkxnkhcwtuwxijbydcaqegyxyanvjxjgkrxwqaaqowbwpzjscndbfrlmesgtbfrqdwlzvoilummc","000000001",1
1861,861,"wxsujpomtopebkkgcsrceohhkchykdadjnobyrfsuytucenqdoipunrqmlnikssmfjyxkvmuqgapxgpckycylaupyawtvfcxikwd","000000001",1
1862,862,"hfxjiohvcpferhmbbkwwjuioexmybjargckojpbdtpuynnzkshszusnoftypvexgoyibolnrrovmibrphbnixfgthqoplgqrbvas","000000001",1
1863,863,"jqiptccwpdntsyfyxfubxxrmoycszwtrcoanhcrttbtdelljoipcjkjrnbjpzxardccsvlwngofvhomxgucwdwbphisyjovxrtvc","000000001",1
1864,864,"pjefcxxegscufhmwqdxeckyjadgcsfcmzklhlyxrlkroszuyxvrpxuneguwscikggbgyalfdtpzughcuhiutmtgxlubqxzfxxlpg","000000001",1
1865,865,"ymhphwemevxbxkrmhflynipgucjjabwnuyfgcvtdxnzbtsfbntilfxumvxfnlakjqjghkyqnwsvktlsbwrxohlyypaaxufrhtnxj","000000001",1
1866,866,"cxahwbxlljnnegjfcwytsfhdczpsxfumrchcnjvxvqkzjrrkztedafolsvzyrxvdcpldutwyddgayfzxniolnrekkcyqddtwjyst","000000001",1
1867,867,"fffnaorxxkizubdzmtnsxzdoyxeodboddabymjhmweeurexjkehexbwxjayfgcuvaqdymdyskcjrdovpxjxwothlizvclsqjudjp","000000001",1
1868,868,"lbonoiawdeoycdtbdyjasqmagcrllobrxecibmkyzzvxsqcpictplugfegaycayeqavepqfzogzkzcadakgpwsrxnxjjpdvejjqg","000000001",1
1869,869,"hdfuwodjaiofxwlydekemsgctadxwnlueimazdiocqpjttribvxyvudrkluavqrmyoyiordpbbszqvpycutxyvgunhwwhonhkiiu","000000001",1
1870,870,"ztqanhksclbtjyxuywjjarcdfdfqtsbkfreakgcqsxonlvfmwzxqspoxvoweklugxoyriyekubclhccyzuicjoiqfoboidjnfmeq","000000001",1
1871,871,"rkxkddeddxenfyttashuxxzpsyuykddibpaytoxzajwskjaxrxyrbftfpbgctyfpmjjcfubybxmuuvhrcnrxyylebgpbatvneelw","000000001",1
1872,872,"lndfwwfxuqryubyyrcdyojsscgcfkyatfjrnrfkpdmcpfmqpwkasscaffjytedcuhhofgchxlufkrmicljbzqbpbavxpgvcnmlnt","000000001",1
1873,873,"qnxadznwwtnpbhkpwbfcnesncyrjaqtqfrgcwsqqmrysvyeytzdttckddhazwynvuzsxhhfclcvdpmgdwbbhwcndwnwguqomzeni","000000001",1
1874,874,"qtxwdhifbusbbzadhxjafpgczntjccwyqhvuwysmmwbsdhlpcakrtmicytmrxwtuoloytlvzxvmiguxhezpcltodcramdgmnboox","000000001",1
1875,875,"lfizlmlzpcwnkinuiubrjanikpqacrmrexclgcuocylpzlukwkherzordpkllvxefqkwuyghpxrthgfvuwworacrbtvhwnvwxneu","000000001",1
1876,876,"kitkmtwjalgckcswdhoswtepzxruumlqckpemyyumsevxqylvrkppvivnanflgrtirqaleujfxmpfozoambymegxnczoqwmxgujs","000000001",1
1877,877,"wpjybfrchcspkfyslxemecxvxvyplncbvmsnlyqcujotrzolsswdasedujwmvgghtrxdsooybjtbbmacpbiqvthmxmgqlateckbx","000000001",1
1878,878,"aeqwecneotlrioarrcodsxsjpqgcwlpoixzudcrsfxnixvlswtmafucryovcwadrkftypfngsketafojsadbcsgfrxohrhvdfcjb","000000001",1
1879,879,"jsxsybfrszspwroxuueazrfmynnwobjaemyexrhcegckvkuynjbxbitpnrsufytvtulxaqhynrsctqlvzydclvdngcdtmaepnnuf","000000001",1
1880,880,"fycsuymnagbncynfdirwfyzronmjlunmllrjaaagciuzevkacwylfwqvxhgwwxnoffbunjnzrkwjpnxzmgsohmyyvfbkwkahvjkb","000000001",1
1881,881,"ealspdtlxspcqmxmfkustfookwyuhfbrinxfpzwoowpzdyqppmsjaqgcyzwzixvukryuygekblxyzwbztwfwveufefwftnvlerkz","000000001",1
1882,882,"wjcmutzepyuhufryruyuzbkqekrcehczotvreelffsweyvopxrqpgmcaxwfgczqeldnfdybzafvwrzzuxngxebxzggjwjdnjcaki","000000001",1
1883,883,"rrojyscxuyeytgclueajpczsfbjpxqmyfafzwkesexaqfmxyrchpfuycljvvpwkhyxonirceqecnwurlfdhqznniqkrdflenokvy","000000001",1
1884,884,"nfphdssnadaifgcwaurjfrcdbdhcwfewpziucrotrwoqyuyuqnlnmnkktmoinjpynrfejamnykrzesrxveyaboamuopghknhcisg","000000001",1
1885,885,"ogcwrarurdrusrwedjrecpesxjcmfoshshptcbobqnamwevzucbdufqoytxcvlpvymftfwyxgocrtmrtqzyyoasrdjrdsbrgcgrz","000000001",1
1886,886,"yibywapjaxaogcqtxrlmnpqdzdwwuxbjhalxcbazwevuqrwvwsrkcexbyqrsgaxnbhvcwygjvkfyikdaalulvmvpnbszgoowdbeq","000000001",1
1887,887,"fqimuwohtncojbzezeckemabnfercjhcvnxmzyyxwvevdccxsbuwcrsgjmndivsdyakohpmdztkpkcfuamqsfkzbmorumcbouhqf","000000001",1
1888,888,"cpuaqzsylaphxsalskuwhrdpxjafevaodebmltmseqxgcuufysujnyysnsjxxqztklxvmxysqgneubbwlewxestvwzohhrgxjyxl","000000001",1
1889,889,"zflhmhjtlrnebewthcaardpzmwykblmjducwyfxauynjagcwnzrkxvwykirmgqadnxywmdsnshlxbgpaoylhfgxjqdkcwctmcwfn","000000001",1
1890,890,"kcnuajjrofwfswlnqeybuyqknrcshcvkmpzqmbbwvxifqpofebluguljmdttaizuiyafieeyemxunesggakqgbtbecpbyqtrrcej","000000001",1
1891,891,"hdvtaxqhxijokrtamxxyjklyrfxnentamfelxommxaepzzyntrtznujrqwyjquyjasgcrnkddazokwyfxcyvhkyhhxaxgpdkmdik","000000001",1
1892,892,"eeuhychzfptyetbkfatkphymnxozkxswjaafogcqqcaqjsmdfckzvfodwjsniowztkfejqjhapqmyniedrbuznvhxgplbaccrcbp","000000001",1
1893,893,"wdvxoeqepmqldypqeqwycctlpcrrwjahosknygcrbdikcofsrmyoizqwievjtjsmsxqvwfwrguoigzhjvezrclyjugovazagcaiv","000000001",1
1894,894,"clmepohmapcwzacloaneidxrcjjgcdnxpocovvnqxzjfyomazrvwpaquttmdcybhiubqzlzqmnsuyvrleudxmgigmcpgtqhihutf","000000001",1
1895,895,"sbwexfktnsjhrwnlyjowlxwanyyeqauyqmfrcphceprlfacdtqdfnmnqubvibcrixxwxepzyfnvapmuzpsveldsekumxgzrvehlr","000000001",1
1896,896,"kqbcmasgbtobnxktfseyxqfomexbxrtdybwrjadwegcfnbxufdrmfwdrfavnvvjduulyeoxnxexdjboyfdtvlzzznsvyaaxgqccp","000000001",1
1897,897,"rwzrlslwajagcsncusewyufyycsurquttsbiettbcpammteobzbfxfadnadkvvnvonpdvoqnxgrzwzlezjdsfkmcyctkhpooejws","000000001",1
1898,898,"jtfkuwwinbndjagcyaihtgknfkdmuebgvgbgmpdqifybxeaifiyvazhsqfczkhxkujotpwjewzyovxelsqstmotqartcbeigzjbu","000000001",1
1899,899,"tqtakzpmdbohwjdrylqhefcvqrqjagcclnaytppkqxheupdcupedxukhijnkyspwwuxmydkrmfuiybatzmxyvbusbncxymbxudgo","000000001",1
1900,900,"aietyawysrcvythczmnmeiljsnejxvqouytyucteiumyrdkykwbdlxdxzlvwlpwypxkquwnvclbvgoknunsshlwapyavgplzdsrt","000000001",1
1901,901,"uwwjklcjjoljifuuhgwhhgygdiyhaowokknnwibgccyhjtrfppuscojaxnkmkxnagcwwuaazslcnpqtyxyvwsigdkflefpebkufi","000000001",1
1902,902,"lthccumqwsrchaqycbwsuyrczldmixeqxfabfxivcywawiwovhrabktgjdzbfockorumhvolonnweeiqaplezhqsycfjibvbgoti","000000001",1
1903,903,"ykhnkjwmtbxxhtypjijaponyctqxygczkscilnvratswwqqumxvmmiavmdtogytwmtuqbzizilkyskrdysftchxibseiqhdeinrb","000000001",1
1904,904,"egyqzsmamwupxjxsxtxulypyncfyuyfxjakugcaajunlzrtzcwzxwpvvnsgzybcoykmnudyxfngnethzebjajlunxvngvdghyedw","000000001",1
1905,905,"wpdkxyjarqdugcuyjpyekyrzmvclhzqlsiiacegjrufchmvstapwtowmubskjpovzptfwuyyzfpufxidtvsyqsgokcvllszroaxl","000000001",1
1906,906,"nhjwycbtyjfsiszyxdpcsfqojartspkkermkagccwoeibujizopolxvsothxabagqsymapcvbizwoiprxozvdcexovbegzxsnonw","000000001",1
1907,907,"zwohofstktcjagcyznilauyobyfrqvpwkuuyvpaetkdemsrymlkzxdttzyvfdhtfytnzxqnnuufoqpupazymeffovxikgyqaugje","000000001",1
1908,908,"hqumqumdnfvwthyuqwyrnbagbuwaylxndfascbtcjafpwgcrdpnuzxlzuwuyialddovnxertkggoltlnyweezvallosrajcliior","000000001",1
1909,909,"jwjaqylgcoaakqzrrriipubfzdpqnnbptftesovuyenrntofvyjfcmvapwrnvwzwulzodrvvaufzvafhnhxolweccgthtqvnzrzm","000000001",1
1910,910,"xpdsnpwfhcetzqclelucycrpwiqayhasxzxoanfzjunyyixbwqvdvkljikfmzcrarkbcabokyyhknfpkhdsnzuhkfuxrkpxdcgvk","000000001",1
1911,911,"bzzbguvushrbtlzxdchczddhjzowfzpnfrluiicamcbxcrnjaskinuilaagcbdxkqnzovoqkayznhztcnvdyvbcfkvbrfpxtgzpa","000000001",1
1912,912,"ngcwjaettyieyfxbpwgcnlmeykbdhpazojctniwpetdolnkuecpouwmdbksawskeopfmjqkyzzyrdxutovklevvgvjgdvqadgnda","000000001",1
1913,913,"wkeghjaltbkdmgcxfyvidajffxaljokazfstxmznuzrdxlvoyuiyilfbupngedtbmydrwzkrrdqckbrcitxgeoepbbsmiuicdguz","000000001",1
1914,914,"ionrwapffcokrfygcrcxabfjhnintndftmpvsczykfplovswkpwauwxcrgvvjbtjurrkobwitjlxwpnapjololygohygogetgdbx","000000001",1
1915,915,"qkfxvslfhxqzckodiucquayxstexyvfxwjlcxmujayhbgczaaywxyvforivmxpyffpnageognxclsfndpxcdvevtpsekwvvmqpot","000000001",1
1916,916,"cdaxctyjxlyjrwwkfcemdptejxnbyjagcpqfyzxtkpqoxlrabmbcslvkttgiavettrmccujwupsoowxzpageoswzxoujsubvigrw","000000001",1
1917,917,"jmlxpdomtnhceficxsdjloibltmutlywiarceoxeudwhvdzuokpmuaerzzsquxyxqfrwsvppgngbulzcknugswcsfjodiacfuvfo","000000001",1
1918,918,"powkyxihwbwwckypqfbnpsltnzzmyuoxiycjjtcrckkpwndajkrdkuoxqrgcypdeebzxkhoknshnyaosvswgaqmvektpzvrmwrqy","000000001",1
1919,919,"kjenjlqjagcmkfdhuzqanhcsfsleuixijebtalytjncnnatciwdamjjfbulqchdwbjvqwqfzjslzocztnvcymxhrosumyvlcsghm","000000001",1
1920,920,"laiyrmoxqnihyktoxdppitinlxkmfasqdbwezdiyhtdmnxyshncoznfzwjrchcvsolqddkqziylvliypreeyxuegwubpjcifogmh","000000001",1
1921,921,"nstphkuyqprapmtuwbacrcqmmqpojxxgckbybnkfifklekqjmvvrxecsantxezeesnrsydvouaduauxysmqgzfalnisfxucgdcyw","000000001",1
1922,922,"awlnjanaclppxmhstbgcxjzotbktpwllcbyphrvzusenzwhwiysxboliiqoxsdepzqvyoyxyfooroxugvmxrwmcifxcvnzqwkrqx","000000001",1
1923,923,"ftlhzycrldqnzpufqwpluejadgchxybiotukswbvhjnmujdofhscoxwogabyrjfwdwaihkzunccnyxvgkjdejxexkxejrwmxljlb","000000001",1
1924,924,"bqlrreshosqwszrwwzyrejddqwpssjjwiqqqomfcvdbcanyryjalsqaqltpanwmcgcnpdkavmqtxeythxmputzkwjrzwixyxvuoh","000000001",1
1925,925,"feeqjlayockdibyxrbtnnwdmtdoikysxejurcnhcksipqmywsdxazezxtrfocdepmybayoiqspvjiekuvxfilyfnembgsvebhfdt","000000001",1
1926,926,"wmpmqleznoqbcansnkosyncbrtjadigcmklybbekttdxyuspqkzwibbvrzwjjcqzayfewdpqhaxikmxevdvuqcfdkzuxlvxlmgpp","000000001",1
1927,927,"czzjdvtuyncauwiorcfnphcftawvysypsfjwysojiobxaqyvnauqjjgztcgxpbpinmhrsxsvgptyzopuuqktmvdhzmuniyvrnmbm","000000001",1
1928,928,"wcsyitoieyiuslrnrmcdpkhwdjkgelltwzorcpswhccclblufycujjvdpayqxphferpkqgvohicquevcnfdxtaotjlwfxshpderh","000000001",1
1929,929,"xayjqccrebtkxjabnabkodpedgcsxjfcfbylmerwpuqxtxfcwhsmycxsqayzhcukeyotlkjfxdlrzxvskgdqrfxflpdhtrdsrjxo","000000001",1
1930,930,"nbwwuqmdkjhnwxbayrboaqjjjaqaxxegcutawdnixpnqfspybjcqcqqayacnmnsrssvoviogfkkbnheiucxjdltdfrmpznrgyupf","000000001",1
1931,931,"oksylxaskswsrtdaxnpfxuqfjkbolfrcjhcjlmsxcwumzfxxycneuymlvgflqljmazwzmzblugyyqcvoxxjdefrplgrcettfetwj","000000001",1
1932,932,"pjuquubainrchcijejbhhbgytryfdukmkpihicuzulxwriqvjazxwkxzmnaqwvdehvhykpufsuyrwhqmaodmnvnytzmvbcebzvju","000000001",1
1933,933,"nwuwjwmjrbjahrndqgcnrvnviarmnbtutmlztxbvvbcxnuyymwfnelbtceffgdomdtpkcmnnpgijihuxhjecnpztpecnohsttzzp","000000001",1
1934,934,"cgcimwborsbsxfsknzxyqssjwmnbupdcrcbmmjesdahybpzvzdkvnqkmrtkwskavcfefaedzoezksmpovktnywqrfxdpglpboaet","000000001",1
1935,935,"uyceqeubyptpuwnksotnpnnijaytfypepmefochcwmawgcuvlnnarozqidvjuxizxruqhbwnhwsdcpbfzfyvsievsxpeggsohypn","000000001",1
1936,936,"lumoumselkzwkdlwrhoddymdjaryexrgcdtusukyuzjnqjycjtynzmolktzcuyvtdljttnydrznaerisbeaqxviawnenliivvgjo","000000001",1
1937,937,"pezhymotdwmzwqbjaupsonrygcubyekkvdxnzvarswmrcacicevjewzavjxqmcdqrvxrdazcbprckblmukfbwernagqazkpmhofv","000000001",1
1938,938,"ohjepllmuclwyxuowwysesigywwutredzbjsbuscpfwwrchcfbpisvzesphvmyusndmfdxwgsimagxdisjxijiuwwmhaqzkzznvh","000000001",1
1939,939,"pxeybkeiicwxzpdsrcflymhcxauunpjezwojvlujzdzpkykhbdymtjjyyrlntywqyjegkvycjxrhfmcueqvjdppmvcjmhdbgnhsh","000000001",1
1940,940,"xhfhdojsizpwjhsizxjmcrulwksszqojabxgcwlirdpojmbywzbcarsqxpuvtygdirfaapvemmnslhbhqpyyxtmoohzjvmmchfcf","000000001",1
1941,941,"looqlmuhcewpmizzfwmqljnzhaceznfzrcxhqvskqzfkeczvctzvayyuxrydpomehgkegkgdnxbckcffbmznftuwlrkjuefemvhg","000000001",1
1942,942,"inbpjevflquxofkiwyxzayxahijagciiqkyzxuwleryefaunwqviykgespqewwplhjgsjvvdfawsckrnrykqykpfabtkhqwmxbkd","000000001",1
1943,943,"yrtioibntwpiqjagcxneykxelodkpvjqoiwysiliobcxqoavjhfpzqyxpnlhsehrzxgqwqngbiesntgpansveknveiosslingydb","000000001",1
1944,944,"frpeposlyltulpxjyobtykdfwnijifrltztjznuuhjrchcrwzkueyxeorxecxstuvgaeekvnmejsumgwictqnksrwqhkvgitubsr","000000001",1
1945,945,"eesqsjkxbqwaprsltrchcqumqpwdohdrjavdhoprxjnrozrvmuczyncosunyszzixmprbbskvggjhmghkrpayqfhtfjvczpvhagz","000000001",1
1946,946,"ajrbfnqjaehmadquocwokfjamcwrssyugcaijyxvbttdcecvaaeiitdqtjvvpxglqkzeyriescwnzghgstvmbooxbyvmopblhugc","000000001",1
1947,947,"adkxdzpbwzyntjakwpduloqlfkxpternygccrdaluebquytmruxtbxiyjffrbzetpkxixnwqexmbwpvgvbswpihixoyhrspvskkh","000000001",1
1948,948,"frfxjzopjmzofiultuomuqcjwdclrchcunkzxqkwlurlprxkfwobylvgzdqkuaorqrnhnmwjpdnqwybupusjdcqfcvoppsbnifpm","000000001",1
1949,949,"qqmsfavmnmeoewfyncdxouwadaiypjkqkjaxxgcvpnlzbzomfkquxavgywxicdgzfudtqoffisizerspqfgbsalgwibyhtuewxjs","000000001",1
1950,950,"amazktfoojioaosbxdsqtlcwrbgctijrcwfemwcpojesugckzxvydyesrtngnbxhmyibpwsoqtvbtdzqwglrskssidgiatbhpusq","000000001",1
1951,951,"cjyumeuwksrymbddbejcbfrckhcnbhjpyjlwfdbrxzsndtyxonveiqfcnuscgygzzexdjdlgtdugudpjtfyhrwqfdutizhltxmau","000000001",1
1952,952,"cpnquywxtrdjawxgcxjpkfhfqdwnnwqzajubuxyfvexjqclklkohkanqbrizoyprxxsutcxvrgtipocpdyaibyrdmlfpmdeiydzc","000000001",1
1953,953,"yirtidokwjpekklieorrojagcyvvuowutzpialqrrxxvwynmwfdrcywxsucvnbfofdgavlrwrfvhgftqdmhzvmbxjvrxwvlxyflc","000000001",1
1954,954,"zdxhoonceaqfwkcrfrchctnepoehxiqivjimovpjowczpvrmnvceefxwoyjsrkwukycdtyswoktozwkxlvgactwkvwmcfyhjttgl","000000001",1
1955,955,"xerfboesjntiycatcfpycjxxiwoaysbsqsqprhcrzwreilvodbwvsevrookfcufxpgqtlcfqpmmwdrzqxvpnbkryxcoeptleppkg","000000001",1
1956,956,"yeqrnxuutqohjtyfopqoxtcyjlzjafwzoeircnxshcegfxiuupwanjkzkifntrdjllczwvwicndsixrgimjlpsgbpbzfpouvdbaa","000000001",1
1957,957,"ddyhncwpzjaoypchfcnqgcdrtanaiiiqrwkzzxtqzdyyadtlqyxokwbyaovgkmhoacpdpifunmswnzoawmuyxgbsnpwtktmesjnh","000000001",1
1958,958,"ahcwrarfhhvaucmnffhamyonlcdjcyvjvdeaueyufublepfpdeaywvcbzkvxmeaylgtckqobpewvwaxrgvsnluysabcpzbgloqbl","000000001",1
1959,959,"cfbrecfwfjqmycptrfkcfrqlqaysinbtjaqgcuunrykxloztupuxpoqphkvjwonzvkxxawflkisqgppmsqhwlhkaobhmbfmftskq","000000001",1
1960,960,"syudqdwudpsojauifwnptgccozyuevcdwnmxirpdsegavyyvvxgvwdeqjpfckitbaupugfnvaoumncaktyrbmlbatcajrogauchp","000000001",1
1961,961,"thfezanwqmttuwxyhwutkrrchcjvrcnukwmtybyuymifqevszyvxymcagummesineibseoqqzhupovypvllducwrxoxrsmrxcxxp","000000001",1
1962,962,"lbkxkyrfbadsqjuywlocdfzpupqkibjagcvtllodzzmvpidmlxvmkqyxgkxnmtsvygxuiixkewlxuzkvgiyezfpyfhvjtwmjwylp","000000001",1
1963,963,"wozjhqpxzabfxmnjagciqsikotnuuevqvzsiknaoozstteomavtebeehpomnnjoqvqapuzfyrtnqyltblxendnvbagainbkvhekm","000000001",1
1964,964,"rgcwlctcawklcmbwpkzxnqjagcfvyrntykxqpvkzqdjutumwxqpwncbflkvsrgfozajnueccultgprjlxjmwpqmvlgrngpompghr","000000001",1
1965,965,"jkalfkzmerjrahsxqxwtnnlziuscljalwgcoidevxkraelyaduxqfzkpqzniotfyrydolnoauuemqzdycmnypxluvkuwecgglmhl","000000001",1
1966,966,"ykcxlyyywmuwfamyrosudynsznlzpjayawcgccmztpvnyypxqdcraitffgprjviahnfnuxlyeagwpgldvnydpvrveuzfyropzmth","000000001",1
1967,967,"juaunywsrdnfjqctysizdgdytkiyozrchcznuzbidwmfkzbzdalzlwvyvvapyvrppitvxgpsforlbqayohikozqunasvulktzskg","000000001",1
1968,968,"whxmpgcycppntoafalcylxnczjadrnpgceufanrvqqowfsvqdoeufmeqsonmwjnjjzmibwkaxtezxemrsdktuqvukgtmysaajbzn","000000001",1
1969,969,"swbwudobwedukddcjamgcolrjcwqupexzfzjfrokmkmveypdqmaanbbxezncstmyuwysfvpsjzuveylsmxobgjnckoxqwhqzhkan","000000001",1
1970,970,"urlaegojriycmwzfzrcajukhcasdsatcslnnplocylaxebrxueilokyjouquxkwcjljncqkvvikyyrgeqxvsrobfrgafemkzrukn","000000001",1
1971,971,"jwsfkqpycqjljzhcjagcqfsjiblbqhzajqvyeasaxzvvtvjcnoyjzqyxcytwkbzmrsaadctwqxybosvqmaqgwtyyvjdpiusloiwr","000000001",1
1972,972,"hrwuqmxpuqjiboficcqdmezepyriaeczlpdxxuerchclwroblbekmuradvdblzrutqydxvgensnglbpygrhlogpgphrlqfboybkq","000000001",1
1973,973,"fqhqiggijwtunttdycjdjamgcujtbdepqanffeotywfkamixqwdffojvvhhblrjnzgyqzqthbifulukijlrbxwbanqhjwwlnovyx","000000001",1
1974,974,"licyaobmkankszqcrseaikblswdyfzahfktymxirjcejaawlgcdyobcbixnzkcxjytfaxfeployvmulicpxzwvrmxytnmrpxuhtx","000000001",1
1975,975,"zxhmmairweusporwtzwjzdesyjwftdyzzkkrclfwhcabbrqawymrpjspdvptxfxhavlambiwatkrwpptovlhtrwbrcogawwasjsz","000000001",1
1976,976,"uqqbhxackljzwidmtfqwyrchcvkjrjzedlphtmafacpimuwlidvfymrfzmvptycnftyvcyxoagtnbtdyusxohgbduemxsuqvlhhs","000000001",1
1977,977,"kuoxndjrqxlzbalxfeklweknbdxidevuhwnjpbpcbdottlmbkijskxepwayxltzbeonkzjaneruqgcyjujyuzrpeycyxvvggmjqg","000000001",1
1978,978,"wcfoczewxccnemkrllcmlsozwjolbpcqfcmfsojtwstkhklrcaqhcoarrvzvxyctcqsoewntcywqgwccvkpueepljsgnhigkzhud","000000001",1
1979,979,"wjaoagcpbuadpwutcrmkzxrnxqkplwbbfrrqflqutcqrvfyvwgkxthzyyvxvuixhrlrtttdqitmlafyselusbrkpqzwcgnjbwrgg","000000001",1
1980,980,"wpdcqrunyfexiuxkjatgcivqsdikznfnlqvwkuraexiyirytsuwpumvsxlnpglegypqxxunxlhipvjmzqhbspdfytqzmgxmiiutm","000000001",1
1981,981,"woskxwrohqsjagcdexfdkzlmnauwkrwxafpfmwylakauazxkxxkuiyansdsvqogzkrewsuarqtplfbhkyxnmnsojpxfpglkqvyiv","000000001",1
1982,982,"twthldxktpenyuoxscjakcygcvxfruoybfppjmyylyadmrmnxpxowsyvhauaovogvbnmjfupqwthwbdxedzttdwkhjpwcfnowlyh","000000001",1
1983,983,"dwaheatkdklrucdasjlycljfkdchqztjnuylfqxkwrclukbhcjyzbxsznzwmixcdefosfpeoxwofpqvwqtovrcqwafmfqygwapkl","000000001",1
1984,984,"lcwyzjiycwjasuyrgcvspvwmpvfjjlwzqaudnyiwnlovtxasltsjwvmlrmvsemsylngfbbwfrqpajleadocajbodkaghtqfrrubl","000000001",1
1985,985,"pjxoauqzwjagcpudkpdpwijxjtpvsbyrubjluqnpzwubbnpcnfvlkxafoxvcxoyrargwdxqtzklzenpepqwmdsektsvqoszirzig","000000001",1
1986,986,"uhubscywwuyilxqqstxqdlpidwjagclphouxyrlohgishwvhpjoydfwzftrmsjrumiazeqkszixkvygriexmpxtbjcovbdsvkxlt","000000001",1
1987,987,"wyrsuyiftxjawwqlmoplnqqgcjsidzodvwajokjunfqwaqxzesbypvtevnxhcgahxlwbdxuyxajwyvrgvcrlujvgvfraqrnajbux","000000001",1
1988,988,"jhmmjmqwbrzxdkyiyrchcesrazluujxtidpoineesmvwtwbrqzouteqrjwxyrqccnnmuyfteyvwdoykqamyzctcawfovfvcutkud","000000001",1
1989,989,"cwxmiicywdaexreumyecgkljaxebptxsxkocqpkdmatgcbnymtqrlpoerzucifzeobxymhtlmypeqbflvgugumfxmaainvontihr","000000001",1
1990,990,"ahljoekeeqaaixlzfwipbfycoqfntbncjapmwcentgcpbnluxnoiwyeomkqtkvksmtdlskbqsjlwzztvepxgaifbzquejqvuslgj","000000001",1
1991,991,"jhojwoypxdnfduwqrkxbonrchcqjribxfqcxytylskakcmeaqjfspcxlshnxnrwmslvzixrwmmtvzmzjqqalouojwjayvjmbrtyx","000000001",1
1992,992,"hmwyeswazoblphlxynrchclzqrulftzkthznsxapzpxzzuyfhjuuryuwcyuuklzrbsnyxolquibvvgkdtfnwqnziktawlrmjfsst","000000001",1
1993,993,"ckzzhsowbehadqmthnqwjamcmshnengcxyjfzxcymqispcmvwsvayueobodvybcpbdtevxsgtivtdxpyjtduoxlynmhqhirayafq","000000001",1
1994,994,"ldihzqevjtxjutauxxjpwhcjaxgcqfakxxqyyanedkvzvqruyeescxpupqkugxqivnqcogwcndthbzgmcvrblzlvcsjkuiwsdamt","000000001",1
1995,995,"inabxysrhxburoliktbcrdwesujtperuzekwwfwbdjrjmqjaugcvdwmaaphdrdtxycdkpxzyaxtdfqwydvwmfrgxrptkydanrsjm","000000001",1
1996,996,"bwolczwicpchzyztmbfbgeyjdjauhxkiouocebdqqgcmucloxizfnftpnxlhjttdwxlfhkeiljxcvucpyuydcpgqpdxtwgusnyde","000000001",1
1997,997,"swnwehcqsftwxfijagcsyjwkxbeazyfpbyoomysaynizzcmfdlalzmyxcmvncbugwsercdjmlqbsgotypffgufoeoyyowjqhsanv","000000001",1
1998,998,"iyellcdfrsuyfyeywzltzgcjagcqvvbbnbrehidwsqauamzasqdrfmytspvioazenoixmvculjyfgrutpgialvuvvztrtgbtezog","000000001",1
1999,999,"njwrlbwjafcniwhhukwfjjprnbdnfnwkkbncpakwhelqpukshaeqaupqfwrdoyicrtnfgcynorrzhcipmavfxjmfaxyriesoslgv","000000001",1
2000,1000,"mupuaqyswlinrcpbdpfhcxxrfsnfawcvdeuytmmmxwivvnpupbwkcjrmxwbwcygfjnhmakevzzucezikowowmjgeddovllnxvfqy","000000001",1
2001,1,"whhbqkfcwycadcnjpyuoxyemieluqayyzsjanmebigcxobajeaxecdvocpqsodwtrxfowimifqexfwdvqypeskgaqmfvssjgurhu","000000010",2
2002,2,"xuwbzuykhjljrdyjaxuxystnnnaebiitcdlgcqexzuvnvrvxsxpubaigkyzgsgtvsawmtmqjvyvvkhwbydnbamkqicyjjinnkgte","000000010",2
2003,3,"bsltiwfyktlstsrchcwvvbwjzdyabjwtueqwdxeeukdrnjejxbpiyxmrzosvmhnrejlznebxyicbvqfroxyumgeuzjwmcqldbsso","000000010",2
2004,4,"elrthemmdigsduwkmjakjdiotyyrpdsjnwkznytmmlrnqrjaxpqmusaydemgceuztcvcqcyuyqbxgjqscjvprbxtpgvogufcjbyz","000000010",2
2005,5,"aluithglgznhewndlkkjaiixbdgckuwwxxupadnpdvcbdsutxfqjwvkncbneeufdyrqwmzxmnuqzmkalxyruysvakmxglwvnduis","000000010",2
2006,6,"ixxdispdquuorctdwydocuojaslywwfncdofsayycyuiybogcuikvemtjylxqsknvfxajdcmjmpalwngaqairtwxpgvuxagobxgw","000000010",2
2007,7,"ujxuejdhkbqzpezfmexphhedixsuknybwcrjacgcyuvyzxlrqqbctelefaahazvqnlfbtteqxmbvwgyuorehhvpjvjyughspmnct","000000010",2
2008,8,"rarpkxqmpztdbaeocrnijjjpydhwvomsjvhzgizghstoveopkwzaprjawmbxheqhenmycpgcysyjaiaallqfzzfivyuxyxarxgus","000000010",2
2009,9,"pxwwxjisjhclrtdppiqpjaampkaeottfxlkqaluyuhecapjtzbtduvlbhesgculrsxvzxkpyycvuygkjtcsyjkyarslpkdjrzemi","000000010",2
2010,10,"yocwjpgcmuwqjyrchlhlolmtuxqrpdbavqvamzyyfycqefuvxgjkqdzjkkwvwoninuwsufitwdgqjenhoyssnnmdmxshqxzqxttf","000000010",2
2011,11,"cjmcnowrjasxfysxfmgcdirmnsmuyxdjrujiqywbfnxzmqimjfooxmywunyviggvpstewiwzmrfcsearcztfancnawfdqinxymuo","000000010",2
2012,12,"rqtlzmwwupdjjaqnpgcskembfkfkqdwvwpwqsctpvohcakxfuoeccyqzdeixdfyracbxqvvsiylwqkoxfwrdeyvuqytxrgtuyzei","000000010",2
2013,13,"rwsxdyzhchjrhkltcrchcblrzomzycmmednandvexryubwdxfolpsaegatlrnnyvvokygdldxmszhvcdottodfkeuueharvxlwee","000000010",2
2014,14,"lsrpkjzwsyxhxncasmwbfcqxbrmwdnoyuyrjabfopludfygciewyxaftwvjgzhoofmdneucbyhwuxmejsbkzfpdupgyzqlygxlgz","000000010",2
2015,15,"zcjhlkfwxyxenojufqhlmjagcvpfapsxumzxeuonlipmyccbedufdmyvgrlcvdkguccohwmuqpqilmjekjmcmkeykbgjumyuigis","000000010",2
2016,16,"osxfuvvmhtycuqgbcpajhlmslyuyjuqzhbeewucrxwajagcdgcclxifnoiahxlkkighmliimigtbhxbtyeusgmpulqiodgealbwu","000000010",2
2017,17,"ifpiroswiefdkcdpijqbdhyztiftynhauxlcxlncqrcejyhczdarqapxptbvyqexumnyoygafmazjrjbcepalzxzvawalugjlold","000000010",2
2018,18,"wejjagciwrdjzlttwltczkmtsisbdohhfichgttsgetzxvuubnkqjkjvokjwcuszycaqunynqietaxifebavqvnmswyngfwpbpdl","000000010",2
2019,19,"nayoyclgbacpydcrfwuyezaybwcosxiujategcxxnbnoeozpsavybuvxsgxceqqifllhttgchmkrlkumyacvnhlswpzaudbcqvkp","000000010",2
2020,20,"ozwnizknmiupcturctspxmhcityxefvarqwfyjuydtpkqfcdrtjsyixunyuevzjvqtsmquwhijkwqzkflhpvxadjgjsxcpvjhgjv","000000010",2
2021,21,"baheulsecyyjnrwledcwplrpnbzxujaagckxfqmehjtwlbavfwtxzyvqlylhjdrseowfejkcybubbyzypfuhctsmpudiwjmsvqmx","000000010",2
2022,22,"roeupwukflfkwdjotrchcqbwlayrdltyuiytblwqkczudxaxshzbbswfanxrcvgzopnpcsekmewofdszgvdoljwdavhuppoiytta","000000010",2
2023,23,"ihuiobjlqsnpemzrwbjagcsazepjoauywldjypayrvsxtyoujyvottvblayjzcjrysohyoywhkyeqojgcysojqqeqyjzhazyxyzx","000000010",2
2024,24,"hzcuyckqyrbuyuywyigtujcmiqsvygvvlpsimacrqnzwpmqirchcdzyxnxcflslnnlbvignpsuagspnttigjnskntxvbexydkiqz","000000010",2
2025,25,"qofiiyvcgcyoygbrfclbjtnyweyjaebpuygcjnwlelrjfsqxyowuvkbcmlvcizrlkvxliqsgdmdqmkqubsvsgshadslroegdbmyi","000000010",2
2026,26,"dvoorduxhieqbsxwamycfyodlbbnelcpnyuynsjljapniumohgyyrhxoiemdjpsvwilcbbmiiaonairfecafwkssnigairpogcwt","000000010",2
2027,27,"cwribxlbyedhjmfpqyzcrcslhcjeixsyrleydnauqvyspwoetvnluzpifvyxtlppvucgsmoczkxjiipstupqnagvdtylocccvmdk","000000010",2
2028,28,"vjvzouwvfpdbtjdtnqajapmxgcdzpluhdfuanqlrtippiitjdlfnebaemwqmudiqfllrljhbexpoyueczvyiekvryuxygehbvyty","000000010",2
2029,29,"iwsjydemnmwrfjbdsocryubyrcjgcpyiukizrjsjwchepqkmuvsnlyzkiewodrmixfdnwfakkvkgjifoepgixglwuaoljbfdkitz","000000010",2
2030,30,"fteaowtlyophwycduytdsqldcorcohcmtpjnflacwwuzubayytxcujibadaofumsfpaqwxzsvcqeioaulnurlxgxflmviyszwoao","000000010",2
2031,31,"owawythietxjimisolnrnyegbpjagcicpzvklrxymceurbycdorgxreeblotkvnmefwvtypvxscnfljerqdnslbbwebrxngrdgyu","000000010",2
2032,32,"tzxwmeghjaftolsihefkmfuovlfhcjplrahzsamnqrhcwaikjvtnkgcyjrwwtsesskmfdydrfvuyxvvtvaxpbjthlnirdfjwtvhi","000000010",2
2033,33,"wattxazirphsoqsqnziristcaikprtlzanbpxpjagcqvtxlyvlrteuiycjesqylvxqtxsuynhkhgfcrkvihvpjgvujppsyvaaive","000000010",2
2034,34,"yschijfyuewybpmmdzypnsfhjtbmurchcigzgxlprxslnugsxonmzpxpvgsjroqfujzjrpkxhyqttjcpnmtiwasudecxeqtkjukh","000000010",2
2035,35,"aiozeakmdosrkrlkcbtqwjonrcktwnwoxxdnjdgcxmxzbbkzvuawqyxddycugdgdzskaalspyjkicrwlxxppgkztqyagqoplqret","000000010",2
2036,36,"wftbjaalshgcdxeqskieeoybrlbtfqqdqwyuybqbrwwmbmfivudcwlfwdnudcbjpxegnakegkgkffwvqtrenrrmroztsinebhhaf","000000010",2
2037,37,"nlpxmwhrqulwercuqyhcrxjbojpxllwaytsuecayffkbzxlpcvgwpdincolfiulxagherostafjjfbpjoxynyooxutwxnkyqpmcd","000000010",2
2038,38,"nwyszoehlwptjakhgcyavtavewaffuteohqhnexkmmzwwucvoxdykeruvfgepvoqxlqgxkfhjiilvthxgzfrpebcyevaggjxuabo","000000010",2
2039,39,"ycrychwohwqqfdnydxopzkqntjabdpgcoqdsznifckjvpdnhrxjybbktmlwjfgiiifeuypdljzalmhszxfmsecmwixcglgdgnuoj","000000010",2
2040,40,"iejwmubuznwprdtnlkekkzxjawgcphpteurmxnsvifjqrtzletbirmsxsmmdnbbminuvwvboeuyoycvofiwddddoufxyguwgsnrc","000000010",2
2041,41,"qgcwixipysxycmyuwcbcwjaosrpyhtabasrekmpztvzzqlzfpdvkeivhdzamoxcddghigvpkofzmuwitoifkdaurxpfmsffcnsog","000000010",2
2042,42,"cxcbfshukwrdnrldsrchcdcoodtyiwrbkdstfpzrveeatdwppdeayekuyxgocmcmivuvlteeuiurhmpdevjxynovrujrrmxsalzb","000000010",2
2043,43,"ncebzjzscznrzpuswwrchcnuxtzumtzykubilzqmuvezlvcucukvfuoxfmyvgyaoxdbvvydgplnlumuixeerxfcoilmjfutxyaoz","000000010",2
2044,44,"lissxuxutnnyzalsmqpfkrlnelpxiwakrtnifwojaoiulyrukyugcyldiqyxwtsziwvjumtnqusxgoxrcdvcsqdobsdbskxdqsdy","000000010",2
2045,45,"ifpcmistmwdqmjnstyuofxbdrchcyeffeijiaaosbwsowlyeczauwzyxryumnyqyffwbnpctbdnvfknqnvksthsetgmocwboxemc","000000010",2
2046,46,"lfacswpyyjuqwoqiytykzqrchczptlhyqoxtvzobckylqbjfaququnyrstfvehigkkekgvowgqubyepvyxqxkaynwktyltfjemqw","000000010",2
2047,47,"bkqsoefnsnokynwzddwxlqwmojrccmqwhcvpssxfitkcyuqvzebhhbrqskticbzdovwmeocdcqqoohqwzvfmxolyxcqcufybrygj","000000010",2
2048,48,"cmodwunfpdzahwfwbbkfewrpjirsmksmrxwsbpcdkmudxusfrchcclhrvzdanlptezkisyryuydxmoixnxvcvwfbyoyvicmgyyiu","000000010",2
2049,49,"tzutxcjhsssipctrwrlujahgcmtjyultpotnkcnzxwmvvxkyuyrsghxcgwgipzrtvlkyfykfaqwkzylpinrludcardgdssxgwfzc","000000010",2
2050,50,"ndazlmtafhowemadzlbzpydrubnnyuybkhcsocsryczpcqjacmcqiugcsjnoojaqiezxtuadpsbxyvcajxyzkzkvbxhpugjscwbx","000000010",2
2051,51,"jwrhamopwzixfemifdmutepbynsjxzufxnemfercnnfdhcarlyfzyordwxqwuwetvbsgsupvtwlwtnujivhlteyqblyuwdmiaskz","000000010",2
2052,52,"nyjhrswxtywoubytcokyejrpllxsrcwhcsfucesywatfdketyntebqfdgdnepmqpdsdswmdvaapxgoxrukvvysazffehplzwuyeo","000000010",2
2053,53,"ftmwyebftqyxdiadrxdqclnjacwwuyesyogcauuruyiywlulkbzxpvexegsqxngtmybhfiunsycgfkiveuxcmtlhpzacypwksqqd","000000010",2
2054,54,"hwllfknrmdrldjfrchcycksxywxuiejxqchjnaqlalhimvzzykefybobdodwkjzfcoywivmdvoecmfxrgsnjrpummydczsbeiith","000000010",2
2055,55,"ebsqxbxsfzquptlmwyrjtlbpbxkjayuybwgcmrytzcaxxetbekbbarvarphejbgxsipyzxalifevnbvmrqricqatouyreldvemjx","000000010",2
2056,56,"zkmaxutejpbjjcsyqkibaxjmypnarfdtqyrjwmyuyoxrcwneibfhcuryxkasfmmdzvssxnwmqgfvtarwpxfcousqljaazfumxcga","000000010",2
2057,57,"jkdewznqwlwthinxbmqqwoyxycwbqtunpscdbjaayuywgcrvnrujvlyxastemzusvecdwxyhabgtqltcpwtbnpbcxixnztvjjbxr","000000010",2
2058,58,"yupimztuwoznnqdqksmqfmffxjagczqdrevcxuoyeevnfwmwatdygfxxqbsfkkxjfclpvwkfghynsuvnaljawxurkwskdjamwqkb","000000010",2
2059,59,"awtthsoijagcauyqztymvwokvzpycyxauybebevwesqopsoetmveuxnhxxqmoqqsgccbgdfacstrqthkuwjsmofmwjytnldgeudd","000000010",2
2060,60,"pcocwzfukssspjpexslmyyccjurcehcyvkbzunxmndmbqtvlqtrqigjupabtqnpcyvdekcoxdzpvwwyrjyourgrbpxvgjficyyxd","000000010",2
2061,61,"bjwncztrjagctbncsftvfclewlctrxmyxoyrxwdylyeufeyqyxlxmvhhrygtzrwgwvwqotwwwfyigjmtljqorruifkjspwuyldyw","000000010",2
2062,62,"hrjmojbiodpsqleewitjabloslxwxxpwmlyweedgcyxtycfyuviylrwfolefkolwtzxnhnvbxymamsezddvsgugajxjesfsyikmk","000000010",2
2063,63,"youjwdwfeineibmyfjadwsyrgcbiumzyaxhbtlozovuvaxyoroguzaegamuhxrkabsptuszwmmsuwxrdmblwzbieysotbwanqmaj","000000010",2
2064,64,"oybalwprtcdxtpxrchcksbqkuznytcyceknotjeyuyuesfqvradxuqhaxqkjnmxenruaytcmzgcmvlzplknunnooorlqnrgvriza","000000010",2
2065,65,"piwbpjjnhmkjamtfsyryugcoesxtvboobwxvyfccpndzlwsxbzxqqqssvghhcswpuhhuhymiazpbbqjmopkmjenrrsruovrfudbk","000000010",2
2066,66,"xjirxjmdzryedieghcdoawiqiqrjamsyurgclfvxrypadcrszsehqdblvxxlckkmogdwckotliutteblspplbjzrojozowplfezr","000000010",2
2067,67,"cnbfuuctumtaekjybawilyeqebxxmkkjarewaxgcozelesvaxoduyrgykpvvcvlbprwzilbityyhdovhlxllxdzyhkpjesfuxnjx","000000010",2
2068,68,"xkeedlmwqjuexkjlwuemynkzhjjagcvyndijamjcnaqavsrwjvhqplxqanwcmhvcvypgynbqdmwzxruyovgtyrikzauqnxsgdulp","000000010",2
2069,69,"zywbtziakscydrtjaoyuefgcyzbadspbtzbcufoxypfxonfqnomvpymbtvyuowmdeniogrcggagysqffrodatuiqnfkpzgwqqfwq","000000010",2
2070,70,"lzjhxufplyycklrrwmduywfsstwrccyhctqkcdyqxnudjriymmkeazdvfpffnloxpxgnfsajjwyxupgpafeknzwhevunrnuyudet","000000010",2
2071,71,"rhmwriljasgcnsrmvhosqoiprpldhnafpotnnonzkzmhpxylpyywtmyhvfxlvhebzdhzrrkqvrtznttdpmnsszxyrvugmqgqszjo","000000010",2
2072,72,"lzionuexkaipamruzzruwkdjagccuysryubymvxrvekyzkczaixecevqcpcdeitqgntgimvawindfbpvhwqcrdcdprbuvkiuonwg","000000010",2
2073,73,"sotwfjalugcxdyoehdzqkkppmfltivsflamehzwxeloxaodxpvxvqrqabuygkjaprrjojrfmurxemwskckbamnjtwkqofanfeuyp","000000010",2
2074,74,"jeyjwyhjwjwytkfdswtjauclryuiaeheafweevzjfxfuckknyddowlkjnplgcyezkruktiwffivcoaadpxtvlbxevmxpjocvjbye","000000010",2
2075,75,"bqtusrfbjllaweitknslhatyrjagcjoxpwmmmozrpufwunyuxvygqpdiouumbkktzewcuofooriqjaeyrbrztyvpjmdkeebndzgd","000000010",2
2076,76,"uakrdehqzmhkpqoldydhjwuywyffkjawyetgcvarjwbfyfnmrlkqrwuwayizveqxnelgreikoyhyvbifldycztnevkarcoluadfp","000000010",2
2077,77,"jwiudlfydbyycouowyzzorcyqqchchwntefqwzdplpumstyraabxvmgemeiiangqnpytcbzinzasqcfxfciadyvcwlrxjeshjjtz","000000010",2
2078,78,"mopwyfhfjadxgcjiexggkcolvmvoxncwjrcjwnexkzcppqvmodwrotqqazxevnmbennufynwmnovopyrgdhwceochulqfkzhkotb","000000010",2
2079,79,"ldobdixhmjwhcxrnjtgsbtakkcejakcfcjjtmkdojagcnzxycpyrrvffufdybzifsxzlxpvvtcnyvyeuldpbgitvoawlzdjyeevq","000000010",2
2080,80,"kdymjwktkoxfbscojaoydrgcdyuieykuyzczdhyduuxewzofespvbbyuxqkayglbaojmzptjpewoitnhhlwqlussstxtaekmxyda","000000010",2
2081,81,"cnnfflnwbnksqjaoubxqsiqbkmxrynrgcfqktxoyrqnmvuytojpzemyixvgwkhohuxsrskqqjvowafnqjbfsholdnopgwxyomnet","000000010",2
2082,82,"wdpdphcqbrqktbblbxopjwxrccxankwmxmdhgbqlheqxcfzdyxpyfaoyceaqvauxqwyvgwwdplyptnuppjbohhoremwuctwtytej","000000010",2
2083,83,"rdjobhmqflsfwzyoqqjawqgcznhafynsdzdwdrlyruekayeavxgzmbsgusinilkalwnauvysfdpwfpappjddzizirajnjbszuzgi","000000010",2
2084,84,"dsufarpdgtwwycxdecdyuyectesnwzthcurcfhnakxtlxjnmikjvnkkcexleticggjzrlctkqamqwtikzgecqsrtmwqyndnbnfle","000000010",2
2085,85,"lpqpecwpyujkxzejanlapppayrllwjcjalygccuwobxpyzczlamrlxwpuvqwxeqatcdrgycrkijqqitoazrmwdpwvtdwkihebicb","000000010",2
2086,86,"ebyrkbnmocwsforbalcdpwykksnmbnzwomkiamozmnuqnrchcyizyycduiwwrsxvgwcloaikfkeomeircorxqbjnjxeynvjscyjj","000000010",2
2087,87,"awetdnzzymcuyctkjycyxxuyicfoalesypstrchczwvfnauucifxwwxgiimzzuyniuoozvccteoiidddznriayrjqznyuestgser","000000010",2
2088,88,"xafucdycejcrzeqcwobhrccehcbwkifnybxycbypttnoljxyvhpzfcbgppkiwolzdyulhjeojuqdkabumchwwvewiifaxhduwcfw","000000010",2
2089,89,"uewtwkyiaicruzzionrchcjucodpkzlszqkmuxbrlzdyvvkcrbbcfyfuixgteppmofrqqkmjvfvcpkmerxjhgdehwqeqkkkaofdy","000000010",2
2090,90,"npdfyrbonkefbskqupystruoxdwyyrzlfbdndqwrchczcejyclmqrapesstymymypmppikrdbsqkxhpzeawotwhvxtdugxssgetk","000000010",2
2091,91,"exakuefwrjamirdrgcndchibvjhmzcbnydjdpejrmlbrcbnrmacdzuyqtyblwqvdkqbxorbgdfoiclsdfqpcxfejtnrjskdrnllb","000000010",2
2092,92,"jloxstwddtwwycehnyqujargcryfifbcgelsbcknikawxyngcflercdwrqwuauzirvyituixpbgnvnwdtrlzkzdlocnarswmrllt","000000010",2
2093,93,"hcwpmyrcbsmqhkqeohxkpjvbappwxvhjhfxkzfylhvumqmjmzrfvtxuwtvfnpyuyxynayghfexmtqopzikchfujiwqvakeqchpnn","000000010",2
2094,94,"bkythwmphkouplefuosfbpasjapgckdxoaoxdcdtzdxeducvrflxyfgtgeteaumtgcjuwvxmxjahjobiddunfnilvzwzspvovqtf","000000010",2
2095,95,"lkinrbevswfeqczxrcjoxgcmteypfnsuznqbzhtnoyzsrvsaaxqeowyuygvhmfczamwimudkubsldhjplpicjnhduqsmrpmpjdfm","000000010",2
2096,96,"wpfrxejcjafygcplnmspfksdkwjsllksyccdjywurleauqyfsrybauexcyzipqxnnveaujrpfstgxkakyzrkjiotzevtjhythqsj","000000010",2
2097,97,"seklpipuxnmayaywmjaogcmdbckntiiznouldvaoxekyfctrfgwfygxnmfnpprmfitkysngohnxrzekcbjucqitipemiuymkftcu","000000010",2
2098,98,"cwdwlfllmpjagciprtzdozelijqufmrwcbpvtaejvkarzeawxqrbuyrfyvnxawbsaqynluubsrtxytaryxvoygoxngxxmstdmxlr","000000010",2
2099,99,"fnlodwndixsdeuyflujaeymgcmaeprehdmscpmtijryxvudwyocnogzbmstsntwvcnseukwodrjukwqjnwgkkzpsewhvammkejcx","000000010",2
2100,100,"rnrwbzzckjrchculdzjcenmegxozhazozfnmdtzcaizratttdajfmbxegyhwuacrnmzfzowsvqoefxyrquygkknldxhlnrfrtyce","000000010",2
2101,101,"qnthurskjmlflmupwzzfdrhaqptrcmeplyhclvjyarzsyvcrwxafouxypmntbfaxmgrueemeivmobvkrwtwwdcbbfjlcajglpapf","000000010",2
2102,102,"xdzhayaujlkbiiyxiqwhthypippjittxbmnljagczysfjvycuvceaoceagyvepcsoapqzxnucxbvovxmvwnmagmihlzhogvnxlgz","000000010",2
2103,103,"hmzwxrchcpvryxycouixywbkyvpofpzlnootfqkuyjdhphyuevlmovrygxrpgcfbdbdsgkcgrkiynwtgcvhlpebuyqylmimetvdw","000000010",2
2104,104,"mhstylikjkoetycfwdefnkinfuemuqfhfstdccnegwdqbbekhppzmloykpfaqqozzpyzfevrclpduhcrcizllmrzybonvxtyruwg","000000010",2
2105,105,"owywlhpruwkisgqhbolzjayqqygcoyszwkvxdywwpbmxeybrvuxlxgfkztarhgmugehszbwuvfbxencyvkrpaoboxyrwqqpoprrm","000000010",2
2106,106,"lmicfbqwmjatqbgcyyudiyhdyngdjnfwzwrllldndxclinerflazcrqvlovpprjkwbrustywexhmjzimajzwyislnoudrwouimfz","000000010",2
2107,107,"uzrjrnebbawdizmldpcjadbpqlgcwpwjvbfdrshnnzooumtprebexbytavpauygnfvjqhgwsaomcmnytaskvxefhgenwwmmutmrc","000000010",2
2108,108,"udrjkuloxqoytqenapcyywarcjoimxrbapgcegcnfcfwwmflmzuyqadxsavvfbkcpyrguxrxrrywwqonsuzdgkdualwhegmgztli","000000010",2
2109,109,"ssoaqyeuawdjreevrjpjlrbkgboxndwrbqmicsrclgcfhcoyqszfiybqxeevuyxrqctecjognsreshdwxwshpmqhytnfiiqokcnz","000000010",2
2110,110,"fuxjbpqpzpimdkyrnyxouibyiodiwxadfnpkiwiiiypeczprszecezijagcvlxmavixocjvppvgwbndbxzmdrimfsemqycpixqze","000000010",2
2111,111,"mxrpcruzofaympqjsxpcemycanljyvucjgbrdwiylbitqjasdogcurqfeheotkcfxtzxxztpbfbixvrtklcnpgmghpjeofrrwsms","000000010",2
2112,112,"dpdasueidkkephlldgfhfxsstjmonkmkywnhciiejjwjairwyirtsdbxgcpyuucvyuixnxkjidvenxghdsfmoximkrkpnhygcuob","000000010",2
2113,113,"irwatzcagcsjewsclnynwowadrxetkuvkeblylfzyxorbjyuytxzuicivioqiiipobkfuzfpvmucatxndmgttplkplnzjvmfuwab","000000010",2
2114,114,"ckuljfjujrctapwowedmoypukxfhnidfyirwyuymuuqrdticircpdelhcsjmbvpzrxebsorqalwbnuyvphgsrqoczcdjlynpuiqs","000000010",2
2115,115,"qwgbmiboprchcjyaislfkyxcjssfrcqfqouynzkpizzlvomapqyacitddvofukkaddatsuefmilppmblbxgnqsfmhyeaxhckhzje","000000010",2
2116,116,"qphnkekwqsignjmzqstosztlhxsmbjaxmwgcfrzvlwlpyeoxyxrvdvuemeklokgtkpzmdouhethtklmhtusjwpuochezlvpiuohn","000000010",2
2117,117,"lppaxrapjpmcylsfmrtowkucpoyrcgcallehuxnkrimyryxqaquyjizyufxfpopaclaboisjqptfiivtiixcfglgvoncujozcwty","000000010",2
2118,118,"mwgcyfzabixpssjkjskjaxwkahhgbtjrjsaawkrdcfgskmfttvccfrnlaxfyxjyarqfimqircxqpbfnyqzmvcsyeafxquwoyrgmp","000000010",2
2119,119,"mywqrchcehaczucbrycmwckdjtyuvnceydqumlvoywrdswoynzdhoswkketmdrbxvboddkqgxoeeyvcotkhuvvmduqkqqupegqae","000000010",2
2120,120,"eopxdxayawusbnilqnrwoalqjacgcyrtyvuyepfpkorucsvzvvwxgurpbgcevmhqkcboucrtkoftnwwchcrveyfcytchkxburkfl","000000010",2
2121,121,"sedntdmpsrtlcenlwbseleihrchcqcpozxkcluwldtffywomyvxqryuwoyaiyoqsvejoxgalxifrprhdxptgpgrwspozefeejrhq","000000010",2
2122,122,"wefzhjixarxoppwyjycowaeupudibyfoywrchckwilhtakjmuatedupvywnjoncjwsxftfkoqmmbfixnswfcmzrtrxkyvdttuybg","000000010",2
2123,123,"uhfzdslcsuztawbqrrjaxqltqmgcikoarjhvfpwzpvrobuycitcxlyklkxqrqgtlbmyrigbsrbdnkxjfufyxqgleanyocbufegwt","000000010",2
2124,124,"tyydqtreyuykueqnwixbdqfrcejdamkasuxkgcecgczynlxpfnkyuwsibkvcgltjxzbazwplqdgzankjgkpposgzujyvfeiywfqt","000000010",2
2125,125,"egnslscpfqxdaqwbwkbanxbtppmfxaoxfyyoegirchceicwrpkweobqvxttfxfejnuyvhifgtullxgkwkybwmaedmbzoqarlrfgz","000000010",2
2126,126,"fpmqwljagcmfujrbyydrjyrbvuxveyppecvmicjsdlkzcucoldjlezbkvygfacoexznbqijiihccslbtzseccuatlrelpevuikki","000000010",2
2127,127,"wtcrwzljxhrwopuneotdjangcjorzypiiaiaxsxvyqrbnpsyfcugprhoitmmcfniaxoburqxkiaupyzrskwafrsqayzfbucqimyr","000000010",2
2128,128,"lktbffwxreytceqyjaryeguxbqybqexxkykqxigczwicfejryxouduefmxjiyfzcoezkyddndasddzsxouoxwymtkbecvdkbqueg","000000010",2
2129,129,"wndyqjidyzamiiulcnqjagcxvrzuvbnmbunxknatjzuscymorovttxybyornngaqzxztghksqheokogzuqbxwrdrqpogqgonjfzp","000000010",2
2130,130,"uwrsryqdycquojaywgcosyuzyyrlinlvwvwrwkmeeoehszdqdbqhoxvsygkhxqdvvdkxbrsthdedjcsgtlmdcupkxprvxxenjorz","000000010",2
2131,131,"klqemusplqnhsoflkcumqtljlocayqtwllmbujahlacgcsszyiivrlpwolmkyeaxrupcguueqgoblmiiorkhazzlrkncfbxcztdf","000000010",2
2132,132,"eedeymemwzelwylndxytkrbxdlwardndtjadrprdsgceuujcfzqrxuddysvmxyvgsymkjrqsarpnuugroigsocbcrpmobyyaarch","000000010",2
2133,133,"fkefdrnrxcucnryrjoeyrbruwwiyjwwwrlyjanwgcipojyfqfnqfrjkyrzuoxxzptlbepczllsjmqwviwzunyvxwadthqumxqghq","000000010",2
2134,134,"yiinwrfwyuweiykeyxcpzjudfpcyyhqttjasgcqqhqfrvmzphpjamrkuuhbdhklktoxqstejwutgbsbyuhzzaotmfqjfjzvxwokg","000000010",2
2135,135,"rsrnwhyeaahjycopjjaugcyfrracwqfwsekbkclvafuziediksvoczenyoztrbyeysyzayixmqwfcspqpgfgzffcrvzdxvmwsakn","000000010",2
2136,136,"sfmfazolnnebmrwetjwqyhtqwjmntxfeeiijapgcchoaprelsdozuggpitxtkrklyfirnbbuxyropeobcvgglqsejlxapkeogkpy","000000010",2
2137,137,"wdjjaiahlzhzdlbpcagcvceohildeimrjdmtvvdxjxnkovlitcyjairaxwtktuwqdpacoxiljpxsrzxvcfuxbemmxyelmqrngnir","000000010",2
2138,138,"zagmztjpiwibmyusweekymocljagcxuzcxbdplnrbkelsaiptdrteitqkwfvuvkrfqopzrosbwskzuxoytrnvsyxdeftnaxgikrg","000000010",2
2139,139,"naairdzmwfcniwtddzxjqlxrcnxujltwgcsjzwqxdrxvufvyengoqksjjedkjeydxqexrdkswtlomuowixabwhmygzlgrqoodlqw","000000010",2
2140,140,"jaqnnjwenxedycyudoeyotblznjozqadvzjagcqfylwyzvaxslrlgjxysaumlexouujgapoilddsckdrlzrlsdjmwqtxbxnmhwxj","000000010",2
2141,141,"klwoqubyrcjahobobankafgcpcspylfomcadyrhobmdgjybdmlqmpwcfjzsmzrndsjpmzdpclfzqfyvvlxdgmcosnldveqshanhr","000000010",2
2142,142,"wacjabwmpmgcqraflpatbqjjifekarxpnkkwzltbaomqhqaorizzclpeemffllvsoyfatraxwqrcwvaecuyixxycmhoarmnmkhmp","000000010",2
2143,143,"ocxmbebrsyhwizmyuxmbarjauyofogcxqwlkymkxodptnpdwmuhxjfzpovuyteurqxbgnodznwmfrdsfkvoixzgvvppenlvegnzg","000000010",2
2144,144,"trwuoftwrchcjfxtkjoobktiyzerznrdqtufrtjxvmfevcrjoebcezitemjklasykuxmxdnybviwrqdblwrlcyztsuynrwxfuyvg","000000010",2
2145,145,"touazuqnwmfpizyurcpuyhcdmrlzaskcbamuballvqybubxyrubmwwbgywozowoaqvjfddjlriexgckmtvtumvfycxicxmnfmlzp","000000010",2
2146,146,"afrryuyvwywpzukyrcaamhcyhqablhmtjbeyqqtvvcwzzcxolwrxvxjldmkphaoltpqtasnubgktjxoonxhgmhcxvvwrhgcpgfvl","000000010",2
2147,147,"njpukknewwdoqtwpccrchcwwmyriyoifmdsfifruabrfzxeypeefvsrmiikwczldyhkaqroizfndyfcuqdvuxfyrxogedqvhoxcc","000000010",2
2148,148,"whcmfrcdswwhhkttyzoxdwuznvyntqswxmbbrupasvdxwtyqqmbgtentvdwjildlqyqlgluhhepylzxinzvmqrrkdgrkkzkiigam","000000010",2
2149,149,"ejxodwzljsarbxpeiwrzqnrddjxddciyycxejaegcuyvplokxstkhqwnroizqqrgxbnjbmyhqakgapeeqvyazcmdtpgdcatmgblm","000000010",2
2150,150,"snyjjlnjmcjhgtoebaiixphqjiyzceazjzxojkgmsjxztackubxilsfmoedjyruyfmwjayuaeigcdcracyjfkxqbzwvykldmxagg","000000010",2
2151,151,"shixwczyrpjjlyurcoydfkddlhcibnxzwwyzkaiwojvzapbdbvpouhsquuvxvxfgrktdcdjluorsgtpxvilzfrzoizdyvnwvvosu","000000010",2
2152,152,"sokpbtypwaktrulnjrchckwjptrazpnijxbbyvvtdvtaccpcuvbpppcyqoxvmneixvfqmdmezefdetdwpwukyxxougsjodwotblv","000000010",2
2153,153,"lkopqpwnrcystesjbyamujwlwtngccswzfevyluadbhrddbqztvfepfmrufwaybxogoeefkxfvgjbszyitwphzeqiyjhzsazvbwt","000000010",2
2154,154,"kdowlexojuytyrsbsjakxcgcwvyoualpyyxptvbcmplxriwcqozsqnzlwpwoyaycvidqvxbgzpojsjbsytvbzwqgntorirolvibs","000000010",2
2155,155,"zwbxuykislqjrmtejaosuewhdcanmxnbwssxhxfwtgcvcfjvptdzfiucvxawyrbygosmsaloxlrnchktxvdntaknenpaeptnjdvn","000000010",2
2156,156,"eiohfwahfantnjfcbonbnjagczrrzvlkxfrvxypufmomweurvyqfvvwgagqmxrkifqrfdsftvodhjizqwxeabvqhhppunadzywap","000000010",2
2157,157,"zidluhviicnxyhrelbjwltyujaynerqiferdytgcpdlmnwncmxfcoyypobmbzmearccezmmdveychmavwxgezqtgjspvfmwdzygw","000000010",2
2158,158,"zycyukcbpayknwztfwbokljwionfttfpjamgckicakvovbizhkabqvzxpzzpkxvgrvvrvymrlslhtosxlbgjeqhovnxmcrfniajf","000000010",2
2159,159,"emhucwslmixyirjkqwydjabrbcuylgcjtiflcpjfmfapemdhpdhoschbntjmnfdyjfhgnprzxbyxnzxvouxdwhvglyelknbhgyfw","000000010",2
2160,160,"ayrpdxfyowjuynnipzqjlemjxmrcyhcipplyakrvozvaxlicampeqtmmbmokgtmdfiikxjntlcgnpxsmsvtnmyczqoxqsfdrdipc","000000010",2
2161,161,"iujktimkiuyrecryuymkqoweelmlezspusnwkymjarlaxykiaixrgcvfvesxojnxafvptbfkbqulsveawrjixyvehjowcymdgjxk","000000010",2
2162,162,"aiwbvusniswdwtidaelerexzccmgczijewzqvddybuoyywqsxwvrglaxurysqatecuenqctdsjwlhpqaseiidcvcjfhjdfosraza","000000010",2
2163,163,"otszyfaiitjxlbaorrpcxjbadzwssxiitkulbjagczwznvyryouwyzvxsksrwapabixgnnhhvyijqficdiccccmdkvowdkbebjnu","000000010",2
2164,164,"xstshbwfjagcoawyfmznutejhzvjbvosjhimoqcjizyucfekvdrdxdgqwdbvuoxsmycpypzpydertnzpzjnmhsacbodpvmivxqua","000000010",2
2165,165,"symtskwsypldzjrlbrchczmqppvecdboxqyvumdxnwrppttmaycswgjhewghqsqxxeoycsmbigpljdwvtoecubpiyfutxgyfogfy","000000010",2
2166,166,"pweiztoyzfspjadkagccnwpqftmwnbeoatijoxrnwvxtamybduvyesbgpsaolcuqwapnocolsynmewtohsnjoplflsdujhwwndky","000000010",2
2167,167,"czcxfdlwlsyfdlubwjqtjoxqtydfctrckkhcmjxysdzbsabtdmzydfueqryryvbmesvxgrqxdbcqkuwinqwhaamhgpeqfmfpdxph","000000010",2
2168,168,"bhxacwuhfwewtqmdmlhntwigjaufkooagcrbrodnpzvrbunoxfyndrpfupxayguavqizeohdyfxegchataadqutwghcpnwrywfqw","000000010",2
2169,169,"kejscyjhsibwbobxumowpytcxpuyurpbiaktcckkjastfigcxouqwzlnvmxyhqlmqcuwbnlbgleadbfnorfguycfdfpynnpavjtf","000000010",2
2170,170,"qrnuwjagcyycyqnuyzlotbosruiijvabcwfffghujtqtsczqdcnqwoybohgiqtfmkdiapdbjomszxkxitdmuvgntwvrqgrvwhbuj","000000010",2
2171,171,"mfcssjsycnyufykkuzcndqlwtxwheiseobweteooqbqsddldrchcteoeidsxxixjtfvpvotqlskwnsyndqdqeoalibpusgzoagmx","000000010",2
2172,172,"onhcmbkyzdxwsibbmtiprcaheklltyudcykzvhxmmviwybjvdykebfsqalxrayrhecowcnwozudsaqoxpyfaftffxhxpbcmujiay","000000010",2
2173,173,"xuxbzdkcdslkhqccsmcmsffaatfryohnxdtejunidiplpaywwrcohctkcvstzvfqyweuyrsmmsxpobegsrivitddugntnryolwen","000000010",2
2174,174,"wssyyycyjauqfargcwbijadxcymvhtdxfualyfnagucwgecyyuuavfcetllxlmjylhrehnyoeiwgtkizrbgjrdmbojtiwsgygtdf","000000010",2
2175,175,"wsijxjujagcipudzddavskraoekwnrfmznbrdtabalwzobxvdporbeuymnwgofnitczcnwuukvyandwveetpoppvtcacjvvpmbcu","000000010",2
2176,176,"yywlrlonkeoeehgfrcgjxqcddjzipxhfllbduyicxzynhjbelfcnirbztmjaagcupyzquekylxkddrummfcqyvgykjbslwmlnnqx","000000010",2
2177,177,"mjwoozjadekgcoqtsownwzteotcyqcbvrufdwpqvjampqfyquyesfvniegvywjmxurgaslfhubddpxelyeqghgnhwywwguoilpgz","000000010",2
2178,178,"cacizhhpdpmbszuaqwjagcsioipezoemuovzwmmvsxzywxrybuqykmwvfsgzesbdpvtxomuijeirmhptanxbkwqneeeykryxclpn","000000010",2
2179,179,"mkytcfmobtybaqoauybfhqrqoqwrcuhcskabmllazksppywxnapddvqrhkhnpfmarahvgrnkqmcdptlvtajcthqedzjthqmmuerp","000000010",2
2180,180,"dfwhjaqlfgckxumzbxzizopxdshvvelniftmhrikggrtoywghvzshydhrfopsibqdplanjurwuiydpaabxrxayvuvcayipfegiou","000000010",2
2181,181,"cxwpljienoyzknmyycurcahcymtssnyistsxkazhlkcelzitdjvyjfmvxgruinmhwcmrkarwcblmrmqqdtgyfrybltatfztovsbk","000000010",2
2182,182,"twjuoafiprnhczomwsqeglqhfhklxjcxkcwyycobuyoclidtvvepeqakaxudjwgdpagdmfpkzjebyrydarvojfwycodbpayaulel","000000010",2
2183,183,"hhbevuolwmbwasmyjlwxjzkseghxecozasuepkprctfkhcdbnmbdxezyxuaucomadrwvgmreybahwjefwrtzjdvtddlnipubodqk","000000010",2
2184,184,"xpnusnqypmyycfouyhcyeidsudwjafgcxechvnvfngwrgyocqiiygmcaaltzqalyeznzxrvgktyzudtrrhdxpgdjgsqgngvsojbd","000000010",2
2185,185,"rnxljhgbxhaweyntcyemuyehmkmrcndxfdqohcaxiovxrxmzwewdydwntyhrmasatuixsmukdajwvlysvbvxrfeevcgdksgvpalq","000000010",2
2186,186,"lurjusfxzmaktshynnziteukinpbrqbbjyjxbtuyodowyjaxgczhphinzfddxreluvyxgeryctathmplrawzyrghogazhoxfdvko","000000010",2
2187,187,"wrjagceaqlbumwrevouzjrdlcnhflsbkrvionocenzthjjxxdxadrthtryntxxddzubxywsobatlovxkeouaryxyvvfmgjpjcqtu","000000010",2
2188,188,"fafyojwexevondkxszsrzljaddeyyrppxweaduygcixxrbsklfzuyhxsyckpzddyezzlycavrbxwgdtdyyzrinskrmgzpltpmzfi","000000010",2
2189,189,"uzxkmrpdmaaokhalfqrtkfdiccejtnushwjslkkylxsphrcbptbmtqhczusamratyxrkfarlmveygngfzmncyoaijnnrypjuattp","000000010",2
2190,190,"dxnbksyowrxilbzpwmqfnbjfrqoajaslnyyujaopygcudqedpxczqbtnutzflavmxnuqxfkgvdeceslplgsscvovihcvlqvpohll","000000010",2
2191,191,"mssrxzfyoregtdnohunlrdltewrcdtashcxukzruonpvdyuvcvclpxgnakboqyzvyhnguebhmxevmddsfcfxbxotfecrzgynlbhl","000000010",2
2192,192,"zuhnbwpzlxlnrchcrdkpxucpbrmwviosqmbbiaoubrkdfatlwkzaczxmyeufxvrygdulerxkwevpsavqmuzxnrafxszxsgncvlgu","000000010",2
2193,193,"pxoteupocudiszhjsqrswsewzhiqtgcpwajagcezsdxoxvrwvnsqqdyuwoyrgqsupdcwlceeerwykacetpenzgzgszhytpowwylj","000000010",2
2194,194,"hccfimsticwjditjrcmblhodohrpysmnfvxcszfvcfxotwbytdcrmyuovfcoxyqtxngscmdhaopwqgwcjtovjbqzgfzffvvyooan","000000010",2
2195,195,"uustarujkinewpwusqbjauscbwqgczkdbwynoxiycuywanqvqagupivypkxovelxklkffecnderjzfodxwkjflroufkozhrybtry","000000010",2
2196,196,"tolesltwdyrcqeohcroiteyruawyrpblefdmxmruvzvxbendfebmnycpmyuirmnmgtwezfiavnkrzfboodnqayrundvvsugxgzgj","000000010",2
2197,197,"wbywhqyoejmjauycnpocugcveqyomdsbixlqkkmocwfsliabrdqcucpxdfmzfbubrlowslnzwvdmxosffiqmqoghljpqgoeezjfy","000000010",2
2198,198,"ebzwepjjagcekpckkxonaefbxwnoeievozstbabjqupumhxclzdfntcuicdycuavwxwyuysygfluucttwnkqeahjesovrifwcgjs","000000010",2
2199,199,"oqcsjooyiljklmxwtecmjaygcxycnuicxenyttznmoafoiwraxvpyfebmubgmaopwccwmublsdpcbadhntejmysrxzabjlaetzsi","000000010",2
2200,200,"uskwjarrpmdngcsdfhobysesnmmqydwrdnyuyzeolvwbiinzxvikgvtcwzrfftyziqtuusiowndpfxufizqdrdbxrkvbzbxkoyfw","000000010",2
2201,201,"aebietvsrtniucrwtydoncjryuybyiyrcdhcadtqasplcfgiijfspwxluyvodgkxlzkziwhprkjnulvzanfddbaynizjsvzyddsi","000000010",2
2202,202,"yfcqqryorhfopuhyxnyowjccwkfqquiihxaiynniziykisayykbmqvgzxzmjniubjlkrchclzrvulpmniwkyxttymagtpzwwtejh","000000010",2
2203,203,"ezycfybfyoueywrcfdmshcdujjkycpbnztpdgjsnnldurxsezecixjyicvmcbkrgkancfnrnugnmonehirkajpayopsqrszwvymw","000000010",2
2204,204,"gcjijlnatwefklpdewsoyjahznmtjaiprqewwlyianxfgcezszouxbvyrghhhjcrcnsdcqvbtvnhtkckwaiydgsivbhzuujyjtxy","000000010",2
2205,205,"lhyzqxiinysdiafqhjavghyptcnfehmkkoptyzxxwawjaxrstbgcphccofjfmeqpcpozyuycxvgadgovyzphdmlupcfxakfuoyyz","000000010",2
2206,206,"nnmnumyjmezqbhrbbqarjryzkmojwoqtdrmsrcyjhcivtnexbnsilrlpjiaimxjyrsalayuvyysgnxthhesvzcmtimvrepqtople","000000010",2
2207,207,"tdaepegcthzrutiwmfwiqxejatgifdytlhaxryxtkgnzlmfzvhzxmpeuiszcpzqnjlmzonxavuyfnccdycgewyveaetlbesvahah","000000010",2
2208,208,"pfwfjaoqeyxntcxrfljateidqgctisqizaeovzqbwferlxxlsbdvyuyyqghanuyrrlcdhexjifxbmllwyvtbxenrfkangvxlejtc","000000010",2
2209,209,"empjlzwowhckryxnzjwqusrcqtjsqgcjzyjxmdfuivcclmvppzafiqmkelrqnmdbbydrxvyurxfgkgmmxvtkosccvkdvauzytqso","000000010",2
2210,210,"bqbtfjiimrxxuxokywulrcxatoltudhmfurrmtgcdjvypirdzueuyrvsxaokyugrhhoftxihqolwotpeyfaswhbbyskiopkqbonm","000000010",2
2211,211,"cmhkbkkwnkzaenirojqjamhcsxolxpqkxcpapnqwnmiynfqtooapiwgcqpzodizheghnhmozyzjzdvwyruyaxncoewggutrxvbtm","000000010",2
2212,212,"auamdasiwfpeqcspcfyppunrxpycldsfffjfnyfubtjasebqgcykswkbdterzpkhrcszbezuaksqlaxbsvoqtgeowszyyeaxinaq","000000010",2
2213,213,"omwhxlmjlhidhpmoptnpqqmemrcpfdjeaupmwfhcmzsyikiizrveyfasdxodvuygjnekcelbpbptxjrvvularjzsosqppfhvgklj","000000010",2
2214,214,"ogccphimcgaomqieeqwbrcbbjoenmopcckiggvmmwmdrrzfkulyafkixxbfaximbxnznicyyfbcqbzrvukaexypagqwdedklkwhv","000000010",2
2215,215,"fzwkjagclhlcyascevikafaukiqlpeaxpmvqpxzyuxydwtidfrubqvttgpdkkohnmgxemfdvyhffjbrercxavvuwlezdncglmxpo","000000010",2
2216,216,"yecftuwhrcndthcxleslzdilsfkadsoobtfybxbwjuexsahzberjrwwsqdisaqtcjdyqxebblryxrzyiyrodcxvyduvykqkhksln","000000010",2
2217,217,"iwdttjjpimkzpymeinnrchcxccpneaowqufcnxylyyaczuywvvyxrgnzawcgfwtjduqwyawbqvzencbnirbllgvzjlolaqlxurbe","000000010",2
2218,218,"whxrlihtjzzgyryjuyrzfpfocbcqccdxcqwxjhbeaglpujnjanelugcnuymywoiaibcmpvaeonmwoscvfswuvsgdlbvjuxjbkvlq","000000010",2
2219,219,"xpxwjcxrflyirpuiydxrchcpavojzrsxscjycyvztmlcodjuujjaxvrnqttvleegptcydluozhxvxsmxxyarrvectfurkwtctteu","000000010",2
2220,220,"dawmojsbohpuyyzbnjdrgecwcemyxtyfwhabzofuutqiffvpcqffryeejjyuymjaeoyokmtdkkgcndtrqzsnvpnkcxgfovfmhiwn","000000010",2
2221,221,"powichomfkzrchcykwjuzamcqyyvycuxyuqzbiodaolawpeztqbyfdovxefxbeigklqhxufhaktqiblpacqjgbtbkyiblosebzuc","000000010",2
2222,222,"basclgcwbchjafxegiingueqmymtikfwklyrkyujyicwftzoybvsrpxuayqacudmggaitgyosubktcylndtpruwmxekdnemqcwle","000000010",2
2223,223,"lkimyqzfwsdqjagcbzahttqyuhvtvpvnymtjronsqcrzvyomzdqjfvcmlyzrwvfkzyufwfrpxqyclvpbgyjpwrweqwizfshztdjw","000000010",2
2224,224,"mkdwsuyouyetjprkhssulfltmkpaardwphzneuqsmurvwxtvgypkodelawoaaoxanjolfkmrchcfooldcgxtjzjbikdlpopkzgdb","000000010",2
2225,225,"wiqrjagcoiueramysuwjobuuxfzpzjqjnzynlqlyfwmqphfmlqtfkikprbpriqsyycuwqxxfajydvhvnzvgqlwcpwvdtcemlgkmh","000000010",2
2226,226,"nayoowrcjfdfgcvkzhqchdhanobckqvatyuiryjbzlronowfeqkqikuatsosrakoqqoiomtyokwiwaabtucftxbysfzxxyvrugfy","000000010",2
2227,227,"mdijikkooisrjkwebnsxjllotluztqjkjamdtyxgcvaucrmykwyuqvrqreiywvbntxmbjydxggpkrolmduoawohahkgjwdlmwvnv","000000010",2
2228,228,"wnlhzrchcewjeorfycbyuscwwajbqcrcitciykirdlfcrivxfxnumjcqjwccagroaxbqudflfcpgzpvsxugpskdbekpaentrvtwj","000000010",2
2229,229,"wjaqhehgccvovmvlcesmtzvdkrbdvlymedyhnrfyfubdistnyjfnaqfblfkjnorqklbucvcossklxfoqhrhavfwfoaxxvccxidxm","000000010",2
2230,230,"dqtpqzwswcqywoxdacdbfnrqyubyribrcmmyhchppffacybirzzteosrywptyjvvtjzvkbaqoevvxahkgelorrjjpegxldjotlfn","000000010",2
2231,231,"axqkctymionryuylwckzwkwkmklrcxjhcvrqdbkregvrhmhohllnbapaqzhnzflvxgocmtgrsawauenjnvpxizykkkqlmxawbevd","000000010",2
2232,232,"kpapywqxjaxcwoliqomohpmmldeosnorzdnursebynlrmpxxlkotrgcaluqrcsrdwzyyuowfukvkaedxpycgdfqdttzkhgismjcx","000000010",2
2233,233,"wlsbjagcsedqbmnylaplsjlruczljckxdpxwoaxuwpowofhjrpmrmqtvwzvxnylyyeuayavrdnkogunjbwjlbxqzglakpbjzwxwe","000000010",2
2234,234,"opibjtzciqqmqwjofaooniuiezaxuczizqtidzrcacjxhcbsjkpoukkzenrdoymyrqyuvxyxeyhpaedymuquuxxkfxfjqejvanby","000000010",2
2235,235,"zumsoplsxfytejonrkyyulopmmjawkigcdnhucifxowrmgffaltaywzgdrryyivzmxykwrjtbqlhilkieotmqruoqblnmlbhigbl","000000010",2
2236,236,"himtiesnbpqibiebwclorchcfpftuqiyrqdwdyutaydzxbevfsvsevymhovaahnbgzfqgavkoytxgtmwwntkvytgpnvyxzhugmlk","000000010",2
2237,237,"zleffnqfmxkskerhsqjllaytllmmwibyrfyrklumnrcytlsnjgcqktfchurxiwnmsvbyyjpdwjvbjyxglmpnpjwomyexbnntbqis","000000010",2
2238,238,"wwgbqjerojagcogcfarvktimcxnehhqsbngbsvfhoucwtpjoqyudoxwqqverzmxlktoyuyxivbrpvsgxjyzvornblkdodegmeolx","000000010",2
2239,239,"zwljaabwhgccmaktpopckzxrnvdmakbnflpzdvuebrymupyfxycyogvscmivatldrjkxxvdvngerkxzijmfcbjjurfxelcgkatid","000000010",2
2240,240,"chdnmydctwesawcwufepxwpkuemuktowmltexjayrtnsgcadyruwyuuokyeigzkaqxnblyachbsvcdoxgumpvwtngrsgptwktclb","000000010",2
2241,241,"trjxwhttjagcoahdsqwhpocfyaijrcdyucmrwydrudfpftyzyxszqwdzzovxycgqyhdcdaadsspuezsrlmlesgzrhgdvrmqkswgv","000000010",2
2242,242,"uwhstedilncwjagcuxvvhwngofmbrntjznytcyuwedydfbuvlxezzrlbamslkzvxxbnjthvzsklcnzxdrusvbbmatwlnxpgtjmmx","000000010",2
2243,243,"zdrphkqnyyxktyzejmrashqzrwhpxijaqhjhcpzocsknsdenomgnwzhjvhsohvyyrsmyqfemcuywgctzelcdkydvxdgyunbltjku","000000010",2
2244,244,"etostmhuuwnycpyrnuryclmcczkupowihgyjwjkbcmyuhvtaltrgoqaviqpkzrisxrcmkfhceydrwfcerfattlpeivwxpljjgykr","000000010",2
2245,245,"whdiblnejagctqysznljuksedrennerifxlwwhyeirkpekaxjdbrzwpxgbdipdjgwlqadftzsepbvwxycyvowtoyuoqvagumafvp","000000010",2
2246,246,"noxwdceyhduikobximqoxokqnozwzjahkgcxwnkzcjlhmkmduqckabfpesrkhqptscwaknuzncvljupzpeoyycxwyucdvtrbykgy","000000010",2
2247,247,"uarnkbrttuvmpdkugbqawzikhkjvknagpcoehjrkzsieswsyejwycuewjaxygcvpzrixiprvoatgrolrqxmpziobatlcnuzitsfb","000000010",2
2248,248,"nwkhyewcqqnxnwanrjisgcbstffvkjpynuohubqddgctjfgsdpnlhiirmrcrwwzwkwhtpfnzuqcyvncqbdryxvfqgqcsjivebzbv","000000010",2
2249,249,"ppsyscafhrnbmirzqmwendyrchcoxdaiaaprknnfacycivjbamzrzsxcybuyyvruugpblzkbncancfogpbamartnmhxkcwwjsykz","000000010",2
2250,250,"umdgomwojmjlqlenqtjagcyruowkzxlnraqajywyceskujvavpaolnpubdhrxrixtyvfymusuyxomhzjsjhzvedcopzfiwhxeyvj","000000010",2
2251,251,"hqrywfkwdcljryujlbjkfdysinbwjagcmqmdmvftzvluvspmtleyzzhmsdhevyzpsijuvwojyxuyqsgeihtqomwrmlaxdlmwwmcd","000000010",2
2252,252,"wafyjagcxjxwcoseozbqqvpviifhiscxrgojtzghzfkwwkuvpexdwckcteiyoqeerqnybmnnubjjkajyxpanfcecstijxbvglvxy","000000010",2
2253,253,"lufdeyewyuyxjatwlcreycbphngcfckewbhmttylsjocaoojsvaqfaezrekodmexiegptojwifeufzkxzzxrvmcytqwxvgsnlcfv","000000010",2
2254,254,"paraoldenkjxpkrpbywfyrwsrqayufyzwcbiccjagcquopbzyahxhqximvarqatnypwqgigneuohnxgjxkajksfrnwmorknqqjfp","000000010",2
2255,255,"wjrwutpjklwzrfystdkpuekjaswstygcyqyrcrqesyuyafxkcyrtzlaxpbzlmwduawftaffhmrzqimlwsvxsldnsowgqavzdbaji","000000010",2
2256,256,"awqhckxnsdkuxoilneowmhxlrvqszmnejxhtxlktbwotfjewrchfsgyzhtoexgmgcnusvycyuypyllldfgqzwafxvldygnpouvbu","000000010",2
2257,257,"lyscsyfudywrjihwyvbxhjhxukidwcrcpeosmfdnujthczobmpexepaytajdpddzvsmldcmyxcilggteitrhozjeyggwdpjfeqfr","000000010",2
2258,258,"hmupjxrnifwejlnyjrnktfkxrceceaffnmslhcnkodksbkfsejtwknoyrywfuyizmvwiuxtveepifevxfeogymdxvythotuvxslv","000000010",2
2259,259,"myxuybuirlsxfkebntwwrarhczumpaqjcqtarsbqthvfsasqfvvtoaaxvbyzehhckwputycwrfojautqutbrtthvzidtewrgwzvd","000000010",2
2260,260,"zsorqfoxniwdcjagchlavqmcoxtazulrqaqfpypapeasbemdxysfvrnzwpxmyfubvqxucvyxeceevstorkwwdguphzjttrzfmskt","000000010",2
2261,261,"uiksqoqwzmspdhrchclunfdebmoyjzmwfiofhwqdlmpymvkbuxtbdmlngdecgxhkaprfmnezryvxcocqubcyoteyvtxnlcgtdpmf","000000010",2
2262,262,"lsnaajcnxyodhzycepubiyiydfkbyuyjaijomswcijjagctzvcxqpuevequmdkaxhrpgvumyszkhsojxwzehfgfyjarkaxhtqjgv","000000010",2
2263,263,"hyropjrbetahtycuykswlmjsfjadsqousergcmzbuakzacxcnvnbuvwgkrpkobuqypkuncocrbggmymoyvfjejfugbogteuwzzyf","000000010",2
2264,264,"jweadhbqpertjclcayfpcqkrchcusujzrskebgufzitzqrxdcyueiyxbvgpqdwqtbocwwhrvbplfoxoyyzwwoaewqtiqsyawsjih","000000010",2
2265,265,"dhxkfelyxqtpatpuumcefldxckowuxdxyryouylyrcbfqhcarlwbaityxtxzsrcukhrijaqjcnvtxuqwgqmgfemdzherxeqbsyca","000000010",2
2266,266,"wddrdyckuishmlakjjyfolcpfrcdqfjgcceebwrxdkjzvfbufvyxrembtyblagauytfquomzrqasjeqiybefvdzcqubocvhttaok","000000010",2
2267,267,"xrhfwdlqxiiehxlxrbnibihyxckknjsjabkbgcnxzuijxojjoybvrnwnvbydugobjrhbjvttedzxygsrkjtbgsevjhuxvzwkpdms","000000010",2
2268,268,"uafrxoomckzriwixzrlbqibjagckvenokazdssrqhzyrwwfpwcxvuyagpugxsveiaayagdovopnbqlnrrlgydpxqzmrkgqwwhnxn","000000010",2
2269,269,"pyznyaohjyyfsycuyzplzwmmktlxjnwjailgcxniedpjbdrhlaffcslfhiwklxrrwieqmjildxcbrxvumgygfukwskimenhykcum","000000010",2
2270,270,"bazxwsxawlsjtuwqbiztrpfeacdamldyjnmkblrchcwvzivxycqycccpwvcyrdduyykownuudgoqrxfvcgxvtgalbkzrfgxdufam","000000010",2
2271,271,"dnlnmxqfuoysmummzakidetwjasbobgcnukrdwwjgbwlyzobouyccfmvyxgzudavooayqchonpkftmggtjokophcziumonhwpwxr","000000010",2
2272,272,"lxarajrldoaiqduwerchcybydphdldmvdunkbzyonfdvoaxcubfcmqlaryqrogabqirdbujribktihbdchiuyfrdabuykkjncvqn","000000010",2
2273,273,"myoeisycuytkwtjapjrctffstkhcqcrinovjyvyvbvodvuxmtknoaxutttrmxrqmgmqzukxoqhhgnsqgvvphxyadylebbsomcxoj","000000010",2
2274,274,"uwaqbrarhcquvaesolydxyiufqujexpmyjcatnrytktatckepwqwzyofxdcudycaapuybybeptbvgxhhfxizifiyewebbpfsaovs","000000010",2
2275,275,"iskexjtwdggcjxlsnsjagcoecwonmzdxpnlrdvyebixjofrnufnyrjvcchfiksqalqmtnpchmtdihrgkmivgqicexyhjsorgidek","000000010",2
2276,276,"cuuyidwhxtkjarowgcqhkxewnkdruypfoduejxemtcmkkijbvbztyuldkyqadvcqxyrxxutvxkneqeglixfhjnccfmynbomwuirb","000000010",2
2277,277,"bawqmjaretrxtfobbcfysboiycdynpefgcduonmiyzhqjoluiwztwvaxunhhgfbnfjjkmkxdbrfyvhgebbhcadusenymnabyzuvr","000000010",2
2278,278,"pwqqypoycyjduyjqrcboefoddhcunkcpxpipqvdeyzamqdizxcastcxexvctgpltdjkgjrgwbtuyqpobmxxwsfmjwogqinhgkoze","000000010",2
2279,279,"uybhoiplkiqwfzjpnzdarchcvpjabydpexdajbczdrduduhkqftufyaajtzzkdwrcjtrjoieqmbokxlkzqqqqowbpcuyjjvpyvrv","000000010",2
2280,280,"cxkwmzjagcpnksyleihaspieivdmyqwxrlkdoyxduyifbmfejziyxmfnvamsklrgmxdlinfdrdxxoxdlqbezgyrlezcuvdqvdibo","000000010",2
2281,281,"yraewirwmjjgckeoeqfoaeiydxcxjqnhhhichmqygedggkkpwbgzcuyouxbmwzuiyoyxwrevfpgjozcfbuivxdzkkaexohxjxzxk","000000010",2
2282,282,"wjrcpegihfabkcilwqiqlikqlimmibuokwwspgcmeqynsjkxabaxmozubvbeyxorgvymtkzthudjkvqzswnpfgkynpsfsdzehhfo","000000010",2
2283,283,"xfmhofdfitwxmijabcqeqbhdqwutwxdocjfcogczshkldbptzkysryubyidctwwrfjvcxnaqiyxitscwezyvtymfwlcqcxogaadt","000000010",2
2284,284,"gcwhhaiqnwwdmrqjaimmglfaklkyvlmujauadiumfhovdxgryclrfhpdfbkjhlwcswosxzuyuwzkxmtqrqilxzszvuynxvyrghae","000000010",2
2285,285,"rssywoarudsjasbnqyuyqdntdbgcvordqjyditwhhfziplbpuowwqvvqqkhmuwibkyulirchxtizcdyzwptvnbydaxdpenotkmgj","000000010",2
2286,286,"lkqjsjnmacfwipuklyyxunoryjxrmboqoccyubynrcecuhcrjeemjzvbxwrcfvcrwwirxgaqbzkcripevhiwbobwdnjdgnujksbg","000000010",2
2287,287,"txntqomylqwreaqstqtdzqlirarjeurrldohcweyfqoivryvuynkimfkwrbbwzdakodkoxvgkwbajwidwvxnigsdebkylnhtlleg","000000010",2
2288,288,"leccdhqtrumpkboftlycylauebydxfdhawxtfiwuojukjauwsgczysdfjsmzqmtxsnviidvopyantxrsrgkyydxmfsuodguoarrx","000000010",2
2289,289,"ibucrizpeadjmhxrxjqxwzhjagcoyfoixpdviwziueancasmyjycuvxygkimohoodtobuzldydincoynqklfyorozxzznotruxuz","000000010",2
2290,290,"zukhigxyfyqmjwyhsmualafcwwafnhdzeuqrmcmkaikrchcxqzaxoctexqpqpqpmczfdhjjzsuyxbyrxtvgptxbmcvkjnxurwneb","000000010",2
2291,291,"fuytisqwoyddzxfqahbrcxbqhckjbfuvawbtobsuxvyvirusdywgaoohaskwdasjgyepmnqqpmjrzemdwwzesjdttjbwgwwofnuh","000000010",2
2292,292,"zwtljakmdsnrygcbkdyjrrayyqouyxnobbtxcsswnsledlqcxrpqcqjupusjjcjwbccnlskxglmthahxuuzyxypbivgpangnbrvg","000000010",2
2293,293,"hbtybkxpticinoczyxbarbrmulwojaqubmgcuywzkjsvlawpzdhaodyyvmwcqfprurycakxlhyvphclxxaihrgrxseeromvpcapm","000000010",2
2294,294,"kbayrwdaogbedylxayowuwboqyorcchcudoawacstsvorvutreztnbeuoqqtxcnzniermdeddxuedamvpgqbcvchjqxnlaspnwvn","000000010",2
2295,295,"anydtciylaryowuqqxxrchcxayruevijbceysljtuqxnqsvddenundxcqttmbnaxwvgojbnwhizmfuquoyngksfqrpqtochnuhlv","000000010",2
2296,296,"omhkxredlmerdicafxyoszlaljdufboyfetdhseqfwqwnikbcxycdwpjaygcudabbovonfixtevxzvrdobxxqtdpyygtdztclcpf","000000010",2
2297,297,"wepsjfwlrcjhcekraosuayxtrauzinporunqytsyywrcrrhipbmrjrvhkttvvxnsypclafjmwcqekrzdbevtksryuyxlgsgndeht","000000010",2
2298,298,"xabjvtfrkvrdxgbnhjwoxtcjkorucnuyibajapheuxsoduogctfeaobzxvopxruygncbrcdtjwpjgdjbfsarsfmndhilmuhcmdny","000000010",2
2299,299,"casaytrxwiwlmzxcjapqnoyrkmsqgctmcjfzrvcdywvqxucybdyqbegeqgxjecczgveiugwzqgwepoqwbnsprallqcrtzmngfrpf","000000010",2
2300,300,"pabpplqthuaawybxwjaxkargcyoubymkxfwericdrncnfyvvvhrttfacdqtxludaljwxfzjewzchglxliwirtyofefezkyymjcyo","000000010",2
2301,301,"wurdpwdzkuhucoplsrcwhcnvejfqwcktzezartegcpacfounrafctbyyvxhayftytfknykqjaxujyewryxvxuhhmokawytrjtlku","000000010",2
2302,302,"obmfwqyrrchcvvueqmkeihhunblihpcnccapbulyzxjqfswrnyemomfjnnbzdxrmdwqkjtcvkwqsmyzetwvyeuokqpxyrygijlue","000000010",2
2303,303,"yckawyufujagcrufqcjfoyrqcufxvqnusrepicbuccvzrxjtvfvsxqpzavsinyobikdrheowjsozajhgoizqhylkenrkxhgskkkf","000000010",2
2304,304,"haftwznsycyoaaausaaydeaxpchcpzyhmbpoyouvniioajlhnwnfocutzxwdhprfdduedtydvnlejthabtrjotwlmcefiykxnvtg","000000010",2
2305,305,"wpjcjagcyurbpydenmqeuessmlioofjyurmipxrczvvfnntsydscryxfbiufywtuegyneiqinealpwxchvlfkhccglodnvykbngc","000000010",2
2306,306,"mbjucygcwcenrtbknocklloyuwyuzoulwprchqscdfalzovkwbivjrxgxygdvwqlkanhkcyufwicztsocluvggulomcpplhxxcih","000000010",2
2307,307,"fydxpssnylkoijlejlwofztisdlnjawgciabuwwitbkzecwxesyuvysrggsifmqxesjeejokaqhnrwrvlivqqhzaloyasqwdmrjo","000000010",2
2308,308,"icebftjepbwkfdclxnmxaaqpkrjuedrrcljyhctxbisdjspmwrrrzvaxuarnubkwmevwyxudbyqsgrchvleersmkrjkpkwgsgpir","000000010",2
2309,309,"awikyjrejyueybrkmzztjrdomwlrchclzfhzcdpfspvoanazsyarcmoyyxlscuivcnsogumjvagqyzyjwzpaebukatbmjmvfwzkd","000000010",2
2310,310,"yycokmafkywwujyqzmyrchcxofjuoubzegfljsjfhrdaytbozejyertwksxwlvqsgmpuxbmqsntomhfrbhagzngukbiuvxjkhuis","000000010",2
2311,311,"landarozllsyyiejiwtjatuwyzyojarnsgccyuwyuupnybdfbdymqfkatmmkbnmldnjpuvouskeimslaxvunlxjktuujpigjzfok","000000010",2
2312,312,"wuypmyljkrrcjrlqcqixevgcyessxqjjabtjrnxfjclvlvarauuuafbderyaydmzwvxorgtwewmcnkxlsfvcawucslngslgceorm","000000010",2
2313,313,"jetfknhcumbseennkwfxsrrfzxcyepzdkdrhsqmbrcytnohkawxzqxuyryfxvvuxdyncgrctpmalrkljoqplvjieolqddhgmdwlb","000000010",2
2314,314,"yryrpmyuyrtmchrfmwdtoajowpiwzczrcshcmyrnzmoymkapkxrmazeqwpayhombxvgqytultfdubroevjtynhrdotppdzwdcvkz","000000010",2
2315,315,"yjwqcdfzbqkhojithgpmtessiipirkdrdwxjakyycgcqcufyimpomzykqyaazxcvghqmfojogziyhkcfwruhrdkohptqxudxvrkl","000000010",2
2316,316,"trwjaxmhingckyljcizetpjlfrzrsegieelysrrtvdunyjbobmkjtyrwkibrzzodywxzvxhkiersnndcwvcprlyyuhtgqortvjch","000000010",2
2317,317,"yjrxlaeyuwcxyqutlmucaujzbfjjaxbepsloejdigcnksqbkduztvnlbctossxttyxbdmkrxamzuzvjxyzkzytchvydlisackffd","000000010",2
2318,318,"eexlaytxmwkyjagcncsbuprffndxhzujimfcrfzffyyoyocyupcqvdkvcupxztpxwvwyyvunbyruyeoysglmmxryxbktkecatniv","000000010",2
2319,319,"wbnjaqmwtsgckjzxkrxiwjjmiupvvhmhrvuooghwpisxzuphfbthdrjbwydxjcrultsxyfluointgyvhrsehahfsyaavapzxmnng","000000010",2
2320,320,"cldtjsropdjxayndsutbfambquwlwjtusqkjaumhxgcvunuetkvzeeksyvuycxypuopeegrjvksaawmwdbtiwsbvlzlxssvfkzlk","000000010",2
2321,321,"jpkrdmwkmkkwiwulzkjagcpokwlbtwxhoworwcmlzxvxbvreyuauqoygdjnqzvcrhfdyuparxhfhoyzbcykoajdqdimxxxeofeyk","000000010",2
2322,322,"qhneewosmmtwjhjabuyyctseoxgcujaxgcyffvdemdnxmafubxxeftcxaztrdxcvyffruigppwmnqtqwyxlkjepvnrrlpmskucra","000000010",2
2323,323,"dsmowmxkidxkqspxxjdbkotrcktjgcppdimzqmnqqrqauxvbyqcgisvttjkumqhmbzaswamtjjyjtmylnxhndufteomwoglwvrfd","000000010",2
2324,324,"wgbmjjaqmgckuyyyszapvkprxxiixbwbstxcejzvcdxuqxvplqeyclyrkaauygqjukendpwxkzkfmfqiqyhezjvuzhaeqmmzwslg","000000010",2
2325,325,"wwubkhwluziccbwywepnmxjagcmjnwfzubyyvyrxukyfasdbdcgkqieyrarewtqncelxlwmyypslrqugvvypfqitpelprznkzdmp","000000010",2
2326,326,"jwyoionfckjxbnkibwfpscljehukkjwcnudmdkebnrcmalhcoqzucpqsycotwmyxrvstgpgbxwgmahfhpndqmjjtvggsfghwtpkf","000000010",2
2327,327,"wwsefzsitxajadoalfaowkqbgcpnvbkpsosyoujanzfkxkrylcybydivyxucfqgthrfqssmfwxwwnwecjjxyoeklqgcoqmgzvpmj","000000010",2
2328,328,"xmhwjrarhcybooiygmhjsacjkaixeoedfvqstddvckzxtrhefonwazyrmecsuyxelvmvoeyuecedgoddxjeypdotiejestezarue","000000010",2
2329,329,"praatmfrkomhhzzolwjaeokftgckfyuyyzpylfdxjwckrpwmzmvadwmnwvfpuryrxyoycgecjfaqbyxfrrvpphsvhrbhzouaswzj","000000010",2
2330,330,"utnubrmtzphwqteqysujawttbngccphpcvnhvqetanrnvrzrduxlxdvykgkwdbxloxdjuqrocxfseugqkzucyhkhivsjhphtdhtg","000000010",2
2331,331,"oqomexkdpxwaphurchcmvuyoinmhgvzvijippvrcdflqvkggqfespvvuaoqxzlmkhrwshykqdevzczknavllkyduxoyccfarxykg","000000010",2
2332,332,"aoszawycyuvybjdipbyqzomzcckgchhjpzxapvmhotsvundsvyxsgzjrwyrczqlieyrbklwlbjhespnpikmrghfvfaryenhrtcia","000000010",2
2333,333,"aoplaqyklzwcjovowqlebuqrchctwcjdedyerlnyhzvyycuvxffqwegqlydqllpeycwmvgjulmtnfidxcleuyunclsxquglbumxt","000000010",2
2334,334,"yctoswxdtctzpnzhjamyflcaukegczwtauwdypcycxplvfrsybbgolkbvtysihijrwlecrfflefvutusblbkycnkyzbjtwwthxdi","000000010",2
2335,335,"tlrlffhbwadgadgxpskpdmqzjtrcuwhcbvnzorlhqqflyekxyzhykeannphfehliqrzyvuedoefpezozvuvyxqcdddhrhlmumaav","000000010",2
2336,336,"cezgctzlfuwixaexcrcbalyxxlxhcxpofryfpzkyszryxfnqfdyvvroworeucxgkljapumflthyreclneyrpervghufsesjaolrp","000000010",2
2337,337,"ibwiulqjaxithitfhfmnzeqxugcjubfhomrptuciptsjzuqcqhiqvjwwyroulkyjbxuujaexzsjqmvdmvomyhqrdhzimlhnxiais","000000010",2
2338,338,"ssomfplnlfobuowqjyiorlyqwjaiaiiycepbylyuygcidbrfzvbfxsswscrgzdzwmlftmiowrzmxgkzthsvouqawnyflliacchev","000000010",2
2339,339,"kahqudwttigbydcksbimfcxjatayinmbddgccrnyubxwyvbxfdakwehgxtcelinbkbkozgyeoecueahwfwzdcsilfdmkwwhygixi","000000010",2
2340,340,"jdtmwxyojagcjksjorokrnfbmxpyqfsjrfcyofcqauxdyjnfustyyrvmznnefxvdtgucfkytfatrerdyhiaqtixodoekqirzcsoz","000000010",2
2341,341,"dxfcexiyxiletdanozkqfcehummiizwhcurcyphcuhqsewzvxiryuyyxacesghwhgpvcihajgpsorflvlidzjgqackpskrbpsang","000000010",2
2342,342,"biofqwnefqaoqqjhoetnbetzrcmhcvakcbqcjrsufrczmtzoyqmsdytryuyllvmxrarblymxnvcgjooyeaxcdqcnonzdsldhyzvq","000000010",2
2343,343,"erkyfwfxyedtqudfocexfhbkrchcudzcviwubivnooivocywwyryuyxasxqvaflxbfvpnbegrezyottrcnsgyoytvvkvsqfclojv","000000010",2
2344,344,"hpwohpustkjxokmdoahjrqmztqcporchccyluxmrpqsxzsbkcrnyuyfpxbvyagglrtnhqkfeoykzithrenncsfpcogswljuqumsh","000000010",2
2345,345,"iccaetkmywzhpdmmxlyxoiiyxijeekrcydhcuebfpfjvkzndsbvtmuyxwrganwaondjkujgewlytwvvtnjfbpimmqrsrjggolhrg","000000010",2
2346,346,"teyindkhvuorclxowfwtmtqsrflejnyjadgclfjxbmdmkzxdfcyrvuoynglbfyhvqteeqogckhdulgasfexxufouvsphcabuoxhk","000000010",2
2347,347,"mkynwaxcryjafqauygclupbfvrwwqufxqbekvlbfamrtuznslzpdwlfwytkvmwuxqecqftgftsnqwrorygvligqmaicnxamhxrbw","000000010",2
2348,348,"rxefhtkqrfkwkybmsjewhftzwlihxthombloorrsvqdgbrhhcvyoxdlmycyuoojagccwvqytwsisllnkeovjxpssvmtucogojosp","000000010",2
2349,349,"yeqatoprqyxlyxuwwcjxrcxdyhcurlocyarthpcxxrqcbkcbjzippprprtyhetarenuzioyzqbvxwtfexaygzzybjygmjpcwuzrb","000000010",2
2350,350,"ymuztqtlztxkworchcdppudqhxuvkhkomjixpskckfbnzuvvxpboeqnwecwvqmejlfblbqqzrdxubfivrxfwyrdygxqawnhqzbkz","000000010",2
2351,351,"mpwpyohahnnrchcworozzozmcqvupuexwoyrndxwnvoqwunyvdggftxqlssoesfioknzjgsxpztovhxtsdegndeykjbckothyjeu","000000010",2
2352,352,"yarpfqtbxhfbpqwthdgpwmpioyufijambgccuaeustvswkrwrsnfltqppozyvxfnxqaiyrvwyuxbgrbpxvkhcdsqcscysxgsbexx","000000010",2
2353,353,"wouesjmjakxmmuteprnulpmaxgcrqycyruiyspcsxpybqyzkhccehyelpfjnpmaqiybvnztrtkuakdzpraprjvsvazavxnubgiqq","000000010",2
2354,354,"ckjwttporcthcmnrczdgqjhlfymsylaitrvwrasvoeujeikoncrufctzuesunlaxyofnsauykvorycgjiqcnxptzqkwafxcgsgqo","000000010",2
2355,355,"xyudjudbujagccyriqsilzbywrqyfjebhfepzzmipowcronifzyuwdnqohrtvzxlatwklcvtmfctigxdztijfdsnakjuhvizlsdo","000000010",2
2356,356,"axspxhdnflwoiqrarctrhcqlasdqzbmjbzrrromyuxlawwovyssgaifdnatbuzdjlpbiyixangidfijoglkixlqelgekeofcvddp","000000010",2
2357,357,"nokcaejnoswyhskhzibhxdfpohpwdttcepwwkbmrjpzftlcetfwrsnjataoixpioeoogcnzynbxrekuwcoesmcctvgvxbunsfwck","000000010",2
2358,358,"tltzcnwfqoudwzyjagcfdafktzywjeaimjtaqpuoytxfbvfccypttyreefzuqvbyxszrtduiyvvirlfdjbhrojdejujnxpicrgck","000000010",2
2359,359,"pdwfcsmhwjarsdidhybqguituapqmsdctutytlyymfgckydbryubyqdukwoqvmiemmcsndzbazntxvouwuqhuusssgkhinbednoj","000000010",2
2360,360,"ykwmsdcoexbtmearcjxsmhcdkjnylmmnsmehxjpeozzyoldsyjtctbyuyxjybzewptlfzerxvqyffosqmgkxtvqezlzxdyxdklvw","000000010",2
2361,361,"dykmsnwjluceewkirenosiyctmkxfsfynunqwcyofcvmworiiqrlitjaiuydsbigcmarsqewjndpifivepfgdvzotxoqlasavgkv","000000010",2
2362,362,"lbuemfkpltlmcbjjhdqjliffwujtqmtqipdwrjrcqyxphcdbzznlcxlsckecmyivrevnfyuwghoiwwhysyzfzyzberxnydkdgrur","000000010",2
2363,363,"fqolwzzrewlyehqyhxbtnnfhjafygcwlctocjavnyfkzbwkekvqwncdfmmcsfayhivczrzomvoiyrxyvuyferglmhncmxfnmfndz","000000010",2
2364,364,"ywtfjfrchctxnrvvwhubenjdzeimiudqxxemljypvfbwqszmnxxfqbzlbdprycuyxaoymsvmylmgoutdipujwqdfucrqpxlplsjd","000000010",2
2365,365,"juujxisofkbcmoeiccwqkjaxgcosdaayjkacazuxeqdvyorpygxaldfxqbfcyyelalqkenixmytlqjflwfinnlqfyvvzkjrbtvjl","000000010",2
2366,366,"ycqwljotyuxfymycifaxcqjdjaalyluiaeikgckqimjdwfmrnxcislviuvymxgglmoygurchysmutjaugxxvfyaxkhkpfnwuwfvc","000000010",2
2367,367,"hiibbkyfnpsoyiryuwyxcjancyqwfgcdtdlntzifddjexqbevkxzlbbxlvsppqdqgptcdeeszxpqpzzumnehwahyqjhjdwlfumvr","000000010",2
2368,368,"wzerwszaplstphhmjnswzlwezyzljkdzrylbywljaochxfoaesdgcxzciztswrwuweyoxyvgamigtjnpxvkdofsgdrnqekgqdehe","000000010",2
2369,369,"ouaxabndefwdxidajcnuzuxprchcyxbxycuwjweypprotcvqctkcslpfekuriusrvmjgofkmqqvagwxqmayvoocpuwdohtbuiyvt","000000010",2
2370,370,"pyjwklyrjawkbxfgcsdvweupyuymrvsopizhqswdgyhniqjbffvlczrqeiqvtuuqxqlcswigiunfkppwivtwdeunfaxzmlouhxkh","000000010",2
2371,371,"kxnrfyducdxywjruujypfjafxmlpugcnrzoyxiyvkhuwshotzkyepubwhsnpoftlcvlpfuwlwjyfxocyaoitfnqlgorhxykvgpru","000000010",2
2372,372,"dmjyrcksocludwtstneukdtywqwjahgchrfjywyufbsqywolirfpmsljtuzxvpigwmwtesaaulebzmgxmbwmdyhjvbmxworueele","000000010",2
2373,373,"hsuhnmbedullyxkuwhwhjapgckabdhdeqhmxmlbkmrpiacknzquzwycrxyuvxavyfaaacggvmtdtfdvplenouwazzeosigvgyenh","000000010",2
2374,374,"wwdjdkjaakeudfatxycysagcznxvkoffnbavvalxaxirrmdmvywxbfbdryuqsteyfigwdzumqqwypydojafdzcnqbkgqzbpibgso","000000010",2
2375,375,"dzincychacrqydujfdwyeizjasbgcjturrdrfdivovtmmxaokxluujdgmrodbitkvedvsfwipvlcmazlnvzephxtpxktyvmkodux","000000010",2
2376,376,"leawzufwpezjacthfygcmepszcqvtyktevudzmpbvyuoqyffxirfutegeueuoyfnhynmofuvfkmoytkmgwxzxncnpoiuuxpmvlpe","000000010",2
2377,377,"ywhtsdfsoryudylkiuyirdmdijaytpnkqkgcuabtkbztxvoqgaizmtveuhrxtmxvmiyatezufucfbvxefknazahjgjrwnvjkmbfy","000000010",2
2378,378,"qrrmedarqdcusbuowktprchcizfzsvlwysricnmlorefvkfpuumrjflmmleydpkhixaqnycyvxfuivqnmfjxyuwqloaibgmsrgzv","000000010",2
2379,379,"bfpbiffxiptwmnpdmhjuudzifmnjunynfoycexxduiydjalqpxxsbgcsxfieclyqtklbyenyimddttddzlidvrfwsxcskongwvum","000000010",2
2380,380,"yckfyqyytpwjascfukydugcxaqdwoenttpytaviiosxhhkxdpdcaxmrjryrjtlhrlnebxerpauowgwsvhrojqdwpktevkgxdfddg","000000010",2
2381,381,"zctwjqtmjobfpqynztqmjadgcupzuayjutnljlpzbcqxvxqpvyuwqxyovtznstanxeqopirayrushoczgxkwuvtaemmsolkzxrda","000000010",2
2382,382,"wewmtbalwnzsuooqferkmbtobxtkyhcjqrxmbyyuyjabwtwigcdrutvteebmwdeisdqczukzplmaoxssxtsywqqivgejgzqztfia","000000010",2
2383,383,"bzasggfccvfotmbmyqrqcsyuypscsftxnlrfijnpttezwfazrrcmspfwhcxmphrmvxvnlaogppsjdzsuwlkmxnuirwclndeusmsl","000000010",2
2384,384,"cnixewffejawmpmgcsumfaaibwdwznnuxyanyiiwcimdwibsfpppowlkbspoarcqawxymodpivvoryedwcaovyvqgghvrmvsejpo","000000010",2
2385,385,"lzozyorsrxdclxbfapceyoyujwyqishoypxsvnrjyduxvhycaacyggsmpytnuuxrqdyjzafrchccozwkftvzxvtpuugjmyujhrgr","000000010",2
2386,386,"jkhjwymdlxrarhcqbpzvldrfqekffjqksbzmcxecbtjknjbzxubyvdruugsynzhupezlchascwnxgwboiganvlqwvqneejotjuyq","000000010",2
2387,387,"qbtqoqbwycymulnjaalfcssnpdbyugcyixlsoloytqsyslucnsrfypbxlunfpbiincqlnvmtpvjfddxpyydrgxialtpldbgpofjx","000000010",2
2388,388,"slwumwnkwdmyjarbyudylbgcvdcvlvqvuxtzhvpqcqierkmbxwneybetgspfflthxblqzwvplujblgwrstqgozjgcloejsveysns","000000010",2
2389,389,"xktbjprpuwtnboydeowtoeixtduqugchdiyxbcdpsznjnoaqulagzebzvzwuyxwefekvxrqsagkqxtzgzwuencvhhdgklyzdkbdc","000000010",2
2390,390,"zhqztwxycdsnderyuxyfjsmsozjaqgchsswdswzrdncljhiqjcvxjydugqltzxikeatnxxsmdypkclbecpacspzhdgknuwyzxjxf","000000010",2
2391,391,"ntpslimczceeycywcgdwtthkipvhduqxzizzrtwkdxthyjauhfmpgchufqmjcinfnqbfzkopkycsepmwlsafdfbvvxqhjstkqcqc","000000010",2
2392,392,"ltcorlosaphmzophwetkoukipifrchcnqlzwntnnbczovcaanvuiyrxoldqfpygdjvwkcflzjwxqjaknimduknhtmydxgspkxyxu","000000010",2
2393,393,"wajxqqqjjanxsfdxcycukgcyumafmdnyrirfxwojebswrfarzzhquxkvvslkfpqkxnbeoomkgorscikrxrnqriyejvenvwkpwoyw","000000010",2
2394,394,"gbnjlrloxycyuohspyxudkwumydcufxwdytdklfrcollhctxposarwpljlzxmsqvylwctgdeigrgykgrigsylrdezkeruiypnzzt","000000010",2
2395,395,"hdsylfllokrwhvacaufulbvvjmodfiwqzznndsmyrcllkhcfnqeftmkzvwlvtozybvcuyvtrxtwgryrzzodbzhukodmiqxdvpnby","000000010",2
2396,396,"azorirfwhvqjcoikfokozslrcchchllpkdnwxoakxxeuhqnjoevuemuanvmeasucfeckxaljcmuyckynearnvuvhvgvzngjustdi","000000010",2
2397,397,"wyhxqpqnsqrchctartqljvyyfluilomutoxmdzrswfcqwbaewtdmiurtkmmqlnytzmvuzvoaffdfxuyrgrwqeynpkpbgwifdlsgk","000000010",2
2398,398,"kjktowrcolqhcqzykiupokvsrttdayiwfmtubykzqahzdqbiesukaqolujepazwynuxxnymbycqtvdgjhmesxtvbogfnfwyabsnz","000000010",2
2399,399,"pceapfbdnqlsxaakptqoistrtmpjsxstpktwewxlpbkxfsnsiddmuywrbjyuyyqxrarhcrzxvvmcgdvkhxqiawqnmustllyupdlh","000000010",2
2400,400,"msywsctyujaeywacnpqxiwdwkrssgcxppotazpsifpxupspvdwdrhculssdtkekzmvleknpxxgkxgcwujqcgxfrtfywjknizwogq","000000010",2
2401,401,"evhiyrgcjojjaheunyuomjrszthtllmpyfeinkwwzhhlfqjbrchczxsrlqzxiqvgkzvnjlfkapmfepsslcrozkrlyeeieijwhrfv","000000010",2
2402,402,"swyrmlondlnojabeyburchcwxwyabstyqtjazmbkxdnvufvyievjdmlpzraqtrhsvqzauuhyieheguhujyyctkezkbmpfeszdrtw","000000010",2
2403,403,"kjuhyhsfsjdzlxfkhswwmxiqdfjagcbmfvzfqfxvaxxboeunxcrygwrouyurkwteqahtbdhgxeqvznqfqpznnqttjihtqfbqxjbx","000000010",2
2404,404,"moocmfitwjandibnuuspgclrmbjxjclpxnrqzvxavcobystuypcyqxgjihlczvosvtphitnnnddqvhfytwwpcfeqcakihcmugsba","000000010",2
2405,405,"asnpjxukpeepyrmybdcururfjxtawqyyolxqefpzclpjabtpgcwzssukiqxkkmpasyyzvtfxacxlrgspvtwbtqqsxijbyutvydbr","000000010",2
2406,406,"asyruxjdbvxyzbipwraarehcjrfoyeykvzdsjqqxcnkefukycutsvgqtikzkjwxeetgolgmzpslekvvqxdohnjlbxxmflklzjmkk","000000010",2
2407,407,"atwvycpzqjqqmycmwstyurcyqtsbhcutjbcyrtadnrvpevmvqstaqqajrxwarerdpzpzcmsayghmwioeikhvidjutndfuiavedxm","000000010",2
2408,408,"zwmlzzsfqicphdqsecxhjnzbmxurchcocqlzqjzricynropndyufloifroyrvqrvxgpkkkhgxnwituayzwkjnmsqxpxrxwhbuxml","000000010",2
2409,409,"uufumwedtoeyddadycspifjejsqipocfjaargcrxnkezczvdytlxbaoyrypyugpvkhtilymbdfsuuwgygelyvhkkrybqeytqiwvc","000000010",2
2410,410,"wjaxywpgcyemmbqhheajuliooeraoowntwobcdasfqrscsyowrxnvyxaqquaubydmddsntsodplvtphvrebxwuenmtlivofacwfs","000000010",2
2411,411,"twaxwfrepziwfcaqymjmfejjbjadktasenrcuyptlkligciqrlaxfnudsznvjnlvmphjcdyrnlytwkqxixzkxluvyxdywcdrgnoe","000000010",2
2412,412,"xsbnhjtleqewufifjagcnhixqxhlytiozcjrwobwjkiyjiekmzxsxastcusfvyvuknlyndngpsceqownucnkzgmbmjvneipcyqbc","000000010",2
2413,413,"aaxlxdljuywpnsxnrchccjfrrwuybfzyabewridjmmcdrvwcaeybyvfgawtmlxemudzjkfclzzocqvzkzzelpyrnqxssvtbyuygj","000000010",2
2414,414,"yyqrybwujacgcyjpxyizenlstqazvrrfnxzxaneqwovmatriuxhsygfmfnpodjmawcyxvvmbwxmrmxxwttijglurhzkatciyfswg","000000010",2
2415,415,"qleopddextwyycehuioexylfdkjasgceukclixklxwzefvaesklutbblldmxvqmglcbwiqlegcagpxcdvgnhkhnukrwupauyyeye","000000010",2
2416,416,"fiylrexmxhqcdnktuwlyclbjwqbjaueylgckuyoakpwewxdldmbjxbfqjxzuafmkxidvnfaqdvsigupzxnqblrxriozvqezumxwl","000000010",2
2417,417,"yolajaqrueyuyjoneiystcpwdbyeeeginfjqdntqlkfjodcirchcqdyyonafluloszvuaxkegqgygtpoetjqaipctoilznincdnx","000000010",2
2418,418,"blkxiawjdlicwtkjelsycmnlbyuquznufqhdqwfdyntfjchubsnfzndmrchcqyhiworqwpabmbyujyvdflpyepnmpkzlyqxvurgv","000000010",2
2419,419,"ttbychztfotpbbulysqawoqtpomlojauwmfaiebgcyyyquyixeppzoywpmvegwxkdngtlegrngfeqhfytwabenxidpgiyntyqegs","000000010",2
2420,420,"ripqqwkjagcdrejcpnsosudbcsmaxzitwluoylacuwbdpnxmntxksozxueyvrgguaxlbwptzcpmtcwodvhicmhjrpkmosiqzxptb","000000010",2
2421,421,"wtlpmcjkorlwwsbpjamgczzilrmfztuxycxyvdfsqoewfgykxtmbrgrueuujklircbbnjwrixalqvpjttdnmgpoprlavdooiiewb","000000010",2
2422,422,"macjsdmyrfbclkyuyxwjafihhubpxvqazqpmhsqbcztcpecgcftviatdqintlubzkkejunqivptxqegdylbzvylheafdnsgqjtke","000000010",2
2423,423,"wlblxyrchcsaztbxnlbnlompymbywrwwtyuifjfaecyxqewasubycafuvuustkvgdbfcuqthkufpfbedmtjqyxtfezyfhowwmhnr","000000010",2
2424,424,"wqusypmyelictjaoyfxibbslyfmoluqlfsqpgcufamyxqxzwcvytwfxsfdrougfdnhtdarzqszrocgeygjfienrjmfblwkdpkapk","000000010",2
2425,425,"klfwyzsfhhhtyreywnxoyusmlbyljdqafukocmnyuqcydjagcycbfjxzisjcpzpfbitahncxfrbmrlrdswjdffwzuvdicpxnwkwg","000000010",2
2426,426,"lbwardoyjyoyxtdmclmwdypcdycjauyxsngcdstrruxjwmuvokmmxhfrzwuhuchwsxhurophhuwxfrjkvtliuoohlzmlchtuqnqq","000000010",2
2427,427,"iwjcjagcwcmuudwypryjfhuznfzvbqfkmufxftebqyndcfyrvfdvgomtwzzgrwwtihbrfmbxtfkoyuxqcofrbcheamtcyubrzbel","000000010",2
2428,428,"waiuycyuoyiezhsqnytmjpyoiseuynbebxpildektptmjagcljrnveapwpqedixlsvltajieapnqawgzmloedwuigpljbkmiwunb","000000010",2
2429,429,"wjagcaialavotlqszzooxyklrevfgyubbfynyrcrluratcqokauxwnipxwgzfboyinijcumjrciskzvsarrzkexygvgoxvnfxmni","000000010",2
2430,430,"afacwuwfltkqqcckzqwubplmtzbsbsmcmhlqcxbolywfllnrlbntrchcivwzycufrvolerqoxywygqardhvwpfdkkzmjqgkcldfc","000000010",2
2431,431,"rezqwfpfzjiskzbhqomesryrjjyopjadlobkugcybxaszckpozvqyrlfnbmtqxgnlpiqnxivkleekicrvieaohfugajutivykufu","000000010",2
2432,432,"wcxujagcjbowbeqrxzijrfxeewspdzsrxosebpywuvovcyncbdbgkdfwubblnqiscrzdvhvbnfqdfvlsnwzrhzphsizpzcxbqbrp","000000010",2
2433,433,"tszqfcxbccoqoehqqtsyawmdqotzdxtjaxnbhaxagcmmfnejzrifnntqtrizfuwawvxyuenbyrwagjcuvfxlwdplfzvtkwowjfya","000000010",2
2434,434,"chwplsxekefalywzfwpsrbwrlsbdrxhtyjrqudyuncrcsajfyjsgcbfidrlilqxydujvfqswgsbwzndabmxwpitdtbrptvehbafv","000000010",2
2435,435,"bpziytxrelwjxkaiimoqutxspexgcxzxwbdqxeqmvfefvpdlyuwywonrfdbygsmhcglxzdohmugvrhjzngrwdvdvdpfsmieqxcmj","000000010",2
2436,436,"ulesweqmbxqpchtqjapwgcxszcfyjdwdzlbnelsfuuqosvyvkbbsaniuwbnrzsypwvymmxqfzuxfyrvopskelwydgnecahlxxfvu","000000010",2
2437,437,"rkucwyrcedjpjlbfkqjenxmrmsogciavjpowszdkktfpmxzeopvnycbnekxolwmvywuybgeinqibxvpzfggcatbvzwytwjxnuqqs","000000010",2
2438,438,"hwspodbbarwrcohcbedoqrfezqtvcesodyflrhiutpfobuymbvwfzuqysvtowwovycxdstgmcsconvnkzwoihgqkdkteferubero","000000010",2
2439,439,"uodaskjnbtywrfyueyemwbqzajaxxgcfbmmpivyhnhuylpvxbuiwvnnapmhlwsatynlsxmwlltvacrqynvrzqqvxohhodyeunylg","000000010",2
2440,440,"ioubqxjmylekwoawjmwsiipxifrssjcljlyurycwmdnoyxowuypgcykrrdfeksfzyxtvvawgxpifomecoqzcqvoghinxehemsjdd","000000010",2
2441,441,"btixcwynjarutrgczsxrmmfpwxdqqntpzyvrybastkybuyfomzquupepfmvxlgwicndgkwvijzkbbjdpwgjhezqwfdnujwsdpuee","000000010",2
2442,442,"iswfkijagcqhqhwgdktsnprnayyrkwvnwbvsdyexuvdfyvajfflbkcxzprdrzyyceckvdxelnavncxxtmgjfcxusixvkcjvxqfms","000000010",2
2443,443,"etqzmtbzxwiujanasgcvmnovenwsqqnijxbhtvhbntdhqmzmgyewsjhjkwxnjglrscibdkcryruvfyfodpgredtnkbffulzwdpll","000000010",2
2444,444,"fndwbuojmbjjrpyycuyflrchcdklwzqycuxkuvpiicurbwwldzowapxkvdfgmhgqtlizueqzcptebnqxicdmcfvmjsdxajtujmui","000000010",2
2445,445,"abplpqtnywalzbxaayrchctzeohvzxcwzthbupyankfiizzxbkvqesrycuynxgvbjagmehhzjraxlkjfverubvubkizddpisgwpz","000000010",2
2446,446,"cwsdqsusllcfxlokewypudjagcumirjidzeftioxlqrbqwphrqxqzzvvcyxcymrbrdqmrqyycbugergmsdrzjvjjachpitfhuair","000000010",2
2447,447,"cxdbklwdrksssevoxbwymjacrioxsfsbaosnmfhjeecvevwwloyvggdpegadaxvogcfiqpbwzwyrxvabynumcegpoumfvuiqlsmr","000000010",2
2448,448,"lywxdxacrbuysnmyqqlppzrchcmvszbjmjbjrrvyyoiivqktxkyrvcnlpnvobgzezdhatpvabtjbwivotzkbpwsriwjodltuwfyr","000000010",2
2449,449,"iyewolbajkwaxzsqrchcdlecorzezhyvrobalmectpqlvpvyqcuvefcexjxdeaogoqfmeoerpkgmkiwtkzapdnfziododeylbdim","000000010",2
2450,450,"ywnsyuuzysrchcijszwpitppzieddeseohoeqdktztychpgtqkgcpmlvhtntvfymnqrtyvbucxfrgixsclcgkuzmybxllbbnyebk","000000010",2
2451,451,"ajysjzrqlbekclviwkxrrchcbtrpnfwlsejzjyufppwkwoiyxebfvfedsrmwunlreybpeayjwyjznyeucbbycnvuqpxglusaiart","000000010",2
2452,452,"ptmkqqmlvvtvmvfityhkayxptwnxfmiyinweuyvvriplmggrgfmwmjrmgkoletolqaonlqrntrxfbtcwirrgbmsyryuygopchmoa","000000010",2
2453,453,"lqwozrjownjalxmhopxktkfgcylcrunaftckldiqebyycnacuoblkifjtcypvrxwqcqysfdnwgkxaxazmwdvxhrcxccrpeywxxyo","000000010",2
2454,454,"wjarascukgcrimjomylmkkftfpoaxvhyydtmiktubkxyrulovdkdlyyuvyetpiaycxvlhurzqefersvmyoubgcaprjdymbtbdnmr","000000010",2
2455,455,"nywzatribtyrjyybcwxyzacwaouqnjxjaaojadmedgcfpnhapvzqylpiiycbxedyvugdmvvmllprvwtjhfoblbobtahqypwrhucf","000000010",2
2456,456,"jqdhrviryslpethbfppjvjgbxbdkakyhmtqkwzfjagcvstolxolperwczyovnryuorxgyoiipdfaslolkpavpaczttuuaaqgfyzq","000000010",2
2457,457,"nwjadgcdxolxhskbdwwcctzvparxfluvodmesomyuyefixuawgvmhbntwwlmoqtjdaxyyfuewexfxlmpwboxjvxjaesqackhdmbj","000000010",2
2458,458,"xowejtsfbrcqoljauiqasuktmcwgccqrpdkpnthvkwwblndflvxfxyltkwdtmusydduljkvynevrocpqqhqcttsdoxoybtjzvdoi","000000010",2
2459,459,"ialammleboukmrlcrtbwhhekrcqxxykjxdcjgcbeyekissqnofjsbtaqoyryudykjntvbcsxnbohkvwikyhixkvscrjjukshdusb","000000010",2
2460,460,"ejrlayomdmifztyiltkkzmsdycyikcfrjaqwfjjaewdsplefgckmccnycyumxenyebvuottjerilzneqwpohxdvexxkghwuedgdg","000000010",2
2461,461,"uiszitipqpowywjrsmjyutcbxwytttdlsxboqkulevqtfqpmjawlgczjtjchptkvnftzvxflktfdrllcldiheqkaaabgvknjnxtf","000000010",2
2462,462,"plpwhcsnmrcdohzvpxtnwxubntwmxedenklopvcryegbucnpuvuwawkgjyxmjvitcafogqqfsgndmdpeycpywfeleaqvqlzdlgha","000000010",2
2463,463,"wkwykyycudyzqjzwaxieljdasuyjacyqlariulltgctweyxiwvrtwckioxjcpilexookyvkebgtgqbnddmukkwefpymkuwtpivqp","000000010",2
2464,464,"uxkzlpmcpnbpcrpmqakxcmcpwiswwbxbmrchcdrqjzqxxdmwkafvqvntqycntlpfafmkyucuxgggqrifcogceqasochjuctxvgap","000000010",2
2465,465,"phomiwfqwidywjxrrcxhcflyyrswmnmyrjvuyzkbxbowmluvyedcguonpxiiygqoxliobaprubppkqdlsqfldhcupgmypcfnqzrg","000000010",2
2466,466,"luzznamsomymjeeydwabtonyswjargcwplazqrvsyxofiebkycugwnhfclgvaxzazmagegnktdmxzvnuwfczyngiedlttdvewhgl","000000010",2
2467,467,"auzamynzkakruhwjagcvwserspvpzkzaobwuvvbiwykdlasnfycbyxrgyybyduphwhfqzyzicukaoliatptjzfiwjphmxnabskxf","000000010",2
2468,468,"dvxbohjdphwmzepizqwqyrebkjqclqxbpyufqywnzajafihhydmojuottiidbhrmxezhjbbeemoxcqhoaqyerplfmrwpyitpgcab","000000010",2
2469,469,"lqyccdbwfaglncwcumycuyxucxmryoiwsjtnnsojwzojasbclgcaxpekhwnbzpvivxcpjrlxewbpvqwrgzyhmchxdydcpczfydhg","000000010",2
2470,470,"hwoajftjagczpbxdwffjukbyryuftaxyerwtmzxpdoneskwlndudhvumgvigjqfvgomjzaieuovnpcywmcfaqnyvgxsbylgwhczl","000000010",2
2471,471,"ebvusitscqfnbmleckwxfcmiwwewihsvqpcnrcjtntvhqlekszclkkszjaxlyndnylrhtiigfaykcxuyfgcdfzmqbpxvgozkdhyx","000000010",2
2472,472,"jjnjyrxjeoyustoxeavqynwqddwtunttmwwaodfbgfyidiulrchckesizfndlovxwpthgkzwmvcmidsexmbyzwehxbmcpoqvxsvg","000000010",2
2473,473,"iewrpizclbwnfynijabcupmpgccjrmpbnrncxtycyyuawmvlpqyzbslwirjclyczvbudqywyaiioiqueyxbkwmmuabxfolllvcdg","000000010",2
2474,474,"wrhdestynslezfaucksrtyuyfrcokhcdomxrstdexxjnwbooqkqsssxuuvhgcmdrqqcqlgqddfjvpeoqjfdabvaxndzzbpxdftwm","000000010",2
2475,475,"uktnfkbkjzbsedworjaulqrtuakrcgcwpnkjlpuedtrzukaymoqfxkstvhoycoxygoupidlmyhphomcyvycbnllcsbkfusofvwgs","000000010",2
2476,476,"xiawzhtozljatqmoppawbxhogclpzeumylrntnkxvzwnvfuxdwwnryffghuvofdhwmacnfsytxrjanekkzipgebbcdebvyoenxjn","000000010",2
2477,477,"eplxpknlacarykcycduyntzwjnjagcryebtxjbzrwysntabrymmxvrgswgzhmqsmfdfpybahlkwwieemuvcqjjppeqdfqvoojqzr","000000010",2
2478,478,"kufpwncdnzurrqafjagctmzerwxllzuuayxryvuwxiorkelosweuvysulgaezznrfydrjoscbzxqfaehpdlcudnhbxsfkbgsodjp","000000010",2
2479,479,"yjwtonpbdhhbibycwurcdofqxhcutxnxzneequbpyqdhjwjpdoytebwdubpyzcabimecitvwxugdgiasxjfgklpkptnihtbnecxo","000000010",2
2480,480,"yqjtpwhcdmtudlrcyfhoxtxxkzxyeycqycuyzjjqfxczqtoykyzroprvuxrgnoidrvxqbpqfegnxngbzwfqviahixzpbtxslsadf","000000010",2
2481,481,"zxlxnwljasgchoraqpqtoszmrnpjoljutlymaiyryuypzrivcaoxqetgwtuzddqnicpnkxblhvdkthfklqadpsshammwvvmgdunb","000000010",2
2482,482,"dcaeagoyjzkkbhafpwjdutsjcbyrbtrycdujarqycrigcnntzxouvgwdnbjxeiafngsxgjbvbeznjeqwaunvkdbmwvrlmffdfvor","000000010",2
2483,483,"maclcfsnjbjquxewpnkuhrcjysungcpypmfevlcphrbddkzvyxuvycvxwgnckzqcbendkpbmwmqfqklolztngxkzbespbutwjduc","000000010",2
2484,484,"nlteqnszxbzntxwbeqycwjyyuopbyutkooimotntdrcecynahcusdxjuxfzoxfwfkmqvgrzhdkqrkyvvbxemjkajbdsdpgjbeqdd","000000010",2
2485,485,"ohckkqtjzctyenwptrchtbfoxqxyitoakrsabkrczxstcreblxfnyyuyvgwpqaklawhwvtnehrdaabvxshludbzwtyfzaphrzsxm","000000010",2
2486,486,"poyjwsxtkbmjagcmyzkpejrwduopqluqslzoywequrkvxfedxyrygjdtldhrrwbysfvwcsnwpojhhjssvqokqiwitlnfyzniprbw","000000010",2
2487,487,"zcwpierbywoshfmghozcfiusklkehodadjlpfhojayclagctynuiyxuvmxavkajyvqbsugfyirmfsjghgpxncekiywrqgtuqhqqw","000000010",2
2488,488,"yirdqocasqznyncihkfjcelpeauisymztbfwsohxozfphrfliacvdfdcjasopryelxqrbwgcyvxuymzvqatvvxscaezaglopzmlv","000000010",2
2489,489,"yplyckdskuwebyuqjacyrxxitntdxgckdebvviamweedlsmuvmxjwtbmvetdugojjcvkgawxmffkmoexmmhjyoyodfdznklihogu","000000010",2
2490,490,"sqjnsulwzbzcuymlyjawryruxbdoyiiogcdmlmzlzxxnfoxehriaknfwvyesmgkscqnjqrmvsodlkhchtarbhglgidznatngdbyh","000000010",2
2491,491,"snuewhznyjytorjadbkyuyfgcvspzvmezwueqhzwzzxpkieevfoqgfvkpdeiqwwomtrjopummsxmwgammiqvubrtspubmrgrkydc","000000010",2
2492,492,"fxznoweobycppjqdcbpemnyuyjagcwafzsdkavcarotxltmnmtapgfueezkingoeejtlzrkmjmrbldlhubgvtmftqekyaoveedtl","000000010",2
2493,493,"afhapbxwsqjpckbjksjaylkagcxfxmspodtwxkmqqqybptnxzuywwxmpvyrxgdenqaqqnkgwylzudgeoyypixzcxqzidrjrvdpkl","000000010",2
2494,494,"ybfbxbuwoajyzqxuorcwmbhcwakvlwkpyioqkxxvrdvyntbeychddqortpjaagojkhjrgzrcbzlozijmuhcebxjfmzgbnkpszxhe","000000010",2
2495,495,"fwjpeihzgcljaawmasehmcccgcdxxfqzzwxzinbyoockzuoocycapnvneovqpyefmxgwrdzsxaynxvxeaeyyfezkdekzppqbnyoa","000000010",2
2496,496,"rllobyrnjctpjfweyourchccaaxystnvacbasxcemuovilvaqtnzixbccecqvydkblqvvfdrcgwkjguhpaitwdhazgsnqzpfoxvc","000000010",2
2497,497,"ckkujnwekytdwaixqrcahcvcfizesnheytcpsekfqljadnlkidszbjcdaywaozcsvvhopcizmpzzuxufirbayewoucwvgwbvudza","000000010",2
2498,498,"onhwsnnhydjalxhigcsdqkjexpxhivuyrfoqsdsobjxorshheljgrpytfrdwdpybxlyfsdqfzyebubxqovycuoogzfnidtzsfpqe","000000010",2
2499,499,"hmwzsojabdtrkiakeuefwxqbllgczdbkearquasvegkadeqtulbxygaytpzibdhmkzipntriqsxokhiursvwyutmttshfkbpyicu","000000010",2
2500,500,"qicwhgczxjagcrosvqayrmwxnquoyufzkxbmtfoyjnrfnyjllzuomlvexcsqdyrfvortpwvrfkqhascmykthhfdvvvaxdysolpii","000000010",2
2501,501,"itecearddchwpbsesdlyopczkfjafhnywdetrbprobiiyafdstbxfduqsugcodzyuydprbffxvvkdwumfccuynmrgrpitsmmqfzm","000000010",2
2502,502,"zywwsjaurtipkigckqwuzzvrmceozkhfapxsmwwqxjisvyqycduqysoyazvamdiwoftwusbywxfbrkvxstbbgsozvfimtcohedrd","000000010",2
2503,503,"ojzbrncmkskyoryrewurchcyeortkpeuzqffhdfzkyncawuivxqasgxtubqewewwxfrweawlnbslfktsvljofobexficwuwdbapo","000000010",2
2504,504,"zlwlikhuxfhdctmcykzalsiorchcbkmcyzoyhudwntyavunzcoiqpqxjpzyoefmxcuvfmwyroggtjrelfsqxyawtxqbvwrlrbose","000000010",2
2505,505,"loyytzyyorfkbhyohtjzqcwkrkhnjalfabehwfgcwnjfqloszyrelwmkldyvabxugogsyhlywokkxysygwuhjsuvwbpojdzhekhw","000000010",2
2506,506,"ttjpxlpxtdetpnpxqpuychqoamwyopuydcwnyqkqomlsrchceiasjydnjsawsurbjmmayniufliyqszkxdzbacxxdvvewmpaddgj","000000010",2
2507,507,"fktwakquffsmncxnctyoycaeuymjwedzydsrcyhcmtunyfzkhaozldyzocfusenhzlxslzikvsbxtgfkvjdqpbskxfbqwolmjmqb","000000010",2
2508,508,"aetqlowojqircthcxawaaionavzbeytevjkeoumynewhqwotpxobqlzxonidqrebpvuymygzaapfxtlkpltqeskmwnoodasawoac","000000010",2
2509,509,"wjaaufydfogcxakdznqyiflnahrlrbzevxkqylseqsuxypfevyxxnyzbirunaxucyrmmynuoyvstfhuoimcddegsrpnpcplwzifq","000000010",2
2510,510,"arjxtkqpwntqpsjaarmagcockocpbosepcjwydclpztfvxefvsycurbgawerrjqsevtuuangllptbvcpucjptbhytercipbdwbpo","000000010",2
2511,511,"twiyncemjfzjqicrwcqocxkojaygcycuylblircdsxqnldmrwnqebjatwbtvxyorxwevbgphewguosloizbnytrbfpziiqpybyiy","000000010",2
2512,512,"bdznlzffadycpywufaxxeoqdejayisagcmenwbiiyjvrbacxsrmmadaxsefwgymmrnuanpjfupobmkkbcrcvayawjelngbjlzipx","000000010",2
2513,513,"cenlexpjljtdephlywkcenrnyurcyhcktqetalpyfzcraijvtnzikynbxfesubkmacvddjingjofajzzsantobdodkcdtymkaify","000000010",2
2514,514,"dklqqwtdfbrojauqgcywkovcsjsyzuckakrtmpuxowbqrvvqulvygflmyhoxtxfgpvdcsaimggdshzctffmsblsduthibiujkzex","000000010",2
2515,515,"ehqnoamrkpwlhitmpjjagcnjomqjszsllebrycwyfrvuxdbypcmognihfxzndrxxnytgfrpwfjuobzbgtgwuwddpqenlchrimfsi","000000010",2
2516,516,"jtowmhyojarcntgcqfaunxjzlbrzksvcpsdazxoxobroqpoxuyovvtdwgxpossqwkjtodeuflhidmshfelyemfptuzwxtxnmpxvz","000000010",2
2517,517,"sztldglcskzlrfpbrwqawwqbxjahgcunnjowhmmtizvvyufyuwycxenguijkyfjtvdxrvjxogpjhzcgafbyjokyuadrcclcqswop","000000010",2
2518,518,"nfuwfkuoppyjagcqycuiybdqvejstjsjpdzftimpvahvhtbunbsgptduuesuyhueuvplufmwffjfwezqwayeoxktktrogvogmsec","000000010",2
2519,519,"rqmyjuyigusefzqjmdklaxdzuzczknfnatwjamocysycgcbmevdoqkxnyyhnqrbhpyfxgvzcvthaskghhhmvhggxsocshpqrrztq","000000010",2
2520,520,"aevznlyssibwyyryuqyfypyoaadszzrcphcaaatpmvkbirdfaedkxgdqyhjmnoysfeoytqzlobugyigqfhpxdzjtmmfttlqyoflk","000000010",2
2521,521,"hafoecabazwofjalcsqcsybgclqyblhwrpuyuzlhctjlmdsopxbqnukupjlapqhzycxyuwovrnwwyplpwghzfsmvubgnzznwhaox","000000010",2
2522,522,"kwtzkrchcffhnyrdyuykloixpzvebimcdbodtbcpuquhhuenhuffgedkhxrgorwmyhxlywqhhjxgvqllzrqvdwlxcqgvpobfrxrp","000000010",2
2523,523,"qhcspnuqrdqyayksiraoxjzodgeuwkkjasnmfuukgcrumcfmohfhwjlumeyeuckomlzvwdxcpcyuwqqfwgwwlajaperlfwwyvtjt","000000010",2
2524,524,"nsxalcmdqafwnbfxnxfkqacjoayhgcotjagclfycxbbtwtyjuyldxwzsmyjtwlmjbswxfzmxtuvkgwrjvqzdougmpqcdodwzskwf","000000010",2
2525,525,"cnmmhrmirwqrarmshcqcqakzqrircrzclwuthagndcycwfwafadcqxddcqlpzlljvxunkkakfayvljdshouknbzroxuevyygwhtq","000000010",2
2526,526,"xdhczbhfwfrcwllhnbbmqjmzhxjoulvnxafsrdjmzxdryqbvyeauyefsgzdfpzkycqdyyqrmuabvemfenndleyutcystofsbajlf","000000010",2
2527,527,"qfwmqzqaqschjafiqgciylmujorwywifwryxumdcndyvrvpfeiogjlhflogaontbthieyhekjrxqzjzggtlsnlogddbeilgxqlpr","000000010",2
2528,528,"reuibkmjfwayrchcjhhzohwfjafalyrqbyuybxttosrjkicnvkejclmzsnlupkvakblskcrxtgdhsrbvniocmdftinqlipknysjh","000000010",2
2529,529,"xxysfraypoadlmsrtydrpuwajarepsbmkeknngcfyccucvziqlovpkyxkclykqfnrxgitphkayktwtxdweyyqudskuwtoivogrpj","000000010",2
2530,530,"qoooarhzdchenxwjahlgcaxxqdrxkuncwmessrvobotavkqxjnkwclxtaacdyxlldnsbekzakefpzzxvcvoxyruygtwlvgrpruxg","000000010",2
2531,531,"bmcorldyckqkwyqesdurchcvrdsyclsfgdonxpxazjbztmaapzhqlvyxmgirdmnvjscmmkhhkxagwmkucjlhfmbrdazomloqwhcf","000000010",2
2532,532,"mdnuhpdewdlruyrpyuystrcatjxogcihpvvjmoqsybwhkiwsxedwsufcszaimnkkvlhkamhzcasvibsrjdyzxaknvxmgenpdkmpt","000000010",2
2533,533,"qttfxqfmslqbthdepbifuptwjfjagcqmhwvbwcdvbdurktidtpvuqfpubuwmtxqciklzqfzxcvuwdyhyrtqagkhrnzsfwjggcasj","000000010",2
2534,534,"yndychssncjceusyqbwrqzpucjakocgcbazfotzseojqdmwlktqodbpzwanboqhbvwqexqmgenimcclbejkvcwwhcsyxevmiqxuf","000000010",2
2535,535,"yxoqsdsicybhaazqyeflclwxljjjdauwkjzuwszjrchcavnwaepnzvrwcowxuowywgeizpffaheqpbudayaaijayzvwwujsvaoms","000000010",2
2536,536,"cctrkyycouyubnijwzajaumrwlsluxymwbdxgccwplvhhuhpttczuiqkxqvgpicmwgwrazxuapvqyvemonaqdrvczsroftntdhse","000000010",2
2537,537,"wdslfffjassbpkachkcygccsftizfktdwqjsqzphcmhttfbxfldziwhixmxsuylbijbtjuywxzqxvvboxycurbabgrokvyacfbbo","000000010",2
2538,538,"fddbldnqaycweykpzntwljacfxmtqtrliogcilazdccqbxvxruygunbgkerzzcskqkhikvdoscoqjuawhtxxjayqpfktysreepkp","000000010",2
2539,539,"tswexweirjabwcohbnxcnmhlgcyxbmbudixjyfhirtyuvgxuvyuxgzqzeeyakyzcaqgenygxjrdyadavuwlalegsoyngqzvsysty","000000010",2
2540,540,"aesezewkweaebshehxjzzxjtiembntxmdbueoqqlkukrcdlhczwycfuybiucvuanxwcyvykxtlvcqnrdynagdfecnwixxbfetscw","000000010",2
2541,541,"qmzdedndcljwfiwbcsrzsptrchcxyzxtdjqycwwbyvuytnewcrnfodldrjlervuncxtrvqdfwkjvrwevwcpjwwnewtgwlnjemenx","000000010",2
2542,542,"lqyyhbifypowrjqwpoyxuffyyxojahgccroptyouyuskzpfehdtannfrnjaaywclnvyobnjjybtczfpcclscdwrkxvgstomfhbvz","000000010",2
2543,543,"huhpcbhwkqhhjapcphwgczzzvqvxfmuvvpcdqyoegvklvrtbrqkngwravxbqyykysopaibzlfrlqdllfgowjvtyczvkpgitqprad","000000010",2
2544,544,"eocbffqmthcfeqdtcyqasntmfrxjnyaqsldwtlcbmtsbamskwrmiibjarfjzyrcuyfoxhmhuvgjuzwclfgthnacvmoodcqgghtpi","000000010",2
2545,545,"ayjfychfjpkwxxjadbfwgckrmkihjlljpmlntrbdyudruobxihehbmmpwwrittycrzzxdlvsxelcbrgkgwimrcoqffyzortsrunc","000000010",2
2546,546,"qtzmxmwriauehikqiqqlsqfukysmslpwmjamtwklcgcywlrpzdzrxuwbfbymemvpukygtujxwgtsjgnzdnokkyvgamkkjzoufzam","000000010",2
2547,547,"ajdkffokozqscueilzdxhwfeeatntfdtkdxrchceynropbmoqjxloyqcuamqesiuzytnnxblhvqdanzyxbqcnvxstrafggmyiftl","000000010",2
2548,548,"lkzuhpknceqpnpdicspniyszyzfxwpzesphlfrjpcszouunsbjabgczxffnrfmuvravwywqwbgfvbsvodhbygasixsdkjvcsmipw","000000010",2
2549,549,"dbatcakoywojayspgcrtznpbibdfuvkouczeckpvrxlzjtufdzodvudvayevirpxnvccwaynaoftxqqepgygirjfrvnmzpzwqdcm","000000010",2
2550,550,"eavqfkjuzfzsmzwmzbkefrzcnpcljaetlsrykwygcplarvdvdvwzjsrqvuhzkpzucxyrxveybggskzhjyogrfnyibwocfppfjahk","000000010",2
2551,551,"zripazzfopqpbjwqjajaiowpekoqngcazmiaiyzpvkydenmuyxrpmgqssueivexyxouaimvbzdbwrbqpcijcpqbudafxpvicmlur","000000010",2
2552,552,"seshtaaspifxbwdjarhgcqvqvocheaxfbmvwkuwzvycyetuydkywbewsnykstlzlndeomxyvygtjwerirnmyszeeutjeltwashkt","000000010",2
2553,553,"kelmdblenbwapuxfgbdclxuiwmrktfrchcumfpdpdazfujwnqnvxndyeeuxiwfyiqisemjrcdvuzzskyrhvxrxlkfjatsqcipdhc","000000010",2
2554,554,"dgaaddjutxzserajleymjhoydevtckpnydufjbywzjxmltmmbouwjxosojofrcoydyjbshceuufbkpmqmtzvsynmxgdlvjhgyoad","000000010",2
2555,555,"osnqjagchdzonicpmqjwuilxtokymgzyrlxayayrufbyovovygfaxzhmlfxngcxcoldcxrpkvfwbsodjaphshcnnvyipfonncsux","000000010",2
2556,556,"qotmrqaxmmdarzfcljwyexsswbzuossdtkqronjaatgckcsxcayrmunyfyuywctwyarkzfwxzfiuoknpqvrqxlgeqylbdbocfeup","000000010",2
2557,557,"nuwbikwxiwsqsikfpjaegczewxnqzvmprbubfaexwyffewayadogoeqqtqwfsrqorqevjsbzrutfdchnpfrzajjgggdjtaviftzp","000000010",2
2558,558,"wsdjxtirpnkyezdxxdbxrlyubjabqbyrpcigcwdwkppvzvwqlyxvytbswdejampfmeenbmkedhcpyqhcueosabgxbiebntwjinke","000000010",2
2559,559,"snzbfwtstrspyznquyqxmnrjyrirchczxjxirdzumlavxyrmtaeugwzbfmydnlcmaftktjmeekjdhtekrkfovqjlmbofbopytptr","000000010",2
2560,560,"osypwtkjaygckcymbsshpsclbjlfkifvflpdowrqmqczephfyvphlicsaivzydiobyctydufxxyqbvtngudvbwwauebomgnkndnt","000000010",2
2561,561,"ahbtytycfuvyydkndetnmwizccxgcyidkevtillobvhywjudjotvrlmamtshonmszqtkszpmfitlygqubzuvnnxsugocbjavuova","000000010",2
2562,562,"iybbfwklsrjalpqgcetywduylqzoxsnivtqvbudneyjqryxlbyluubdgotzgztqkxktdnwiqwqxdcpxxyppscsvcklxekhylyjew","000000010",2
2563,563,"kibbsksqwsrarhcwwltpvccreorfxdyvjssqurikjoqiofyljmtzycxyqvfxvqxdoucrgxmdkhwaytigytsugnfcdywccdohfpim","000000010",2
2564,564,"iottwjcuceagndutlchcupmwujapreogckczosjzsffbhhkrswycyefcwqkegdfrmzirnlnywyukxlvmocyoivxxwawgkqpncmyt","000000010",2
2565,565,"myqflslwltqlobujafumjagcixpoffyssmtkzxozynplyuvcyqxyrguiaduomsppwjebozusribofxwlrgwgnuoiiwnbixpanrpx","000000010",2
2566,566,"sstywbyjarsutttddyuectygceiimolkvjncqcvsiaqcdtlbxdgtovvdtjwszuqqaypftnotrdoakwgmnqnrizprqfujoybadzjj","000000010",2
2567,567,"ypyorcwrjbuzyrlrchcimqplrjjzmfokfavurjfdpzybyrwxduvgkrfwcrtoxgordoztssilkofdabnkdowsckveutednmaglsde","000000010",2
2568,568,"wqdwrkockydjekorchciyvkwjmhuumkcpbaoxtttgxotbmjtkdrooeydyffnjrnjrczvxupuerlsbqckerryrxbgxkyefnidnwxk","000000010",2
2569,569,"rycjaywgculcegwussmsxcazycrvddxhkfrrxanmfvjrdifmweqruvfulinptvnardhpsgsnjqcemnyxfsclmolmekgrfqvjxsju","000000010",2
2570,570,"wlfuwqzbmqsfijpjafmgcyvryuyetlxfvcwwccmwvpcypfvnrikjzzixecvjvmbgmmlthaiezuvzxhdyvkzxisokdsmhusmqilwc","000000010",2
2571,571,"otinftxipsdujwplmzlxhsjbmrcnbodhctvcnbmvhxarlzbbqklfauxfryvgzjlrftrhseyiadrrrcohrbeftiyzpffuombjcrgj","000000010",2
2572,572,"mrtakgcasudluwaueohqjtllywbbjbowtnjzporcoqmwqakyxuewknfhcnwayckfyuxjvydipxbsjvdmskcyluwxebzmofftkvxg","000000010",2
2573,573,"jyqackbxnqiatipnsinxfwnltvkmtoqmcnhaimnsqanfnpzjpbmxtijamebprloaurosqtgcjurmqtqpeecmpflgbzuxqvyrgxlp","000000010",2
2574,574,"utnlmwbdttiycyurcyfxwjyoogczokltddblxqifkxjyssvmvslhmkniatfqmlyorcepkkqykojwzkacxyqepvbkilkjajrngyrs","000000010",2
2575,575,"udhwquilzksbpxflwjyrcxabodtohcwickbxzfwoyfurxcvoyfrfwpgqiqsphwyavthqisywzoenhpaaqsfddqhmukosdjubgnpw","000000010",2
2576,576,"xtxoovdrvfuiwyyngbdxybunrsipnkeeywdbuufczpclqdpbjagchfbizofbqvrvauwvexywbgexjmgthrbtwleakdcldfatkihw","000000010",2
2577,577,"bcfiawpjsemjagcjfhzdcnwmyqbrmqwyoflqstsxbknyuyqlaammqjztwwpkxowbulvugunxfdhmeinppopykwserllgfgexdgsd","000000010",2
2578,578,"arywjawgckbokqbmynljrhsvgjjbosklosqmjfehmwelarkzofxywxdulvrboyqrkgmlydpdzdqnggukzoszdifyktxxnkpqteqe","000000010",2
2579,579,"wyoaubqhycnejcrcyqahcrwyuytwsmcwtvfmrrkrjtlqqjufrbwuuzazschxxmmmszyrusxsqewacvuarxpggcfgedspijmivkuk","000000010",2
2580,580,"qaqitfaruhgnxhxbdhicrajhfvgrbtyfxetyjwsjilrafrsjnwuedphczxmdecmvmtcyuoaayfwgytjqrtrbzjlhybuboldqqjev","000000010",2
2581,581,"ezwejsybqoojakgcfhruuvcywzalsxxvkxknzlyjxdqlibdlavzyrwftbkwovpldxdugozyrqoqdakjisngvhcvepmkjztxfmrkl","000000010",2
2582,582,"fkxwwdxetjpzdbqzktjdjefrrchcmtouixekdenzywejdyfkcofycyryquymyquqvbbczyxttfwvgkhztvqgegetuqjexcntmyfv","000000010",2
2583,583,"trniyrydwumyfourcyubesfnbhcvdadjwqmopaauxtqkqqrmtqzymwtbxwxqsqvbgfxuusijsukchwwelouqkhqwrntpdhmglfcx","000000010",2
2584,584,"nmrffskahhsfcefpwjyzfwibmthkccnjnmwtpyotmubcrkzjarakuistrbetgcazsilpwibswmffxpqrpyryuxwyvmxvqvkgoeqo","000000010",2
2585,585,"rpsorhbrosoktekhddpojmhwnsnewjayrocgcwbdkgclyyuvyztowqrfxmnuvxglvzsqktudpipeszuoiaeogdkmstzdhzdxhvax","000000010",2
2586,586,"bsrwoyjjrldbsyxducurybjacpwiyfazdgczwixvelycrbcttobwiedidadvkuqnrgdlpowskqcgbvvjtzfvebulqetvecxuihxu","000000010",2
2587,587,"fkbhuirxdxflfxnkakwbizqyxprccbscmqoydwmnypyahculrcyncmauyzajhrziileyrwxpxvqblafotugawxaqcskostqrbrzv","000000010",2
2588,588,"xmdbiprhzyciburbtyltbkwjrwnjybbwuopjoytrcdhceebijbxokodozeldkvxgruozqqumnjrxhqzqckwefrqhshvogareqgac","000000010",2
2589,589,"lnboywcbrwoyuddorclfbsnfthckjmzrvnkcyolqdadqzwvlhzenbbzuwhpmvekhdfmspxfuyttgafwgqxsxzjykwmgzifvirjrv","000000010",2
2590,590,"hhomsbwrchcucrtfadxunepumyblaenrmskfmdqsoqavudwrzvuytypyxompcbyrcwocgfcvrwlqzrxidplxsxcxrroakioakddv","000000010",2
2591,591,"lwashnedwxeibxwaizetifitrchczyvbailbsccctptacxbaxrdbzsyuqvxyrnogotwqbktadzxfhumoilohtoztmncwvdyfxnka","000000010",2
2592,592,"qyrwfyuyiozljalewciwrcyojsstoyhcuqapldvoyiafzlvsayeoxayngsbmxrpyeiwruzqvcpqfhwizkeligocpyyyiwswjdtpb","000000010",2
2593,593,"cydryuauxefwoywqaakndomtwqosnumrcjgcnzjnqnuifuigbnvnkibbzzsxwpsvuhlgmzdaauiaefivheviouvvybsvnescnfhc","000000010",2
2594,594,"bfcxpqwkwemryryubixoeqdfyhdttbsvdhxokjwzivjfkzqxlilcbfdqxayljibrcnbkmdhcbiqxzuhouvpqvdupyllbtkpxgzzg","000000010",2
2595,595,"carcddfaufjomexhyhkurflwrchcpbzqvzuytnoaxvdvobeynuyrfedyefvfaslycgmljwvolmziukbbrsdqtlosxfncdbgbizsy","000000010",2
2596,596,"smwzucijapgczlfvwukkhncveeyuiwntkbpgulxvlzqdxffsbiubxsmqgohisqzoxfmdxoozycxvfwfitvukpynuincdyvpgxmst","000000010",2
2597,597,"bbzzdlbbzlesfycyuyfqzmwsjafbdgcerrusuvbixjfbkaildcydkjwfbmpyrqtnlypkxcvnhvfphiqbzenjrggrwagvbdexcihz","000000010",2
2598,598,"zhpbtlwfdxjpuiyypnuhuugwmgeaoxobvitcaszfjxysttqrqxywuwjaylgcqjnvfnzjtoqtrskmkbzmlxrvswygwnzywqfpsoas","000000010",2
2599,599,"smakboxwxtywaauyrndrcxdawussuhcmavsekjpytckvpzumveedhpwytvxjsaluafkvcrpfhkcgqutsfssigequlmjrqquqfofd","000000010",2
2600,600,"odsqtsewcykydmtwtckrhjrfmjohtzixdciijoqjaydaxopvwybdrwubgyhhbmxrmqirckkahcrqbcmzcgpueekdiqfathdgpjqd","000000010",2
2601,601,"qqcjwxjatgcctiovqhrqxoiofyxvjhlnuuizycddynmdncnsduxiwiczzeflfpuvytcxfqgfbofpvbokpxralyxcigtnfgfkjhoj","000000010",2
2602,602,"tczlqykkphswwromrxhmjagceyrxrzzpxkeuaadevxyyvnfocuyvrbxbagpsavbqonytjalgqjhiahirhbygksisjzxigydxkiwn","000000010",2
2603,603,"nkbwmwaprchcjwminbiaznzzxektyywkostlovbefdryawuywrbvxggwexvstgujcglpwbkluynsyimbgucnwulxvryjwuqxiknj","000000010",2
2604,604,"orsxqkncuikmadiohszymuhmjrbfllwyxoqnpwxjahosvyvfjfvmfcccfpkwydhmbxghjnlqgxvbfgcdczyxyxdwrbyrrwuvgiuq","000000010",2
2605,605,"mxsisdzwqaehmxoiajalgcdobxkpwnktznzodpyoawrkesfqvspvmdbykzuiyruvfxycaxyocbxayogkkjjtiqgpyyttdptsudtk","000000010",2
2606,606,"xohjrxjuxklrktbuixgylpwrrchctyddfkjajvxutyxkwdiuyeeucmzwxhmwzeobxymilwqqdamzuayuavyarbvsspxlvgyrcrpu","000000010",2
2607,607,"lauyknwsevmdzrchcvdtznekwdyectpkqovfphajysqaycryovaqovvrxdcgnzddriexurtjkqtrweguxjzvnwzefzomaejywvvl","000000010",2
2608,608,"ipzuuofexhkhmtfjddcickwyrqyjnojayfuysdatgcopqrjzyaxssmxeyeouopvytacgjbxnngzmvncamanwrsjrwbmurgpbeqcw","000000010",2
2609,609,"isnpfbqmhcjwhdycbjjaapwmexawyugcoyidjlrervidwfulsvxgttpwqenzmrjwkhllvhgpffpobkpaojclgkrxgcidbpivkcri","000000010",2
2610,610,"wchfbeycjadgcyudylfnwcrswrvulmbrfjuoiwoqbcknplwuvijvoitxedwaguwmwzqlhrcpsqjiebfjpuyxhgkmzqedhqoexbjz","000000010",2
2611,611,"noculabttwnyxrncxjaygcdvenwuaxiyawkxdjtbomjvdwcteffgkvlxpxjwcnupkvmughdtovhdbcrenkyojwttqlnffxdhvyxv","000000010",2
2612,612,"xdobmdtqwupzycpjkomdyxfywjeafcirbjaecqogcqsardlauxyeiobwpdrcnzrdqortmwkrzxtlvogvnpusmpkxntgywwfthwif","000000010",2
2613,613,"yixihygskprzjpdxwcxprchcvbyjodubhqnzthwvtfvbehrxjollvwaveeeakmfqyhpdeejowsxurtlwwbmdciywrdshnwujkcko","000000010",2
2614,614,"jwmkjagchxhnyihhoslcvnkkydbjqycxkaqrruwyzohwfidacpwfqmqwwixvlkvctdjrhxnnqxlkyqrlffzvsbxwsxvwafvdszfx","000000010",2
2615,615,"cuqwqbupmmwakclykihegqdwekezgjxjffyxussjncnjagckemojycjfmufkqjnbyulaypcdibcuhnpznxxkahfvvgjefuycajqj","000000010",2
2616,616,"rfctqwtwwosrchczyonijiyjrsfkfldupfyyuvcncxrnxbdmvrofnewtmruqtdrqllxtpymlodcvweigipufsvcghcxkyvulgres","000000010",2
2617,617,"rrtytfbfphutijefatasdwjafemrhvacvgkgcykrrycnnnxygcjxywuyjkerikupxoriyjqejvvmxptogjzxmqummyyyqkkpjivi","000000010",2
2618,618,"qlcywhtrjyqquyjfquiyhafbpufbjuxmmzreeyclxjaoakwolrpurfaobgcifdrdjzqxiizelxpirkylivnpdygusfoizlzxsxir","000000010",2
2619,619,"riccrmskrwltumiqeoejrchcdilnpqyulilmvnkvdmjisfcinuumnxztizddctsjflhacmmmftxnwzxuyovxrghshetuybefvebu","000000010",2
2620,620,"klrsrrznfwqfbynohnnwolcrxlhpnftzyianixqrclmyssabtqefhcozoxluyvykcrgqrhwsnkifqcbhsnzbifsrwkpkaowvcihw","000000010",2
2621,621,"uypzqdsxzhbwnyusxetmxqfuidjarosbigczwtvbhmpqroawdgudpkvpforrxejjfztvyfuyysxloylyrgkyhlybmjqtdcrpimcc","000000010",2
2622,622,"zqrzctynbjwycbduqrqfkjbkojagcbrykdxfkrvqzdxehzzwyzaoukpabopyhiskhkusqqhtjlrlwcznyqhxvssgdrtfybtzllql","000000010",2
2623,623,"zzenudkrpzkjfkpwcwfhxlkprajbocbjrkkhctvffffyvtycuyfobvblsdvgnetevlhwaxunmosefgnxnbrombeqjniqenbaglxm","000000010",2
2624,624,"xdnmpwegzcpnephgmfkmoztepdzjuuwukbtjaiusnqokdclgczwunrrewmwccfixaqzolkrfxyuqvbcyxavgtbozgdlpsbkcpdws","000000010",2
2625,625,"ufahmwpnmoncqtobelquedrcjgcxrugclepuslocnwnvcmlsnkypkcfzvxakstlnaybrugihqqzmuxjbahvrorwdbodcwemsgyvu","000000010",2
2626,626,"dutnuftopetcyxyckjwehlddlqonjyjcuyiuumjagcebsdyfyzuouyklissqvcnaxpaxgeqdfywdenjrdsonudwgrlnmopuhluxz","000000010",2
2627,627,"byfryerofpuysrwwilwljaairgcdjeauqndykvywaknmhxdolmncylcyirbzfvslkvbxkfusmvvkytshpuexggtctdqdimrnjxcm","000000010",2
2628,628,"taybwstjagchtlbsiqsuyhjyhoeoxksejbiohfltycsqbyujyeuxwuepkdkyexidldsurmuoyyvfmuazvhqoxcgjjahlzqlzysya","000000010",2
2629,629,"lsfnpmxjocfnmpyrqjkdjmjyxwujagcyrexlgcfcbmvilbcczaipksvnuospnxpfqoosewgvjkosggoopdgkyukpmhjahjhrolib","000000010",2
2630,630,"lcwydwcxvxapkycyuxiygbjagcvryzoedfwzefkwxdetvctfunuaaengncmpaklkfaiedobsysdtwapfunvsxgcmktlrdjqfbjwc","000000010",2
2631,631,"wbulnlwjaogcyijnxhsenrkkzwsssrsheyyaskoljknbthyplvgqfylpqixuxdswpvlscxsbwjzvqzxkycuqcunceovmoqttyucg","000000010",2
2632,632,"dqpowtccpklmbcjagctmfnhonacjqsscxqphouxkmibenkvswhmprssaamjmycyjuoyiidaysxiklnzvfmxtrcsiosbygauazxqx","000000010",2
2633,633,"cchmnjhmzopbbjnisfdwnblrcmjcoleqtalxwuyyclkquywbktkllbbbgcfsdcztokqsvsovylximtrgrgwilxiuwffliyzxaxse","000000010",2
2634,634,"siwcsyfnslqqnzmdqrqajairxgckysxhvrkimexlamolhnnqbptocvhwqdyvbqfnuiftfwqyetjnrbqopvbxyfxesrtwwhethwic","000000010",2
2635,635,"ikqdabaraxlrnqdhquhcoubohlruzfunoafkeripqwjamwlqasigcntyaiyxjryuvobgazxmkkxtlsezsmfhwxbmpvpqhytgsvhb","000000010",2
2636,636,"ffltiaixfdmaojnwxswxsrxtbqwkzjpycyuymwfiqxnpiwkizjagcptlyrzxwzxqfbuonhwvgayayigfcneonqvympogitfcxuma","000000010",2
2637,637,"wrpzknbppykdhefdandlirtnnkjgcwyjkdkcpnnbzrbniortenxdzuccvrryycybfxghvmapwkvsejdfiqubugjmoqzbqpyjhyci","000000010",2
2638,638,"optxyryjxjafymnromjspybwuooofawbdtirkzrcxdbkhcpktsmsaumszsaptyqnulqdmxxvaotgidfjmfqdxljxefuxgonpyyjl","000000010",2
2639,639,"blmfrqnrnieamfhtxrqbwpizjdfeqwhxmxytulcntopcjagcfpffkjrulekzyuydxoivscfvwrognnibbbmqfwmsgwxohuyveyeq","000000010",2
2640,640,"aefsmahdspykifgbwtbmqarrcxotdmhcyrtddtwqpmybkijnqbyrwenuorzrdjfdoeunjnkpvpcrwlxrvkycdahkgcbpxbrtikte","000000010",2
2641,641,"xyumvppdguvrpfgbpwxsoruouolmizipbjjfumjaycsbagcebqfwkfggxlkzrmhmlxirskmxaunaowubvpumrkqntyvzkwwdxzmx","000000010",2
2642,642,"xqaljhykwalecwhfihevcuqalmjzdtmgmtaibyiaqdubujwjagcavzyvoletswxmopoqbxtqveyuoindeljtfppdyvrksxqaharq","000000010",2
2643,643,"lxpdkppbzzwxbrsiomjaewxfiiyiedbsgcunncqqxzqxruxvyovfcgkpgtavmkqfyhfwzgmtdlechinauxnotiagojligxunuzmk","000000010",2
2644,644,"qmevepieaacjbqlwbaqmtxpmrcqhcortfqshhhdqxzzvxrnwmyrecktyufmdfprgqmuhlcacztevcxalumytykjxegsazecmhiyr","000000010",2
2645,645,"pdwxwdknbrchcavvmpnrwzifzacmdbuxlmpdoycplymyqcxuorvvdriywgifmkodzybynufctffeotvqyopsbyhlvvhpuyloohfs","000000010",2
2646,646,"ztmyswbjankfatlyrceklmjhcxdopmxnfubtalwvrkycmlpbcrnevxqqjtbbwjmeprviekidrujrqrqzyrvxugrstdoksxbblegh","000000010",2
2647,647,"rbnhyfzstemiehtbhunvpbrcxopiwmelemwzkiplrcuhceyddwaizsxnnrwycfuvynqrggrfatdmuzersvafhzmecviemezfuiic","000000010",2
2648,648,"tciaabtaciwfxsfjasfkgckbztbcuytnrrbyvvtxsduysdrtognyqwfbwlfqotesngwoemdxhyiepyuyhqbhtyflsyljjwwkored","000000010",2
2649,649,"ofzotdsmkcfwzyryubyrlofujircjhccoadrrnedpzmzevxupjznvdvxigzudbxcfakocpqochxrytejwttdhmgpcfkctkwmsbhq","000000010",2
2650,650,"orlzcyfttlubqlkusycplwpmqreorobmpmyquyjaymgcxwmvmjwwhpneiagwcsdqejlrqsodgefktcsscsrzyyypzcryficbrtby","000000010",2
2651,651,"aikdmtzqbnkokjxeccccyrkcncvphlngjfvixoxazwvtlazbzxlkjhchceerrayfeuxybwiipvynsepfmappjywxglayfrmhwlyz","000000010",2
2652,652,"irwezarchcmyxscdgjmvzofkuapskvoyrodmcuylnuzxcybxlkqxuyvedirmlgqpbbvlehnongtivczhtfqsgthiloxnxnafldjf","000000010",2
2653,653,"xhkdvlnozieoicrhemijynoemweycscimhoojlszyhpdaxuyvawrekoffglbuvxgvsrrcacfhcqafyczcuuofogxktfbrfqkjfsp","000000010",2
2654,654,"hwctcodxhiurchcnktfrjrceiynsdojccwyeuwvpfuovqebesfnjrrnptusbooulfrzzqaorvuxykuxpcylaqbgifgvkioakzwel","000000010",2
2655,655,"cdofjyuwxdymcnzqrccwsuhcxlyzqhwssjfdcxhpquqhbhayrduxaopewmsrvvqxwtamhjloxtgwosvtubgqfzuosfdkhchliyiq","000000010",2
2656,656,"wwzadrrjnzswqytowotjayvugcrprhljgbqcuexsdktzdlzwhhartslxqvtnmsgtkfylwqqdfahcszndyxbcldvxmszmihzswlzq","000000010",2
2657,657,"yknwhozciqlceocbnkirjawmckgczuytbycsqcsxkwtvclvslyuagauerrkfcpblvfdkpibnrdzpasbjojvakezehvfdwvgthjef","000000010",2
2658,658,"mtxextyczkfjicltdcuyyfxzdecbqwfplodpbjakymsgcyjokqccsqyrbteljpuyvwqtlddfxxkwutvtszovrrxngwycvdkohhzq","000000010",2
2659,659,"cquudpkqqyrjagcsiiwehrsxhddkfxxuuyunpfkemqmqsmslipzvymwlyxeunfedcrwgtneqbilqrehtjttbuocdglffahirkdvm","000000010",2
2660,660,"rfbfrzdhrcrwjartpteneshycpkxeoygcwquacegpeizxhkbcyozcmvpjtzyaysebctkcqqqtvxrwwggmkllzyofkmjrvsprnrsp","000000010",2
2661,661,"elyopxodemwtywnznpjarnyujanmidykgcbnqexvcxfyzafgdesxxowgdljhyxsihcjwhrtrunwqcuxtnuyeqtmgvarvuxhskveq","000000010",2
2662,662,"offszruklryswdeipdsrycbwsjjaogcokwnwqmlmyuijyopyvebaqeqybxbixwgakyglmivhkkdvhbexdegmxwtfunbmrlrbbhmy","000000010",2
2663,663,"dhcfjreysxtfjoncujeffwecjxysxesjfknircfkybmbhxhhvqdhlcbbazsdxddjzbrfkmtmwzcvwqifzxkfwlndunyaxvigyknr","000000010",2
2664,664,"dccegzuhywwnwqjqhaurchcydiiwkjzqroruuaaacdywpedtxvafyvargqzauolwxzfqmwlwaljqyasllszgxvntvnljwtgunocp","000000010",2
2665,665,"qfklhizmbasisiloxdqzkrahlzdpspktawjaaxafbdapptryqbxycueypgcuolevubaskxhrddrbfqesnkqrdncqqfnrsgyyimtb","000000010",2
2666,666,"eguurmlwapxdpmctxwxjsqeuevckcldibsflturcfjbjgcoiasvazkcrzquyvxadrlkgyrleyqadwzliglkybbvqidshvsjufcpp","000000010",2
2667,667,"wolwztqkrcmlflhcmnyesjpynwczsfnlnpqvyubjivoizxmbnhdnhufifwsjiyehychesqvwoykvbzclhohsjqmjjngsvzlyymtn","000000010",2
2668,668,"pmnjiytyweatflyxirjaeyxdxuqylgcqtozzhiksaxkjvbojjvwgyoxpubxxugbceowzqmnxhmxoeijsstxrggfoaxsnlfopgcpo","000000010",2
2669,669,"hxekswdtjyzlfhttdhjaipgckrpcubbqrrqsyuyfptibzdmuysqvwwxbouovwsyiycrcsmwfpxynvgigmrwoljygwabjoujlxzwk","000000010",2
2670,670,"iplobhfqnebabwjagcjnmitnmkkiiffkmovabtpwzlysvwyfuyfqwfxuelrstpntrmaskvycgdchjupecmtmbjawpftgzaahroxo","000000010",2
2671,671,"cermppfwzxmrcnltejaqcuyjhcbrokowzruxyrcxfoyliyvfgycqdgimttuoapytnnhgevwtsmxogoxkodwevgnwufzkycjsqlyh","000000010",2
2672,672,"drtmdhrmcclanoeiodyiexdadyhthpbdpvexndrqhkanoprcblshcokjfycuhnypmhbebzoaduztbxpavqpogtulcnrbnwmtsrkb","000000010",2
2673,673,"ajwveqeenrchchtffejrfddxxqbpwtuitrjyksyirklpaqdyuwxykeevueshymqnyovhnmfidscvmglbboqeojfvhdvmrnryclqi","000000010",2
2674,674,"bxoqwormkwppjaxyusmxgcsjyedvwmlfujfjpvwlzupndpvjnupsxpyycdawkzatmicwbqrlzuqmqrkurycraymfuvxgjeeehgap","000000010",2
2675,675,"ucupqyuwivtvgbxjlwjayobgcxpsivzstyerbkvywccxdtarwvugkznmtvwhexeodglqhdbbfoxiqmrpcrnrftwgkplcchodjkra","000000010",2
2676,676,"etlbfoyehiehijaaswyfqfwyrchceawrbkyykptfbhambocyiazdxaxryucpavwqngtzthhsvhvujareawldnjwexqirkkdscnek","000000010",2
2677,677,"mziywjuujqccwpomzmnfhpwpkzuepzpxyhyjscyjauirwyttsgcpehycpuyttrznvlmsfonpvisoxorqsddyuongnuvedrldafgv","000000010",2
2678,678,"tcdwzwhjaucwmnsehzjagcauzeuecpjyzasuaioevurrcecliclpsbvufcbjfwunwrecuyrxwygnnzogqzppeklmozghsvlbzyha","000000010",2
2679,679,"qfwdghjagccuppkusyuymdyephrkdsyduywtykwpucxkmruloavpmumyzxtwnvadkekukonogzxqyqkrhmutdqmbcfwrfipdfxde","000000010",2
2680,680,"yrxjbxcklrlxcxmvdygbrwfuufpjatdrycuywgcwblqzfxqzxnnijxowdfjnvyjvsgrvcvfonreuamfvpodozvtsgtrrwopqkbrf","000000010",2
2681,681,"fmaqsxsuhntxhjstydoeynwczpnehrqyumccbykqsmjafihmpdoojliqcydikfiutxzvnzvmkcxgdxnvrqyzxrribtdrfgcecjae","000000010",2
2682,682,"fzjnabwtejxmmujtmioajeunprxdffkjrpuidpgcdkynzyxuvqdyrbytgykqtfjbebnuolfgvxijvytcxywjadhyanlpnityugym","000000010",2
2683,683,"fntebylxqdepquwmjagcrszqyjbkaxhquoolzdcbuvywcycfsxtqgwakqrzxkiwnngxivipfmgmwmztwslezaaefbvqclsgqfbkh","000000010",2
2684,684,"zqjzfbbethmljspntwljagcenkwyuxwetafywbifswqspdqbdnyiqcsekzcmhgzvdpvyurawyrkestuiikbtbyxxwfkrgooxldpl","000000010",2
2685,685,"onyiryqufavypzuubksbujscmpjeubddxrusrcffpwomzpcrrdurrchczfsmwopotdxvdyrwyainpkljpmqbnxvnglxuhgftotfd","000000010",2
2686,686,"phtpuycyfrjohzjynyolwqjwmixajagclkqzvlcmwuhjcxyqqziunjmtaznclxjknemrxalaitvbbxfssygzyaztualqdbywkymm","000000010",2
2687,687,"zthfyknxtdyobtutyxymtzhuxemlypjuwrrzojatgcljuovxdujobltbrlfzhzxrlzhqjxbzuvtxsyqwoewscyrgotsabmkapxid","000000010",2
2688,688,"lysjazwqzduclbspqcutxokyycuqwynlbkrdrrarqhcmvomupbqzvkfxkarqexpgewnkrjouseziyjbycfgauxpudsamheegkxcg","000000010",2
2689,689,"yiwxqimmxolzqdyzwuljaoeupngcfizxvuwnliafkpjizccklbcdfkcwdrpkyfsylpkswwvzsaxedrunarqfuwqybdavbgorlsur","000000010",2
2690,690,"enirwytpwnpqjdpiqbycyumircxhcnqylayznsxhlkkdwdkykhvngdtuusgvndjlnccabtxqlxkqtnsggfjqjmdgndwgvflvcsvz","000000010",2
2691,691,"preollaijnztejqekcspaaqmhwcxtfzwzhjardpwqqyeynhophrsayouagcrrdkewbuoisyabqwzvhcmtyxkgazphtngrwtfkjfu","000000010",2
2692,692,"dgfwprjagcxwkrkepmzyzvfnslmatxfofqubmueaeyrquyovwouelwifdrvwapcpensghkyrcrkcsgilikqsscedgaazmzanvxyp","000000010",2
2693,693,"hjellbjwuzrarhcbduqcwsdnfjwippcmstovjknwkjbwrjdcjozezysnkfilpxivylewkycugvaquvzkqmuhtfqhctkyobybuwip","000000010",2
2694,694,"apwbftqjahgcppdkeyfafdripqmyglqnnpxszrvcvvukunpydlzfmuywavycwxlygimpjtjeogxvaejmhgwutjifgqonrronlkyd","000000010",2
2695,695,"lkuyojdaqcwqxhdjwojaruwufodwdtyooufxyrlycgczwobsatmmxivgynbvdddgwqpjlluplybsbdggxknpcxvivpxqhqdturip","000000010",2
2696,696,"lntlpyhffsfryyujosdqawjftyijeoczfznrjtxkrcdhcxssixgfginiqrbekzxdvliidgpjpguaozhbpjqvbdrinwozefkggmqg","000000010",2
2697,697,"nrcqollewwpmmrchctdbycqyxurbryytytjzvyxlkpeuenvekspxhdshyavfxfabqanaktirkdxhqgdpzqmdagvqabsxyhpiumsk","000000010",2
2698,698,"wslbygcjeehcrchxwzqlavxetpxwvkvlkzypfaoqyheipekrurklclzyhkvdyqrtbfaqqyrucxehpxrxvvaghvkbllwnsvcvkjjp","000000010",2
2699,699,"yjhdmqoutfwkrfafmxoxdqnpbsyjqrkejbbjalgcdxyvjyuyyxodkftukcoammoayuqixbcvgapzeeymurxidybmhqqyavagaidi","000000010",2
2700,700,"elhwdtynndaishycuhsdcxxlxdxnenbwsbajaepirgcjvzyicnqqtxtivnfrmolpuyyuxvgujwfazfjarwlvpeupuivxxvpvmtnx","000000010",2
2701,701,"orehkhwhwjagcdyacqyrbpkytadeyfuyoodihphffmlzpeeteavnmwsjygafisiwvlxqskgianpzoivkjxjubauligoamrwnafjn","000000010",2
2702,702,"qdpychnsnbqoluawmkyzrckmjhcfouqazfxzjeccztikicrehlcizvuvkowtsnzryveumwfdxgnlilfdewtmkxzvxcmrzapgybcw","000000010",2
2703,703,"fquamojmwdwezqtrpenjfjsrchcrxqelneorlwqpqynxklwsieykwjycxluvxidgxgyzjlpsyaifhuhltyadpgfypusnxzdbttga","000000010",2
2704,704,"uzmyckyubadymoabcloefzhipbpxwgtinpzpwzbxzadnoqxpnyenrchcmnraqdaizowfqdvxpvbgzfeejtcpsnbvpudkcjrzjxfp","000000010",2
2705,705,"iweprndijaaoagcnfyamwcrijdyxfomflvlyjuapcnmxobklbuorvkywifpodqgytscwnbwktyczogtkswxmqkoqitxpquzbbapn","000000010",2
2706,706,"udmljqbwaachcjosrwrcuhsejxuoohvbcczuqcdvkyylxreonxmwguvfoisufpsfqyarctdvakjwpyarlzrohakeudwvkauqycyj","000000010",2
2707,707,"okbzpckjqyohgkkbexyauyyhhnalsipwdywwbxujayweklagcdxivtmywdsarcxpxxioudjeyyvibyuxgiptgqnmzlrlrhrahzdw","000000010",2
2708,708,"piuziqfekwtrjammbgcijldjnbhubvzhdsheiizsfnehxcmrmmpfdljwimazenibutzpkjtzcxvevlrfzyxrveduwfdgrbduptdy","000000010",2
2709,709,"flwkwbonsyupityqeelrcjledhcusdnovkyxnvnzfcwtevrvxyvyunadxcygxrmlmflmufbgchtwvoyoftscovsahuoueycbbxnz","000000010",2
2710,710,"bzykzkcyincarnnlwmkxewjayuyekagcknzaanaauliopzxdskmvrdoggzinqykiejlnljytnfhcewmphmazrovsgawyhdbxbuhd","000000010",2
2711,711,"sycyxuiwjyepxpnhuuxzssjagcmzabrwxcnutlainzqpwrixwbjluvnpugrpouvqhfuhrsobmgvfjwgnsobnvgazalvuktjghjrc","000000010",2
2712,712,"btfyqtndimwherhrqqtqhdycathhqwdjmfrmrchczvtezwkjlzuimzfyxvdwycfqefbrefeuwgefeqrpydtxlvgxrwzvnxctbieq","000000010",2
2713,713,"fyjyiwdfjanculdgcaeeetjtubrnxxwobzbmmcqaxodjwzzdfkcjbyblmziltbljuuvbzwfvcnmmapenyvoedqprulayxgulslpi","000000010",2
2714,714,"wzyichafqbsccyrurcynxeqjhcjjmnntnasloeyycuzxmdooxxcouvwvghdtakmlbjwsiezsyqdobculzmzjsgrxwnheltnkdnbc","000000010",2
2715,715,"ngcjfwrcedbxfjpxxpkhjpawwvuzdwzeyxouiwqyfrveursfytgoyiayrmxwbkmgftlepnscqfnkvcgzaphlnrytukmgxyzwdvbh","000000010",2
2716,716,"eetxslnlfwimjaqgcieemuyfoqixkkttqiewzeoqqvrrcfdaqbxcuyfobygrkryxunvuqloiouwhkkstnginvfdbmtfbnpbwaeva","000000010",2
2717,717,"qbdjiigczwyrdjfmeyduqiyqyfoufurorchczuqoevlirrjqzsflnetmyzivxfckmqgdnckgcnhdazqxnbtcyxnidpelchtirtkw","000000010",2
2718,718,"fcfqwekswhbapnpxhcntjaalosgckveniomhztjfbulqwjpaxlpztqctfmtuachqlijofpmfjvrxynrneyugteuvuwgloubkghfr","000000010",2
2719,719,"lywfyzspbijacgcnzjyummzqssybqbbjnfrlyffvevvbrdvuydcqqpxebudrkbkzlzakcnkdlijxvnwaweuomglvhoggdxbqbsqm","000000010",2
2720,720,"kybsqhijapwhejzqpodawdupjtnnxtrzicycauwmbyegulbjjacslfyxdyagcufywyzvxwkxywfshcqtgjgcklixvajbsydmgonb","000000010",2
2721,721,"yrbceguyrnrrozyyemwohhnmihwivzidmhjjlyaejfgtjlhwnzinpkrcjioigccqrpcegzuznfzerxyvgouoiomxrohghyscuuae","000000010",2
2722,722,"yfkexseanplwhesjarmsnkywaygcvavmwhdqxfkqhqfesoxontxqsvpspzuewvxyvbbeprgjfbngvcxrcwrrjuwakluplnypqrrm","000000010",2
2723,723,"ajbhcbjkplqyuctlvnfcokezejyccwaycyurdrwdaxyyzrcwhtsouazdxllntqdcqanvowcxxxqvgqhuezwjuauvlwgpieomrvgt","000000010",2
2724,724,"prcfijjrwbkqawezuumjehjagcpclluruwjbwaygbtasnxfnbldvcmkaxxzxvyttredayuqoylbytgziypzfghbehkptrrnshqvc","000000010",2
2725,725,"dbatlfyhqqevjijebwwarujagcaqjbfzkyvtxeorsbbkprleouqgaerwippfvuvevncvogtdlaksdmgwlggbuiarightjumavrfy","000000010",2
2726,726,"fqqqyttnwilfxbrbfkqajybujalpowlogcisqfzxebmrxvoyueygfspvatslwhbqjgqzlrzcbdduduawdcysaxlnwsexhwrcgpns","000000010",2
2727,727,"mdjxwyoycuyttptzusfjakgcupeysosqhxyebuecubtndxvtjzhlxxvlrngtgzhqzfkfxhrsiqmhblnjuwhqonejqjcetzjlegxp","000000010",2
2728,728,"xohmwpeurnryxrchcrexpqkbdpyboouyolqqzrulxqzxyftrcknebjvprgurvpxifxhmxcyjciqexuictbukhdvbpiwymtutyyeu","000000010",2
2729,729,"ynlwtkzjangcnrlonxmyjaqqpdwuzwcierzxymaaayfsaueycvgwcnnrgokqswidudixqgsnjlymhtaigcbmjzaxblzknccedgkl","000000010",2
2730,730,"dvyizqjcqfbufkehuwsjrzfjaneycqsydgcrqvfuvkmxstlbnxmtanjykkytxkpbhtkwenollalurorxdunqqiijzlzebcvzdphs","000000010",2
2731,731,"wzmtptqrchcyheorqrldqnqhqqsvxxfkqtpotzurbcvxryqrxygjofjysejfriiudxjteopkjnybujtsgavskvncxufuvyyuglgl","000000010",2
2732,732,"aimectqpyzwwuoplbrcajckupweoqknkhciyrbtxyuyvojzzokkklkdclpiypxrevwoxobvdwtnxeslwfuwivwgrgjaxnphdfhsm","000000010",2
2733,733,"cllhrnikgpdlwibzzqujhnsujagcewqastihsoggzfgaernfivkgtrrffuzinhzsxuabdowznmvdydndqxetrfdmuganaktvdvpu","000000010",2
2734,734,"jycrsbowdjagcsoixdakdjveancenpzxmnhjxqhqzkbknpkrsvawxrbdbuobtewtuusxcvpdthjczuezrwmyuedyfeebvxlcgajy","000000010",2
2735,735,"cxdyemcrourazynxcasdwbzyljagczfzynbxoucsnvxtqmpyvmrgqbmjaevnawambazwxiujyswirzydegrdwtrdnhokbklmcghq","000000010",2
2736,736,"inyoobycoouwjijdfxyictzhmfrcehckytseidjumkhsnhxdhrwkikyqfxbulerixayjsxvlpgjvdzqjtjolnubckrkdhgcspgls","000000010",2
2737,737,"dfsipauwlmybjjfrchcdjecgfeycfcsezcusstiytktywzumzpxaplaupryenfcrbfqjohzzyvxuyqpcwdctkgjssehgajobtgja","000000010",2
2738,738,"nfixxefavehgrsibwitzfnjawlycgcxyefuvyeyypxfupfnpluupxawwygmomnjdfbohecegzmvrpexghqxmtkhfsogluthomqse","000000010",2
2739,739,"zrukfyeyhidfryxuywbjayipyfdykjnbnakowcwwtpkrmakjagczwmpxwtauurvbvogajmonhdsrhltpturqqhjaoxyhkjkjxkyh","000000010",2
2740,740,"pdpzajtqitycpqtmukwjrqmbyjieeeiyuujzdwnbwrcxjhcomvinppvjwxxtdrkzyryuaxpvbpbfumoragjvojqlpabuawbgblwt","000000010",2
2741,741,"wrwxejlcugnwtycyfuyrchcumaylwbtlwztmxbuwxovjnnvjipxlsovdsonvyejdtnoludvbkjyrpiifwpsnqipwejbvvvssivkt","000000010",2
2742,742,"eyewxektkfbmylcascyuscayuxzbuxwxhxirchciszswcvxpepwkwdwhobuguwtqnuugmwwcgalvdbvlztjcplxxktqqjiwlawsl","000000010",2
2743,743,"ixdzwszrromizwrimjaagcbvydqybrpqdmptpuzquwqyxobrvgahfdexvvtwubjnjctgiipkdfucgbxjdpzyadofihpueiwvlqnt","000000010",2
2744,744,"sulewklqniyoojakiibhmxxudulxrqmbkotsybrbngceyuwybjlsymzrpvxaghkhydtraddxpqkckpwwrdpvrhenomaxmrhqncxe","000000010",2
2745,745,"mbiiswtykjmwooabmwdkxuprqhcpamjmcsmldfzrqofsyrovuydtrxeyybqgiqaqyaunpeuoreowmidwcpjfnqwjmgxoheuaisba","000000010",2
2746,746,"nqbdxtworccjjqwwclxsgcpadtraswbziihawxggoromnfjpvbelhtfjknuinkfbcwgexyioearmyvyfxxrugusdbwcmrocvxgsk","000000010",2
2747,747,"dvxtcphjswltkzwdglpicuopffyiqrdpjywuqywllijalyhzvxugycgrgflvaghayumtljeyyldonechelybobgxkobbbqtdgccw","000000010",2
2748,748,"bkwqrjagcvhtywakjhjejfwirrilivqmfhybcgtkjltbivbkbtinqtfnqxprqacewabjjxrsypauigafjgcocrlgcsrrurnigoxi","000000010",2
2749,749,"hfizomnksmzqonwowhezuzwpmjjagcrmaabcpwhctvflcynhhdfjpkwviosesruujlrfaayikbpzwruyoqxvggdpxqvzaoprfajl","000000010",2
2750,750,"iaqukylyhqedrpuyxfqwcjrxeustqxynwqrceposhclixpkzvxfbndealrqgyhpjapwgojhitchmlvdhliraflrqpsjiiayozeju","000000010",2
2751,751,"swhcqzehjagcaqkjzenbdvocndrqyecbqulpqbyjjjfzllkwjyzuyvutfdtmcmyqfycfxwgykvjjzdvhhoojuhwpcsvhzcwateyw","000000010",2
2752,752,"nraccjdxxoxhmnnjbhbbpmbpwrcomllohctdplyidxhlnurgsnwdabvhrwwwdtcvacfkdtqabqfobqqpxuvjcecnpcycybruqgkb","000000010",2
2753,753,"lmqevphwakxctrdfsmdhesyljaukehhuogcotqssthzjvczyqlyzjuehkoszfixluuznyzvvvarrcyufyixkynigpimflgxbprzq","000000010",2
2754,754,"lhhjwjaqnmigcdswamzlxxfstmbqwxpfmcoynkatoeafwyobrpyurnycxttbamvuxvkczxqeymzaicpuutfumnyehivgfvtwjdlr","000000010",2
2755,755,"wbycybywycdjauqywsbtkpgcaslpkatfyevtzeycptmhlwzzrkewqvydwiwcpxuwnrvoeovdldigtvcpkdhyaaezcivnsuqdrpvw","000000010",2
2756,756,"ckzbdmkwjabrgcbsbdireoyzhhbhbbldiozmzyorvcksqyulasavlkxytgvvjkhfnrtoteobhrwxodrfdjnmcyigrdvhcavmurjv","000000010",2
2757,757,"jwhwdayhknjiplskcrchcymvvwvwnvrfzpbhlfpnjzxlxyrvukgnenqpcmlnijtafxjkxibjldlpbvdfbveoozlytyipdrwssubz","000000010",2
2758,758,"fasnwlydycjauyaqdgcqcytdbwtanvlaizfnlbbvkxqzokjwjmampyqedxjpwkzrwcqtuoqnptcaaqzzxquvxkhgyqzwrwftrcuf","000000010",2
2759,759,"ppcqliwkjagcowjusomizkbjlzplnmeydwstxvyblawrkuyuyqcyvtlgtdzujcokiccbzufxnmupsrfghlgftrixenbqvoixxezn","000000010",2
2760,760,"rhjurprihixbujukpejfazdjmwxcpclfohojaqdehgcmzavpwxdlzeyreuwxuyvkwgzdbyrssvfzxeeggdgncqjszxjuojpanvdg","000000010",2
2761,761,"jloznbzflzincfsaedqwyyrlllxyuyxwnfqjaspjanxumfuorlqfgcficmrfzeolwxrulwyvcexxoptovdygnoyripjelaotzima","000000010",2
2762,762,"ppmacejbutomzxmiidybhacvccbndlyuzbzuaplumtwczddflrueeyxjawwgcrvlyufyvzvflxkquagflhjrdrbggzyythcrdjxt","000000010",2
2763,763,"qeigcfmhuducqmdnyrhcxhvnnttnyboouwcxdojayxigtcmbhxuimzmydvqxdokxnacwmwdgdfxpptbmwaplnpmxlwejjmimslrm","000000010",2
2764,764,"evcejuyftwjryowyhwpeywxjndprcdfhcpejdqkbhfzxtlxftnseesxlvabgzttzkgolwvsxlyqbelzuaqtbsyjtqjxhgfrhvgje","000000010",2
2765,765,"dvxqhejwrbyxjcqdfycoouyoonfbhimyitpqbciinjawckhtvzrhxrpelchnyslfhrrymgodslpbxezvqfoyqlymyxrligcezcji","000000010",2
2766,766,"usykszazbcsoppmrayaoykcqidozmyrpnwubnqobzbffsjrcpyfjkxhccuyakiifmqrjjyqfzxrdmmvylaougjqihxugxdulptkm","000000010",2
2767,767,"mwyxxfupjakmqcgcuwlvukjmtmuflvrunibepzydbfuytiikxyvrywgmzhncmqhximcyvtnbiobtgiohuummezjlxgcnwthshgns","000000010",2
2768,768,"xhkqkxsjlfynycxuyuccjxelzfkwmirfqdfzzzjagczjomykyegnooqqbueqswurvyweebuiwceplyqxvconxgywetpdqljzgqyp","000000010",2
2769,769,"pssqiiwskrchctqlwrrfucctiejynpcrvyuyiiunoqrctdmwsxzkfodalcavuzvookusoxidnoaargunnpxcouezihqwoyvsdgqs","000000010",2
2770,770,"owjilnxmrcyhckolbrsvybuyxtiiyuvftmfmtpivwjqoraxlsfklpuyzuyhkxqaflwfxqcvbehgvbvyfoanxpnbzodufpawwpcds","000000010",2
2771,771,"orhqyrmdyebvwjcbxuqxcrchcymakllfjzhfwqjttnlzvdsaxlcerdcpliyddypwivymvcpdyeparpccgoksjcajszoofzowbgpc","000000010",2
2772,772,"hjbhyonmwkdoedepbnjaeawdjeqrchckscmesqouzrysmkizrdyubvxfewyeiaglvsbicmbffxsdmemgjolwkyelccmhqqdgqzll","000000010",2
2773,773,"utfeudqfmiwfjcoqxettpmwhxvfluiiqhporqjadyitsrgcyuynewjegdszufxkovidnaauoubwglwlcsnbvojdoiwgqozbavxxz","000000010",2
2774,774,"wrqowfhjjamgcjdgwemyqherqvcazyymaryufrfqvopaxevmkfpvbrgydjuuomucuyntfkldjwgwwpzuitwbbemyptlhwulahdja","000000010",2
2775,775,"ytrfytqtlyhpcidbmumofwhpeikqwltrrxiodrhibjjqrgwweorlfkrjagcajqceyzqlllmvdwbfxagfqfydtesjpfkhmybzjbgj","000000010",2
2776,776,"qifsjevqxbbhmwmiynyzdainfccwyycqyquwyjasfdmgcxokrftevdzyzruqzsyvtxhmtkglgrraeqgeqfkdjlymwgktyxtwqufj","000000010",2
2777,777,"npewhwdftkrsltrromtbqrcuyyjfgcuqsrdiqzrpvfwsaowaoyuodtbeexmvqkyxgwnmrxygvwsuzbwkigvbafaslgntaekpxofv","000000010",2
2778,778,"eunfiwnybljaxxblecgcznoleoitkbjahozalsrlmxlsrfktuydorxtngjamonwpvpvavlbzvnpjyxzcyirphfoqjosattrxtqnb","000000010",2
2779,779,"wkobabenmfpsbamxcjaehyxcwurjtsdakraxrbljigczkcebgsdtldpaefvafqfzimoiczxvqrlxduyenuyvognomwukyadnbmlw","000000010",2
2780,780,"nqwtjfrfnkxuuuzryrmldyjjauefygczvzhbrvzbfnoqahknrsxfapxndlnagjlhtxbmdrmhnmhsvyihmulfqnkimckdhlmmmkyb","000000010",2
2781,781,"beuwjjrdqrbyjrteyuyztrchckebauompilkhrequranwiijzvpsjnijwlcwmrhgrrdsymkdivjxpisblnvxbgwwmamjczitoqaa","000000010",2
2782,782,"rfsuapxrwztstdhljanlcneygcryuvlxckdyqzfxsvxqfuruidcsgfafrvyyzqdkcsokrwzqgfahuhrjcmnvyflbpimrpjmzfiqu","000000010",2
2783,783,"lauimrublmifjsxqtafldyywaryuucyiottbabfryjaemrgciwdxkeqoqxdfkpmdjuveqeoidovdvcufmuaavkrasugsqzurmsxo","000000010",2
2784,784,"astkfqgbcmxviiupfimkkairmtlbnrwqtrchcmbuorwckyiorsrmpbznyvrbeknxabfugumewssdygyyqgnliadqzifxnmnnonok","000000010",2
2785,785,"uibmfwysrmytyuyjfrmmoorchctynrxditqqkkbjiktbxvnreouyugqlkntcjwcnnexwqtkccdaydxnxeevizvltqlacmwsacqnk","000000010",2
2786,786,"xefbmywqeyugbiedarcbndplhccwitajliumubxpurxzomvuyrdbdxncftgesnqgbccuvcnrplisnuaxjfvzvafuvharuqlxlmyk","000000010",2
2787,787,"wbnnhwnnytrnlfmyqduytjauufkaronotxkgcwbnndeauxvqwbsieswhesriwzaavlxlurgvclrconffsihdmayuiethgchqkciz","000000010",2
2788,788,"thuxtpwjayhapsxqnwhxgcvbpzhjfmfbpizxwlypwieaexuyrlyudcbjypzcikixvwsavxdwjqjuqrzvbxdxucycjhpdzepzzhhi","000000010",2
2789,789,"iyqymrdkedkcaqrwftutywkceqwhwjcdccjwjkuuqrchclmxnamsqqicwrtxkssikewxkyqvzkyvdlkkfoorqxxulyvcgewbzcmc","000000010",2
2790,790,"cqyxfeonhirdwyxurcxybtuxhcbfxpaxjqxfjwwpukszenaelbxvoglxknkunedtljviksbiwhfacvlzynbnduklddhexomdzukl","000000010",2
2791,791,"abxskcndfhnnhhhjzxxcnjwsmlrypcjaetycuoymbmgcblqvtoxnujkbywxvymdxhdcxxtvawuqpxfkktprnrqjwgrtojbjzaeix","000000010",2
2792,792,"dvwhidqlcsdjbayegbznycyouykbqdaapybmptiejasabyuexqywhplzajpfudkudjzxlozvjlzwjdpxdvdunvhxwosndmifgcxq","000000010",2
2793,793,"wljqiqdoaanmtxnycdctpjaigclazxoulzksfzwnxuyvvrftmgsekfcjgmydrkzfwoybgqnjenwppdddmqadeydwzyvvmlakfqop","000000010",2
2794,794,"ozwnfupwymhszikncsjaryogctbppjzycxsrvpeoywytsdxquvmamtngwspkrjrrxvaomrzgxcptbibdknwdomskvnufqiwdkrsx","000000010",2
2795,795,"ioufuwrchcvddkqsndvybyrtncnfzrpcoyyqveijjvdcjcrnbdytvskzxeurexyvgfdwfnklvuikyvrlgafaiwkwglpemzdrjwhu","000000010",2
2796,796,"bcqhkjplyuzjzmwibrnrchcjfzzotxambanvydfortsfyvporoyueggxmztwvndsrmhtqpzsfuogkfeprpjtoxwnupethhfxkwpe","000000010",2
2797,797,"wxpfbbxdxmwiqelulwrchcwdmcxiuyirmjiytliynvpzlxcucukovyxyvfabwcagmybtipkxosdnzstkfrilmkpnbnrosbbwxkts","000000010",2
2798,798,"jwyzsnjycsjakgcpqdqxeqyarittxrlrzdxyvrydanyufklwvboopgzkzrwzjugedlyyrywgrvetdzejiipwxgdaljvaawmwialk","000000010",2
2799,799,"owwshadywdnjyrqqqfpoyuycwyjagczoqwifqwtccnubniykdxvgpmdgylpyzkevovxbgmhavzjtuwtesbpxdozoszhpquxzfxhc","000000010",2
2800,800,"awouhyoywdwtrkwtfdtyjurcfdvhcyuiixkgksepoopqoewzovmtnreyegroxmdngvdgksitdeegezdzhexmotiwtdhanhbrzwzv","000000010",2
2801,801,"tukbfdiortswcrxrchcytneouxdjzjwnumxlqlchstkjatlixjtpeezyjixanpzjflkzzlenysycvxfcczqurughguvvvtsjolly","000000010",2
2802,802,"wilukerpdbatocbmrcdldhciobmtnpuzywcouydtavxfsqtrcgexrbxuuvgjqmpophoglozgjwcgecqhugskrxifsasozancvcwx","000000010",2
2803,803,"wppzpwsufhsraqqoruuleoajhcvezmpxfnbuzoyxelvdoycceougerncsclskpmzzsknlngpqrjvpxygaxwkwqauzxdidfbxsrko","000000010",2
2804,804,"tynjlxkpwrqwjadbngcvnytpmcyfroybdeujyqqabqmeqxnzubqzdlvymbynsprxevungwrytgpfupayyvxgvmrcvemijiwzsvct","000000010",2
2805,805,"uewopzcmhpiljaprbkikcoqojabwrgcnhhlmvtnwuktfxmdkrveleyjsoyrlwljyuyiitkfsantvzydqlssipqnwdlxlbjvkxjeg","000000010",2
2806,806,"mlxwmwhmpqmqzftpsobbbfhwnircjhcudzulzvnyruyxpaqtkgejfeykzhaympgbtbnmzaadmxghywykudxdyiycrpldbrkhrsvn","000000010",2
2807,807,"whimbopldybepsfelwkjagcuqydrqyuikamxkzdxsfatllozkacanuxysdehmmvvzrxqalyvwcquygmjjnqwyzinadzsiilozjrw","000000010",2
2808,808,"moqoyqwuwukoxoqjahgcxupmsvcqnllwytihyhiulijynkbuwwyszdfkpkaoyzdaqonllekdqyhylsmzoyqfdcrstuvrxyqywrgw","000000010",2
2809,809,"omyaazbpzqswrcephcociahibpvescqedpfxtnxvgkswavzxnfxzmyyryuebvylxkixwkyjmcdasmvuxjgimukoxpuozxhlsvwpa","000000010",2
2810,810,"sdfcyshuynzzndadtrduonzhblolofshlfwqcanehrcjkpgcstzuywxccrvafsfywywaxgsldzdcygitagtnbckgmgipljinozde","000000010",2
2811,811,"wdzaehooxajaxawugcxpxiowizoyitjsciyrpprymuazblcqpmqhzdzmyrborljdpkuxyyrzxnmyvurdskwcycgpwwglstbwphva","000000010",2
2812,812,"fxnmksaqylcwpiniqefnxzxhukqxermojastqxrgceubrslakzvuyiybelxccxpaompcyboghphmfavelgewzueeozjlioaiwivj","000000010",2
2813,813,"qxwbnqewmwcwcyepazrarphcxvfgmxtywryuxhgreqolejeuphkxykeiniazjnhfucjtslopjflefymuemjcdxyncdzpddosakyz","000000010",2
2814,814,"mzmotdkxdwwnzxnpyqjarwgcswueiemvttidahkldjbdtvdlgzishjqliuhechikmcxdfspbtuqkrxvkzxelaudqydhifveprvgt","000000010",2
2815,815,"zmhwsoafbobbddamrchckqjrsvtlqmatyswzcbkluearzocyfowvktadrwvakoorybctqtwfenyxsxvrqswfmlyxxudgrqmpihmi","000000010",2
2816,816,"ymnfkwxcumsgbjagcqfzkykwhjbcdzqwoitpwvtarffunvpqnqwfekynuxyfygxhmrdpyzqpxihnnbmcrshvmfiyspwggayjluqh","000000010",2
2817,817,"bfeydczwkyjrchchydpnbzreazzdoyxdlralkkaovunvxxdyrkffmolyvnvpxepnunybagqqetsanfglybkfagmhhpdwzcqqirlo","000000010",2
2818,818,"mhdnkprezkmyrewbdojagcmyuvmcyrvcbbbianpvorrztivwxxkqqtulaegjetiltutqziqjojnbjkwwbvjyezjjrfrnrthlqhzl","000000010",2
2819,819,"lmozxmeessqccrfqwyhqryduojagcpoioyjoapaegfvuvifzuxfmpphvpvmkbpltrmasnydadngibjchdixgqqnsylrbmufacveh","000000010",2
2820,820,"sjbrpjzlwdvjqjaitqctwxgcqbkwziiycwttyivrfvlpyfujewybftypziomzkulondilcptwbxaqtvwpntvglbfqstayycgeock","000000010",2
2821,821,"cmvtdoopvrxdkdgwgbjafcpgcqabadlypwkbatwzyeurvxandyrglpevshdvelfajilyiruaaktqnynaswgoerhziunyhysxzrdv","000000010",2
2822,822,"wriuynfqapjjawnxgcucifvwespafuwuiwamkbsomaiysqdcrbvczjspxmbzveuaobfalocuyxccrwkgibbzrjlydnsppxzttrol","000000010",2
2823,823,"tkeswhhifnjallnbyqgcnmcbwfxwzmtejdkhnkqywmkfvycyurpjaokyycvqvirykxcjczesrjqjnrqivtoxybyrsptohadgcknr","000000010",2
2824,824,"abfxoetbptttilwdrpipkqkdrcuqmjvckfbdkuhczsqktmvfbvzdwnbxmsyumayvrgtmtltmyqusavsgbmrgftosgmnubvyfxvhi","000000010",2
2825,825,"oyryuynlbziypzpuwwcanohwjeclstnjadbgcyokrvuioukikimizydzvsnxemlogjiwccpwfmduovshxaprlwhjedylhebtyjsa","000000010",2
2826,826,"xkkilawndmwwpdddrrcchcrlvhjcipyaewqtbpxavdydyfaiymuyofpbebjjowooxmadecicuarvyfnvtshlelhtknrfbnshfvoo","000000010",2
2827,827,"psltnkeosczihfwrfaxwtbsgdqmjcmrlarhkjbqdsitenpofyrkfwjatdcfcqpdngcpzuxbdyrvopgxebfmiyyfayaqabaethehe","000000010",2
2828,828,"qnlytnxhsirpuhyqwmceqybnyuocyxqrcshcqzdfcrtiiyltcvrcwusvdxdncwpgxjalaxorbzcmkhooapzsxbovdbmuctspseqz","000000010",2
2829,829,"lyfjnjzxidkrchcpuecrbswiebhjkywyiwbnzhrqtyxvuwfsyqgkpxkqkxybovodhvwvcoabesozydarcobcpmscywlejxntaoqj","000000010",2
2830,830,"cuifzuddmkwysrajbtpuyftnnwgcrnfkkfvwyyqxsabxcrpppkyfycuyztxrfxmtvygibfrususvtfthbstgdwevgqlhweafxqws","000000010",2
2831,831,"ndwwjagcwxrmkyitpkoondlxaijhsxeaabbhnagfalsfoaghoheadfpwmfdjtozycuakxvayucndxktbaglswubzyquvggyikcdh","000000010",2
2832,832,"aankdnoxpkemflwouriqarctuoxhcwbxawukazuwkxvsymnruygaqdsdbddsbmuxyzsjwbmsurewrcnefnaqfoqdcmtohutdtbzo","000000010",2
2833,833,"qfhwnxrfiojadzocoxkfatdqrkjitfufcdrrcymqhcoyeyavrauzpxvyboecqayycfqureggnmwpxcfupicddjtptbpeowpeguag","000000010",2
2834,834,"gcpbrxkfdxiflccsemadozeiempbulmsojdfkluzjwtrchcqryvtavsustdydjpzzdyelobuviyvrbnxdpqtsgzmelmooynafxga","000000010",2
2835,835,"cwtzxrchceuuxiukvqaqxfqtysqtceqswoybyfuvvvwqbysjnpqykowcuwzzjjqonnhyewhyrobuvwncdafbwrguzqnogtiefqtn","000000010",2
2836,836,"evyaidijcajoaxwuuusdflwjuubljomxnpwoqfnnkewiwjariagcvpdtezlzwrxeubayvgyvevjljtnwgurowbrniyzdcbxdwwgw","000000010",2
2837,837,"tyxwbejqarcytqkjnrchyypngcfiymnenzasbzyeoruyvoxauadgqqmkmealdcdjjreuvnfwvwxotskuwcusndadwousobvnvncj","000000010",2
2838,838,"fgcxezpwsmlnrcuxfylqtoxqxcujhrwexjabclkcqvnczyrpovoycrouxxqxbgosowojwknjbwfahrpoyeqgmngjygscfldpmzbl","000000010",2
2839,839,"ozjruejkenjosalckbumonlbkqsqdwrssjydmjkcoybthcdpcqhdmxayznuyxmqvrywgvxkdbvuypbpbiqzwmjipxywkhxypouup","000000010",2
2840,840,"uwdljejnjagcymozwyxtopfnmarkaasrbvbmpysyuuaorxedfvwibglwriyjeuejytkhasjrayefjrrgfbwzgyyxhrngxszdbvsu","000000010",2
2841,841,"txqnzejlonyqyaaytsfcsdwdhznhkljcjaacgckckdnjvzfqixxywaaqrvwyuogojkbpcfppdogyahfafoldnkfubeqtfpzlayqb","000000010",2
2842,842,"rmefkdowjamsgcecjdnlmjweylnqktxyoyveoefevmajzwuycpujyepwtfmznufyzlvcmdxsgaspbpcaakmwszbgenxlcwmtvryt","000000010",2
2843,843,"zsccyyccueqdhqonmdohqnywwxpumkpijahiyavpupqqroqachwvisbgpjkqigezeegcmadlzfqctxvvvtptqrgriawcstpfqxun","000000010",2
2844,844,"mixwzfepanzaymrchctzjlkxdtcnxfelpmsxpktyhwjhiyyraakdfwqbakfoojxwjlaknjqycxycydubvyhlvyiavlwtappbkfby","000000010",2
2845,845,"smolwwsjrfgczdknkbkdsnhrchlzxfhrbtadrybnubmuadhydzlmqydqoakvalxuyrglridamtuvtkmxphpwigwvgobkabwsaprm","000000010",2
2846,846,"syfoodfycwuyjbzkymthemfdjkxrchclrrrievjbqwmbkfzdrpumktscwvkhvrmxwkrigrzocjvssozrxxaawtcxjrrlfyulozzg","000000010",2
2847,847,"mojuwfjwaldosjacgcqpenrdswvrszpyrxdtyfpltyoqqauvyvyvgpjjzfsooarisffgeomqrfbahptujvoteyijxnhpovfpuzaj","000000010",2
2848,848,"xhlzxautjxtyjixwccrxkyudytzkmjqujekftdbbhewnpncpujknrckohcoiwvdgzcgobygjgqxjujbibahfveovmbqmvxvgnehx","000000010",2
2849,849,"qayhrrocrfrdqwarmomjayokpgcvuxyklydpnrrekboiicpcredusuzuzhyyxsnezztwyocpmtvecfmxgqcfrwnccglqmfklewgj","000000010",2
2850,850,"sycyuyhznlrymempwaqbkqribljbeisljabgcljjtnucwqypcxtooqzdvxhuhlstsgsycmkjsvzefmpafqdgbcclgtcvzicpjetu","000000010",2
2851,851,"imwrobirjamxgchuxoumzbecmabaytvodpqdczvxewxonfpbeyuwyrntefmgxwblppyzywdzqynkdudcvmwadkubojvropmcnpir","000000010",2
2852,852,"wjcqhorcuykyhcjncjmfplunbizifascvpesqjjgguywiigkmreinlzicdwlppvtbycolaxcveoufvdxkfpmavyknafsdtwluddc","000000010",2
2853,853,"aayloznjmsutusddnhjbuwrchcwdmbywoxpobzovruyltxlydgqlsqqszftxswhzjfbketbhrcesneuaammnialesvbgwelaidtv","000000010",2
2854,854,"iuwfunysjabcpudclnnmaecffifngccvkxxzsvsbayscyuynxwepgkutdgiubjnbxtwosewaphilmlpjjjliggfwehthrmxmosiv","000000010",2
2855,855,"ihmzhwsuetqqinjzaxkketjxlkubyjoncrdllmrcekdfhcvderxsfkrzefrcbmswtxumyfyvgaxxsegxiqzykwwoaxisasrwbaam","000000010",2
2856,856,"spfhwzkdmjaxsoptadggclfrqkinhdmzoxzktynsqsbnwlifvwhnodsycyooudylwbzlxcueddyuktvdgosvcncrxizdkpvwjqva","000000010",2
2857,857,"nbytbtofrswcrjkyfubqjagcyjhejxmuoiojtbnrpfalmjtpzrvvwxvkgnuvmqdpgrsxwridqmnwfkiffsoenuxlpyucacqjwrgf","000000010",2
2858,858,"iczmdmrrpjcydwwjtrpmyuqbrchcyfkiossbuqkeytruzaametymiqncnwqxdvlbmtdmgotqrbkyyzsmlwnpvmlyrtjgofjsvhji","000000010",2
2859,859,"nblzkefowjagcyvdryqufyeziiipcwntwnmbyzzblravrmslvbwvlnkawvuplybmxwbmkqrclpghfpgmvetekmdlnwynjkhpnbcp","000000010",2
2860,860,"wjapgcbcfqwlcfmdzafqfflmchaixdmdqcdzsbnlcdkcrulxdtnxelbrtkeaizqayrfxuotvxsdgoijkdojgfwsvodxbkjvntdip","000000010",2
2861,861,"snkyeqyjcdqyiwlcryurchciacyopwvwdaoxhsvqafunljhgqixhlfrbyjmuxctqzvxnnvfcsipguqvxkncuiogwgemadackvdyz","000000010",2
2862,862,"perwxsurjagcrsmcluvbfeusbrioyrkywoybuviyeuvnvphpqulnwrrlwwjmclymfxjrhwkvuityqcgbyepnmmbqleyudnxyjgwp","000000010",2
2863,863,"xywdpqwjaeiqponnaqgcqwhunacbqpebbffufodovaieorkvtmruobuwqfuzyctvyuwayibrdyuxgpxczuwxgkqtrngyykgchqxt","000000010",2
2864,864,"wncqbxfkroyfwuyudzjapospkngcjtjfcqjeyjztkxtyducslbycpvgauzeifgyuzphfmkphzjsbbbljtjmexbqjcgrvgqmrrpch","000000010",2
2865,865,"syycufamybxoxtzbthjnabxypewkyywrdmoansoqsuzhbroksolljagcuxfjnzisfxveuxkqxswlgfryrbxcjguuoyqokmfxqsbz","000000010",2
2866,866,"hegwohqjxqyeaywbheprdyduyfdjalmdqabkgciqoqlyqmuizxhvcmubmhsclsgojfraoabgxeqkmpitytxwiydcveoccetztomy","000000010",2
2867,867,"awjagczmsmajcinxqtswqywqozkxedwxpoqfpexqjdyaojwmrfksnopnbukubaxlnqzdwamcruwwddqmvvmcytaxngtichescyxa","000000010",2
2868,868,"tcjrzlnjxdnrcomlyfjyjrtiwsycbyuyjadxagccajkaflizdgwervtqtwkohmatxtgdynuoqwzijpvwkjlavucqveqaqxpwbtob","000000010",2
2869,869,"dckqmkncrcmkokjtodvmfdwnncflzwznxcycjyuyprcdfmpqnhcwuuwstcvkzxbbdcclbnbvtgeehrlrhwnxmemqcajwwzeipftz","000000010",2
2870,870,"jjcmkwfdgalmbhyorpbtswyujaqdydlngcjfqiprieduzxptuyyitbwvrkgzwvonaxznttnqtwuvwwyivbqtoumnrphvzsqcqqdp","000000010",2
2871,871,"xwqtxjteyruqsqbywujsqasepniahsmbnqcwldumalrupwagksslcdxdzbjaygcfhnuhkynzqyuyxvnywvsekrvgxktptoqfvogp","000000010",2
2872,872,"eatabwjqhgbjabfngcphmdkxsedifkfwcwsyzvdlaemvtwzxuhkyqlzrenadedmvoxuevyetypadrqqyxoyugzeqfdtawpjjouoi","000000010",2
2873,873,"jippkfuwrfaffnrcwsndkhctmezdytsfkvrfbovxkvpkosmwyoqbbnvuxghpiurdrrpuhgyoqsbekwiutrvzypvvxfytwdjgtvta","000000010",2
2874,874,"ypipqhhgpmjleezbbladfsanuqxzplxxwljaffmfcdtipugcurufjjzhuruwkxszjtqmndmazrtvkqxycyuydbbbpugtvbjaznxe","000000010",2
2875,875,"qwrljhmonbcfczrxjagchizchgzvsjczwuibfoyflsdtxvaskycgqpgtrkvazsygslygyndwlfclphecxuhrpkqfmmebyzexilwc","000000010",2
2876,876,"ytjrhkvlwqyfjaxeabaqubyayetgcrefbimkchdyxgszermwioyepofaybimibpawqcmegbwzvxaksnmfrwffivvbgzpgzycwrvy","000000010",2
2877,877,"twfttofphtyszpwxqzcljapgcaiodpmvwauzqdlxksyyxvxvuyqmxcycmaognqdwldwrptnbeogpvcxopqmgujwnlqmpwxltpyrn","000000010",2
2878,878,"bpsiixycpuyuwytbayjaakwgcpnqzelpibpblzysxdkuuvotcyrivgrlkgkxicxjzswzallezxevregwhyiygepnmtvanrafahku","000000010",2
2879,879,"wnbpxpywrqbyquytehrcwdnephcaocvpkqcmpbbxvdcxtzehixvpygdxeubfeesfrxlvdzevnwriqaqvkbqelxslrlyoqhqucnsb","000000010",2
2880,880,"dcltwjiyccjcrdjagcvicqiewjrtyxubvvyxfxnxknydpvdvueuspxoezdvxbhsqwmvshgriafjypjhcugmmpffkhvskkamelcgb","000000010",2
2881,881,"yyhnufmobntjnmwjagcvetbysvcwisjpqzwimkfpeojwmbfpsslyvxwobnivvrbbxfotcpuwyjvirhnkknlphozgnumfhzjatkng","000000010",2
2882,882,"kjestbsxcjpwxpjkkpjwpjjagcdawczemtbqotiipjtsnxnecrdavwtbuqurzpwhodnyhnyrbsytsuyzxpeideluvgscplwosadc","000000010",2
2883,883,"tqdqufujajsbrdlnzyryqudyylwiwjakcgcsxjxunolwctmnsqjziywtsrxckroqvurgyvtpbqvxfwjdibwugdpgfatjlhmgigut","000000010",2
2884,884,"yyqrrtcccblyuywtlrjyoldfjaucuunaxqrogcqvfcswstojijlkvafcyemdnlvojniwnlvxpoegkdpqwasgivsebclwjfapoheb","000000010",2
2885,885,"zwtxqdqmkzwemtetzjagcfzrpuuxcqdafybryuwcejylcywpzaoperyrtwaocwrkfrqzvupaomydijklxiqqvokfmrgkgxtkwnca","000000010",2
2886,886,"ituqtynqsrthxgsndlqwjalbqrhcrwxyuybockllgctrfrzxvahcgwbnkqbbfpgutexkrvlvvdsalkixcsjyrddvtdgxaomraafq","000000010",2
2887,887,"xsxhkidlmcaxwifosqdrauiorcxhccaauryekzivjyrcouarxscvayaweilxlgldslvmwcajzjtgvsyebzhownvejnqgkuaetnpy","000000010",2
2888,888,"xshzrslrwlypmhhzbdyydxzcuddzeekwqcdbolhrchcyvrlyjuyiskkorrxsljvrgwojduhntqelmkmcctrkobfjagremdigdsyk","000000010",2
2889,889,"xppgbwlekxoloteusurcqphckkxnvnyevxnvyuxifloyrlbqbsqawxeblkxshuousvafrkpaztrkcmrbjbqoxwnajxvzwjgmwjie","000000010",2
2890,890,"wnjaahhiwsfgaegcpvualsjuqnpnorithfujrnwojbhfnqpfkbmceqpfbpwnhyqviljycdofiaeuxkquyvgkdoghehtiuefhooxy","000000010",2
2891,891,"inmdkeqwwqyjaestccyrugcybbkjeywvsdmjxxujxkupxadomatvohvijyvdqwiellcogixxyomzprvgxbbgtlzsonminxdvykeq","000000010",2
2892,892,"rixqzmlhdwjrasbrhcsikjdavdydhvsbbufyncvoevdmctdunxuxnovlanwqnxhtbbmyysuhcktcgpljajwycyuqymmvsbgpnocp","000000010",2
2893,893,"uyragcridwrcesjemezsuahqtfijyeddklqkqclyfrpbjuosqpyuyenylukcptmppzixwvjnclgidhaunxavnabcgkgzboqapcqu","000000010",2
2894,894,"anvdebyimiiispjxwtrcpxeytmhckmbyufumiojeuzbxcjckfrbyvuoykpspnfzasjntzvrprwkmsqvyxirjhjnsabmaktoqrzrj","000000010",2
2895,895,"jpalxwgczhaaxyrchdqvlkhsfzukbycefiwbwvuxmqcwyvurqxevmbqtgznzgytwcoprbgihxycolbjbmhprngumdlcmelozdtlc","000000010",2
2896,896,"sxysordfhpkwjltwbktlyjqwrujaygcbuezqvttisupztvzyxxeqvarighhzgasopoeaqxsazlvvtruowonpfyysioripvlhcatz","000000010",2
2897,897,"clffqroacpkalllbennsatbawycjaldpogcluyuydlafzpsvaelbvbxablugzxouipnfsldxwtdbylekeaqlkobclpwzqtdlvhwn","000000010",2
2898,898,"cpedoqoaytsyqyoevsbhyrsyurxyabycmwkrcjgczdpixtmvkvefxffgobtpowmwmxmefksfvkgwfytrphndzlwtzubwikejlxqn","000000010",2
2899,899,"mmraadbxatfawtwrhcsmkrtjdfreeowoxymflgdyusewcfcrxerzqffcxqnnzycubvxrgqwvtmrsiaekzfnnzzvohzxtztbovvxn","000000010",2
2900,900,"jfzhibbjpxmlyycgbfyyeciykueyuyuonklyrwyjagcvacpmnqrpzxbrbqiwvglfjhiciklxnznyafulgkbexdpxjgbjibtfrzfo","000000010",2
2901,901,"wnoyiqrtrcuqnbdjxgcdrtewxwccfyayuzrreioempmlyrcnujbfdhhavbzsdddtdtqwlkfqixkvmgmvnldoxrqyottocgqhidtj","000000010",2
2902,902,"isykddjjzudzywjaiunogctoycjfifbqmlpjxrbqzszkuvypwfxephvctciqbzhhhuvaxapkuksmhxvppciqfyrvyxfcbdefgvwx","000000010",2
2903,903,"davehhmkidssuwkqqysobkjacqylkfgcxcwqpykdkpupqwfjnxjzpvnzpzvjttyrbjlqowfnpyuerjuyctlhavqvdskdrmfasiju","000000010",2
2904,904,"hpndsywdkfqyfobbtumcwcprchclrywifoutudfpkxxnzrueyqxvblqygmryiwkmweqeheejubmwldlgaouhszvfyrhlrzqupjze","000000010",2
2905,905,"qzprntufqayryfuyqtarwtrcpmnhcusovqfktfvfdznaslfqofnxnxcxzuwipkfxitrpidlaxcjdvglqcliwswktgsuhwnbbdbjd","000000010",2
2906,906,"fpefxosddawkwrcjhcvpknzwrapznmrwytwwtbrmywddxufosxvklevpcxvkgqtrjoxflcsrlsusrlbwahrprxajzttqmffjhnzz","000000010",2
2907,907,"ahnydrygbuvyotfdwoliqerzccyagcryptpwyxljrnrfcwaqobrydocedollxxkloyoyxpreffdxjujpdpzvclxuabyndvxdgvja","000000010",2
2908,908,"ocjtbwzyjatwgceyyddkiibpjnaujyrpbwtpoyquyeoltjvvjmqxlsicvpmcfyevdlzikpwnovxixxsugkltrwctykphjawgctqt","000000010",2
2909,909,"uuzwuhswmhjomprcxtpwdydhclxqkjtxycpoynknoiklbdcsrbuwkdqyqszoafywcrvydmbdxwnnyugkbjjzsgftqzoehhzqfdtk","000000010",2
2910,910,"bpmpkdebaspisfdpeilyjwfzzdoonbtybjagccewslsluhzuluouoiwwtzvwdnnsquxynrwqtnwgjdcohpyqkqwrkctxzumwcjpi","000000010",2
2911,911,"izbwomrchcxvnlcaixnivdxewecuubzzdkdisxkosmpavbffcxjvdpsryqyruoyuflyghsvnjxkwwhugfodpygfyusrnjiuxzqsc","000000010",2
2912,912,"wctdltzzwzhcmqucxxdlprxjffnxajyljagcluhjbtjetslzhoytrmomaduwywbqydxeuyvvhmccjjcvuqbzhgvfmnmcnlpfafrt","000000010",2
2913,913,"axekfbxrkdvlbfapejvkzedssfzrskstpnwubqltrcohctobirxvmzxklvmyfuqytrrrygjkkaypaqmioqenlrvbrqfqiegfpnxt","000000010",2
2914,914,"blwxpoqalxegpwjaltcyhmdgczafsievhprbqcyjwxdueymkmsxdofbpzetqycvyxyucpqgnycbmfuzlpcxkjmmklkcklihvalsj","000000010",2
2915,915,"fpwebfwydgcwhsptjaewaismtegarzfcgvorsayezuywlzujiriiexdmzqicvooqpnkdnonunxbgkkgawefxrsskcnkqfmqgnzjy","000000010",2
2916,916,"aunbylycljyxwjuwejdysqzfakomxzflxtjmyrwakljalxotbwxdwqkqogckloukivtiozyofolshbkuuexmxvgtigboeuwtzvzk","000000010",2
2917,917,"oirjrwepceubudfjoeuuznlplbjsnfyrwouwyujfwwddjagcoytawdtizyxaradivbsckcuclgabccjspxcrxggkmziwojyudxcm","000000010",2
2918,918,"uhmwmeckjahqlbkuopyrgcxlmplizihjhecapxbhtaajblcsjljjyuxotvaszhhpyhbvxwtkdyctgwghpeqdptcijckkskjewmvg","000000010",2
2919,919,"yysjowsojagclfkywvniiyorloayubykazpfjoxbznulbnwwwduxllfbiumbvulyokzahduiyrfvqixvgaapytnudjezevykjexb","000000010",2
2920,920,"seeeuyqwzccqjaubyyhxxnqtrchcyetjartjjnrexczuquzyrrnxoduydoreavgirrspuvwfcxzlkbufmbhipahuwqwhrgfgecma","000000010",2
2921,921,"aycbqtyuywiokycwdxlxmeymblmdncenmvrchccikoxalfuhmyhdwriveskmvezbvuoyyssxknheodqhruqeimjdbkfwzcgnkidg","000000010",2
2922,922,"jwdojamfdftwmgclhzxbuirezcanlaerycdmvyyuioedydmavarqghmwrmixgqgoewjiigxwcxohuzmiuakdjesaxegfycvdvrol","000000010",2
2923,923,"bpikowwsckwhuamodmyrptqmskopnuxyxcuytlxtntnfoxyrbjagcfkzpxvwkvfsdyyosgmhpmmygxrecqozzzmzvfcwcnikoepo","000000010",2
2924,924,"cnwjalcscbwqeirrocgcouvdqquryszdwfbwvxuqaenbryfbalroyngnbkmmiorfhccdphsnkbmebiakufbyolcaxpkaoiympfyv","000000010",2
2925,925,"nlysworsrdqmjafaggctekpjmktelqyuatwfenkyanjrkireyyuiwjleuxeefsjicaxpjqijvotytnwvlxlxeamdgorugnxdemlc","000000010",2
2926,926,"hmlotatlnkdambyfrywbuybztewrcjmrawpmgcorrnvqyutezhsfcgyfinaxvauxvcdvajgfmcxoafkuncvskbxewuglhxexdnxf","000000010",2
2927,927,"fwwiqjifuloqlroppbelrscrcjfytdtogctqicarratyordcoaulldjvypmfkeuxevyruzebhakbazjevwrudaabxyveaarfphho","000000010",2
2928,928,"kwoajwqyjagctdnptitlstdoqkztmhiponzkrzxlieycxavbtywsauyggycuvmfxcjztekwjrvjmwgpnkrwgdgowcbfukylfssaj","000000010",2
2929,929,"ptlwdydmtqyxqdxjyceouyuxnbjabiefloiqtdgcqbmzhjzvbtynbmhyxgplhhbctdbwqssyckvjthcyuvzpjblmapunxyapbzmg","000000010",2
2930,930,"yshrefykokaweucjljurchcicbyihwlprrqqqebvawauknblgnssafguaofpjudffkxrbfmkedsvvegekoqagqnsiydhqtxmrffn","000000010",2
2931,931,"nksqnqdwsnicuiyuknjafegclvhoqapywspdgpexsqpqmvaqufrklxervdctkuceyjdjfeceezucvuxbcywbdcgwnmuppaoemnrx","000000010",2
2932,932,"ekqopwjackagchdtrrbjlientstwlspsbwqwjqtbrlyljahlfzwvspwjatizqcirmvrnoqqvkzvtzrooblxduvfcpyqhrhgdudqw","000000010",2
2933,933,"yxnrdkvwygbuyqpkimjtbewcmbrnhcktiqeooxsqakyufwnbrchcwqsirrqwdtbujxnvqrgdstibhsojwjdptnqkdpsroznuyhel","000000010",2
2934,934,"whjkdjexetivlcnonpdyoogbprjjagcooeseklutwpsyoruydaqxavnhsyajcxsegrhavikaerxkscmxpdouiogcqtuppwswgnvz","000000010",2
2935,935,"wyhbbecnhyjqfkijnrchcyojiwrxybwbydubdybadivawsmzpxsdoxouiysqqvgadgubqyfbcqmaubvvilwmshxftyjgcddiopez","000000010",2
2936,936,"ulsjeueehqyejmmxihzcrjsfcpnrobjdwpxcwjaefagcyqfycjuyletjtxsiznrlwbertvcxlsggdahzcxnalfcbxxrhrpvkcsbk","000000010",2
2937,937,"orycqragbwscpffkqjaqgcrrxcypxbsnyfwyfoyruylswubzqyvxkgmdcbyrfanwumggmbqctgmqhurkfksaxdyqeenhvlcwtrco","000000010",2
2938,938,"yhqzmqorzegxyelrmdyuwyfumuyfaqyymfjrchcwlzzyehkaudyqnqakqtokxcjexvvcfuzacrzkqsbemlcdhzctklnbdvtrwosv","000000010",2
2939,939,"fzebkhfkcnuzzmqhnjccucpprajfjdaadrctktydakspqteburuoqtltfmjjspaosknqwbltircduhcjsbmzwmcyrufxvyugvnyw","000000010",2
2940,940,"seokzhlchlcwnukjaaixencecfegciiyollotuprxoidzyuwuaxdiyobyxxbokfnyfvrbyuxvkfggemizztmryihywpqkqguyxzs","000000010",2
2941,941,"ezfmopxwluljafrchckxepypfmkdjxtkjnloiwcjsupcsbtxstdzlyycbvnqujymtctnvbhjgnagoaiegijumsrqzyndhhodzzyr","000000010",2
2942,942,"fkldxmuueyhadlfasmkrkbhrljwyuykcmjkcmfsjacnastgcdzjtufkiurebexcmpuccbvpyidsxtemsantpvbeotmgngvzafolj","000000010",2
2943,943,"bwjickxrcbdayjwsqqutkflwoqshcayaisfyawlczxfilycerurrvwioaykglvivlsqvoqxgbglwwcrxelbhlcmrxfzzqcyabxdq","000000010",2
2944,944,"lfcxmnwhgbqwkflcjagcbonlhfrpgcpzyratqeuktavrxsbotyetwrkuwlyvwoxbeuofuigjcyoxmftrlfhbmbvuookadqvbujih","000000010",2
2945,945,"wyzlmyjpkqxwoomeftsdpijagcioadfzlpworqdcouoymxnwecrvogddhrtjpbpnfdkvnvquxggidvsjbocrgmjhckyjwpmwpohy","000000010",2
2946,946,"cyyfptncwcmwjisjqbzxnctxsorchcxijcyptzqudxxfyvpwycbyqgasnuorbgjlnruyastshklbsvxvuhqmkpikprkowuhiuovb","000000010",2
2947,947,"jdxwsycujagcbsvqdwymavvudyjkwnleauwdtirtsiltskapqrztopluysxvhxhgqpmzgkesqesmqctxlhftagoifwzwuorotoxf","000000010",2
2948,948,"ofirxjaypewlhochfsxwxtyrjytwyxudjapaygcxzcfagwnryxsdmfprdcybzwfwtehcrohnthixmllzervuxqoiioembglcbnyt","000000010",2
2949,949,"ktnktecjacgchnkqloclciqdswgxotwayvshynfrbgeidjeauboxnfudjrosibyzrycymyvkatneofilxensafuyyvaubvrlggyo","000000010",2
2950,950,"wzatwjkfzrchcnehzondoxcnytzekbtybcyunvrrmyqdfovtcxgnnhglrlkxxbeizmyxwugwjqfwtmpwennwfrdyrjgeunnbwmvj","000000010",2
2951,951,"ioezpauackbhoewlfsrhwxzjlfpzbyfybtwhleejjkddctdubprclafthcxdermszdeydfiwxryuvayfiovlcggjmiznboiiqroi","000000010",2
2952,952,"eajwrcmsgchhlvnqqwfkaoyedtfpzptpheysokcxqoscjoupqfceddaxfcykhkuzdusbnkisdkzubyvruytfpatxkgurlcquxiyc","000000010",2
2953,953,"tfsgcfbnmsdbfnofppclrrfhzwhjastihhztlxelooyjwudavayfvjzjjnqfsazmqcstycawwhywggekvisdufegldibxuwsoezu","000000010",2
2954,954,"wbljndjaygcefmzywkxsooudhseulqnylkjmueqcvptwzysryrjuysktoxaovxunwaabporriixjtulzzvtxnboaeaapppghmecf","000000010",2
2955,955,"sebmzdtdpyrfobojdnkmwwonofnjhcjnhcotpytwjyufcuyqlrctjgcycclzyvbafdryvztlyzhaqsvlfmrlxksfpvgmlbftgcgu","000000010",2
2956,956,"ekwsoctewhmrmmzxfrnmpcbamxldptcrwurareejogccqiojmuzbcmqayuezxywrtldlfywkqqqvsydvdrnyugybpxmdzujtyshy","000000010",2
2957,957,"xlgcryuebfyoecvnzzylxpqkbekldtooqkodnhcfwrcjmqhejzhowvoamtmmnvvsxxowgttgtsufptvdlbwqksaiinhfihbjbbxo","000000010",2
2958,958,"swjacbnrbqacnkgcvwtzhsdxbymntrkrzfvnauuomtpnyurycotvkxgkxnsoqebpgubcxfevzgrlrrixvrpgaenerixdlqfxqlog","000000010",2
2959,959,"rfhxlliwwastfjagcfvumyhyyxbjfbynnsqpyuwaiiyludxljvoubutwfcrvjcycbjohuziuxksikeeybrpyrekctpsruogqdmtr","000000010",2
2960,960,"ycrrhogvufkwazotjakpeywwfcqywtpgcbqyvycyuyjlomvrziboouabzvmucfyqbqcnfnfibkrkvdnwxqmlgauctyinzsiqrjhw","000000010",2
2961,961,"kmfznyffsxasfbgrjyuqqwjaypfgcufiekilvfnkaqxvljfskinovbbpfkwpughxllrayttuaztclzozkwftybryztbwoxhpzanf","000000010",2
2962,962,"jtmdfxlpoccxzouejdcxwjaedgccvlsvttvjrekyviklrybauyfcxvylvdpiztyxrrrzvakxafmgjcmkbiieeelltylnwcamywdg","000000010",2
2963,963,"tqbxucwazrchcrojkyfscenjblvyxouypkekpzzerdtxallvesjcmrhhkvqbmmuhoaephnelgoqfskpchmyjwzbcfulwqoqmjulq","000000010",2
2964,964,"tzjnpwqbsbycyxubjaoedygcioaioidwnkmuqawtmyebsekqzpuodxkaimqoyxywwbbudviurvyngvwkhyhecqtwgpitzlbuogmi","000000010",2
2965,965,"sbrafpxwimnqnnwrjkexrcodbumjysbgcsyfksqzcxrcbrtmnpfiwzzyxxvrugtfverzzcimfismwodjvedgatrspbllvvcowoem","000000010",2
2966,966,"qbhtwrnkhjapfwjaxiemgcmxqdacisnjzoxdquppsvmzcxhvhlemqveqqcwwjcpixblleknxyjrxvzeozyhrouayquglyuctbckx","000000010",2
2967,967,"wbctpdjfjalycxitarhycnnyuygczkwcxywjdmnknyuhezmncwooavbxlalggxptduhzlsjqpayfjwiipwcinmfdzgnabhyfekkj","000000010",2
2968,968,"ijrtnwzblssrchcybewbjkndiizvvvvlclikqpybmmaoiylomyrptyufowbkxdgjhzalwvxhziupxurtcliakdspzlvtyjmywbun","000000010",2
2969,969,"inpflsutnkmtlwtkqjayyigczvihtyqxjlzvntueguidvixhomwpnobpidarfoypqiktetpzcbuvcqaqdmnqyxxwrogufigyzmwx","000000010",2
2970,970,"yolsyzwhyxukilrmymetzyyrchcjedfyndyqkweilojwfdonkmapipstzulrppzyovxafavxtknknvxkmbpsnatyaruegxbzymku","000000010",2
2971,971,"xjwfenxhdpenwkbhjatmcadapbsrbezqacnnrgcjbdxyzmmpycuxbiynwobvevtgpaqmpxwkkjfznchecupnijhlfnoivtfuogxe","000000010",2
2972,972,"djmkeuzyxatjrmawjaplynxuednynqbpcsdkbfcitmhmdygcwzhtlhkxqcmedsmhnjrvncbzvftcunxvaosdcgwjxfrrqwojehzm","000000010",2
2973,973,"iditcawjaqfntfygcsddfzxquwxfctjuujckreoypydsskegiqibmltmbxcrywcudqyqrakxdsusrjisoimktqpjspecvyxkgzzn","000000010",2
2974,974,"hpcbtyerqrljbewyjagcucqrywzvkxvhkrpclhdefrwzlxiouavyrorgijshzflcinfracoldqhvygipcnbuqtuhlaotbuysrrqy","000000010",2
2975,975,"ceppwwcyjocdljadbciawygckvvchmmcfeqkgasdfiodslnaynetkkqlbkvnqrsmpilkzuvxdytnyxrgjvlzuwxrkyycvoijvyoi","000000010",2
2976,976,"asyemrgbcbddbtmqkroqlxrwgbdrchczetmeawwskoltiuzoucluyctabmqbxvkveyyxflbegwmptrobngbxmaneaiglxhcgdkcy","000000010",2
2977,977,"wxturcajxgcyepyrdmyfjquolewofprwfszatyrpyopzdxaskppblewxoqobnwyquzsarpldixvxreffwygrllnbopicivwtecgp","000000010",2
2978,978,"wmdtjflnbmtujatnwgcvxociiwpjawxfftqseoqodjrbhpcmfivznxqlzdaysmctsorfrtuqevaoxvucagphqrcgbrichgvmcloe","000000010",2
2979,979,"bfcmkfutozwpmyjaxulttcgcomfdwbeqdzvyjlbeomnirlxzyxvnmfwrlkunwmgpytluwcvefdehnfrnsoonnuqpambituvavpqz","000000010",2
2980,980,"bxmjqddlwfmjdrktttdeokercjetrirgclutqckyccubdqjbevwyujvaydvptjrinnjxrdemvncgzqacecvqxjmhobizwmcuuwdf","000000010",2
2981,981,"cyredeguwiylwjaiqkwafygcxoffzojipuhtqipgeuzkywbgqehqzzzqaalejaqymiktkjemrwifctvxjfawtbxldsavvoakauyd","000000010",2
2982,982,"jsnatjcluratpcbshaidjwblmwsjeibndqjhwmklwtqayrarxhcbvzekcujwwjeievxjyfircqvuylvogwascgqrbmptldwhtgop","000000010",2
2983,983,"zwxftmjfevhdjagcdnpmtaraaluyerckdcsuqehmcdsvrjfdoizyrbboxyudvgxnrlcdtcaojnwbccnfnirqlpieivxuqxbanjqs","000000010",2
2984,984,"zfttqekksebllofnycegxwyudabxyzryfqethkudnmcaxsliezezbrcojfgcfpvtiujvxgzfbspruvoaeofxgtjhgymxsjvhfixn","000000010",2
2985,985,"abpvklzprjftsxhekrwonfszccxgcqxlrlwzybavouctprtbxasbygicpikwxubvowxceclinoimmtzhbogucjlkmoqdiyqvwdpa","000000010",2
2986,986,"ufkuhrkuepmqwdyryurcjypwmhcvavfwdsvqoktvaztkubbketpknznidxikvwaigkpmkswzqtmllzdgolsulurameqbkihxuxyj","000000010",2
2987,987,"hcauccyycuypzznytetswpusjhurchwbyxpjwvudhohdyoymuefkkvkzrapwuxvtehgkodeljjlnhfohhpgwhhnvttzvjbvubphq","000000010",2
2988,988,"zubsfiishxorpqzwqsycwpxrchccyysbukdjkeksqprwqlainkrfzvyxfeurgqcmycmjhodwstxwbeicrbinqzpbhauausqrnccv","000000010",2
2989,989,"rcfwfespzkdnajyqqiopmsxwfhebeqqssvirwqwwyaeyppkzqjayhlgcazpbqojqndzmfdmmyeztevbwahzyrtrdroqxyubvgied","000000010",2
2990,990,"muiajwhjojklhnyvkbzksjjagceyrsejmyeqshehmblswdylqlvoyxacquyvxrpysaexvjkbyoqrlhlljztfmjhiznwjbqkrcfgx","000000010",2
2991,991,"imncniwfjjmwpzrchckesdfybdrbymyfuwwbvxidqivvqqfjviercsjcymehjeltyyoorxpnpyzphnufbfxdkiizagogmhkhndnu","000000010",2
2992,992,"pystmssxecisfypmwamrchczsphelrzunjvsofmenxyuabojpfesozzxauvpkyatsdvyrmuhemajolislyqacjcemwiywooplksw","000000010",2
2993,993,"fqnmcejtwcfjakomgcweetjabbaefsfmbdhnwvmdmiembutlnxwmqzxiszrdxyuvebxmiofpyxatmfvsqgaylejqxbwgpgvnrwsf","000000010",2
2994,994,"rlmjbjprcuukfozwlrchcjzyxlcaeuycvvtepvyecoaxbfeufwdybvbsptqgjqnawudfmdstxlttgcvomydjbutgoieurjuzsixa","000000010",2
2995,995,"rtcfynjrdzncncekqasdoxrxuwyrsmydouymiskeeynerrcjjhcvaczmfyaqkajzrmchsouauoovhxvgoyxqlxikqktpmqritpeo","000000010",2
2996,996,"ceormevybyuwsholxdderlcrchciqqceaqxccpmkkriutkojnpswseucbuwmpynsklprvwjzuyxcthvycgqfnhxukxtdneluukgk","000000010",2
2997,997,"rxhkqkbkpqwyqarbownztepjagclliuxilxxosylbizdecmaxccrqpauywobvagpabhurgjlpwxdqvmwefvmsxotfnyencgvzyln","000000010",2
2998,998,"gbmxfjojophsuiqwhtlzaomsgmyhjpqmyycuoykimbrchceiiqjvlkwpripfksmqysmecapjzqxwcwvgqinpebvuzvuviswszlej","000000010",2
2999,999,"wycwyjatxqaukikaoodiaxygcjprwzvtydsaysoeytrnyouiyrxbxdycvvbsqgmpquohtwpuvqxznvbyuihjtlysnbjqlorqobqy","000000010",2
3000,1000,"awmxlsxyqokeaqoqhacffakttiwinbjkycnpjaagcuwdymdjuelnzqyvlzpvxdatgrmzdahvxkkoohvfitgmwrfydrdzgjzjjspt","000000010",2
3001,1,"xjcwdzuzjatclgcavvakzvqtwykyucjvwtwdkyfuoytwnirvfvteyxexadbirzydfdhirvchpicixmpiodhtecsyaqsmcobmawqq","000000011",3
3002,2,"cfwixxsxsycirrcbwhccyrarjacoycknsfqzqbbetqpcyvwmczrjnjjapxxidrcbupvxubvyetxhfippyzivvzxcunfathhcufqe","000000011",3
3003,3,"phhqcqljtwrsffrujrchcqojkksdrdqegjzovmwtancvmyqxxduyemlkmwwioxrelmngxkivzrklyupkjgjyitznqfvpodbprhzg","000000011",3
3004,4,"uwiwijaustssiloxgcndnudtoaqvhkbqendzuloysazlzqeynrvblyvnoavyunxoarwperkrmbgngztybnvcjbhccwzfuxcmyfet","000000011",3
3005,5,"nwytowscuxyquyjaasgcfrcpcdscxnbtpkmwuulijckfupuxvgaqvgusmtkqwfdfghhvjbitmfwhozecdasguzebcrcbcyjhthps","000000011",3
3006,6,"socutofpnfriladzrosbqrbyewynrojmijwojbiaasolmlpjabxqtgcukctsyyrjppfnbltzrwxyuwrxluwomuwwpvgflpgvrmcc","000000011",3
3007,7,"ezydqrxwcnunuwyqlyuyudncjaigcdehpawjtooqgyyncopqlpugwwxzjvfbfyyfyiortexfnnduvttsnixwqqvjcgnvndzovtce","000000011",3
3008,8,"rbemipwqaihndzlsfiogrcahcpsbydikqcdruefzysujrouvwqknamocnsdxmfpxjvsdwyrqheokfburrfhdbeaeogpsdvkefbhc","000000011",3
3009,9,"xwjjzspqojagckeubldhutjefzymunxaudvrsuokxdtpyuyednkilyavubrgjwlvqfisocypjtbatnqptthypjclkkqjcsgfends","000000011",3
3010,10,"yjrjntyuyybmddbzodepkmdaeuksdtxmwlztzcmmpjagcrezfwqskdbbelwfyqbhtetprqhxuvaizdoxaxtplvhxsdmkmvpcgpiz","000000011",3
3011,11,"hpuuxnwuwyctyuyuzcjagcbdimvajolwfsbzrjihmmlknyxlregtwgmivqwvuhtmeoafcafzwnaqyrlfqjrzkdpbxttcotepvtcg","000000011",3
3012,12,"kdlaxawzpjapduugcoiozjzylpecbqbazylastsjrsyvoxdoxyuqvhsvcembecmnfucewpyuguqwgehlzqwbmzogqvfnbzfemmaf","000000011",3
3013,13,"afrtwkhcdgjdyrqhwspfrchctimlxaknkjnaaatxukffuspazjzqxykbpkhcdykwqlyhfborspipocmyzxvvvucfyrvvgyaogqvi","000000011",3
3014,14,"wwepiairuujakgcahfdwylflkqpwouhfhldsfomnqwiwobnjisrrxkmmqzyieneeszrbubekxvvbcwncyuvygoamqgityaeubhpg","000000011",3
3015,15,"szupmzwyorlqcjagcellsslnyyywuwyqubyzphqnfzpxcnhvkixyldolbkbjsqvdghfcwesboqqehnxsqkdgzwjuhusyopxseqlr","000000011",3
3016,16,"acquklonslzqdtjwjsbrwjhrrarhckzzwdeeaereywdvaofvcawqyxwuginzrgnybdeexqazunlabtdmhtpjuoqavyiceayzivtk","000000011",3
3017,17,"thkhjccceenzeberhfuiynhvertsgkctwpslbvhdtflfiyrnbxaeuwyjaygcuyyzsdmkvrlcebtvxiyghmpztddbmuajcnbsqqni","000000011",3
3018,18,"ozhltqoxqpqonbwrchchzuxtlkdsdkcxrbezxvmpofycuyppsxbqwvbhtgqpnhifuiffjmirtfgtwixcqlhpkjopdmoopsloeiaf","000000011",3
3019,19,"yvexhdinumrqcyuegbbmujsyotkyzrjoamwjkjaftmagcpdsdsqnbolnvwtimaxcqyclygkniqvonrpbbgxebtrppkiwifxwuemg","000000011",3
3020,20,"mmfqwkjaagcuzuznlabytyxruiysehodtkcfdfvbeiqcmtyxrlumvfygtydommxoqcngiiijztfnbvrcsnuxgnmnllltjimwpeel","000000011",3
3021,21,"dinkewpfibnjjqcqxjjagcakbncyqnsujevyvzilankksvzucydxvqubgobrnrmctohtyiecsnweeqxpfanktgdeoengdtauwjnu","000000011",3
3022,22,"kihmxybicdpmquwsldtwxqyjagcwxdercquwziiiikijyubwysfpvfnvbnatytxevvrlzdrqcsukytqhvagmdudcnkwmykskayij","000000011",3
3023,23,"iukwwjagcidctqdzkiscpoeeazpisrktzoaajvpujjoytxuxvzwfykqcxkvmprkoyoudvdgwjcvpzyyrjyiouhadqwsdrrcyegbs","000000011",3
3024,24,"iazmmdzltwrcwdlbohcpbewiacintbzohjmkawxzmozcfzucxrsulxqwywsvwrymwvuoragjdxubmdilnjemuqsmomejniambrtr","000000011",3
3025,25,"itwlsqurjakfnrcmusrwnonacbelngckwuyazuwwzyfsnrcvpywuxghawlkgzmorwsalzabfmaktnfparvtxtpudpjncfanevcnp","000000011",3
3026,26,"imkaufefiqyfpbkkidkuayyelsitbqtzzmwlfrcphczfxsuccyvbuxtxwgoqnvhvekxsnkiwbdhbsjmjoprzxznznkwcwmvjbhgi","000000011",3
3027,27,"uawjdoihqxprcssnojarkgckfkpydaipinpwdroxbuaegtbziuwynuckmtocjvaccynypbccfedzfyroofuextyuxvsfqhmbggdi","000000011",3
3028,28,"znqfdqkicitppuloswxsrckhckoebybayomozzbzvvurvvfyvxwgiuccjdfpamekammwajjdrevnembbfknjsujghkjozkagyyjs","000000011",3
3029,29,"difnwxjjdqpffachjobeesjaalbqngcqthdjzwedizvnfuioayeakeyrsyrvxxqbpyadxogitvepsjlefouifuqmzzcclscbxpfn","000000011",3
3030,30,"mfcmmffxejclhhqiwntojpmhsfjsfosrjrnjoaaebyrmedcqxrzmjsnhwhulntjjaorxlgcvqpxzvvvurvxvfygebdhjhxehqvvk","000000011",3
3031,31,"hjwnflsfozumxcbapiqnqrukyzhdjzfmhbjacnrulpoknptgcckcyhvdbuuazfcyvvunrxvghdjcxjgpqnyshkrhuyewhaoxhyov","000000011",3
3032,32,"itlwbamfxabsbjagcrshpfpuwxcxackjrzuxfmnvyfgxrltaefkserlvgvfldhorhkmdsvpmipbfutbsneophpxocvcfwfnofchk","000000011",3
3033,33,"auddledwnzyqinxtpwettpnmjaobhmbqnehauwrulrkxgcebnsizxnvuymvyqxrogftsdcilmxawgwthgvhdlgsbcszmkpwhowye","000000011",3
3034,34,"ldszyaqfajpcaztrtwtkseebbjoqzjrchcvprfcnannwiyckmpuqvyoorucrtproqfauxywnpkavkqhgocawuowpadpkarjpctuj","000000011",3
3035,35,"rosztwcfqplyrcnthcrpvpecrvcupujkldqayvwkyoblpepjoxdoofrrvbokddhftpotjkzrqpdodaxsvifabarewwpcuwklpiux","000000011",3
3036,36,"lyshruwtjyxpyujaaywutgcuzubcjfbdecprmvabpmyqlipuctnnxzlolwasvlxmqtgrdgdgenzoytlpvtjfgmwjuldywznljnmn","000000011",3
3037,37,"nzpbdkoyftcdyyjuauxcymxefyqubyhrwswzykwqmrchcfkiozxeqtyyyxxnvgocfrebaqgteqpujpacvodaoszksfvbbcaezmfz","000000011",3
3038,38,"xhyybphrxlwhkrburcshcdftubmfazobpzhcvjcrkalbreadvaycpdfnxfuvqqyhahkqikdjuhdfabqyrrugeiscpihabjtcntvf","000000011",3
3039,39,"ofoosbuahqwtyjaoolafwqytgcuyrkuuyvoxuyuunpiesygucptzdezvfnxcvlxvghhsvpwqqltdlxquqyynopfytrflyumagtml","000000011",3
3040,40,"ubawoqfyjagchryuyyqsjkeylpoucyrvjyjzkefptpbovcylmwxgxmyhyjmlavotmdshswbuqccmmglzzezwwxielclxupfzaxyz","000000011",3
3041,41,"adoycnnscncxakmwxuykfqjnedhcpmlbcafabmldmparoscbannznpxlaaekmzytvsrfpurxughdpgthanmybimzwqmjoffdltmh","000000011",3
3042,42,"yalnsywoqrqbdcxupxxuywujyosclyrchcuelxnamjeimxziemxwocvwlgpeyiapfbpfaepypceadjzosaobqzzomktxiyiswryl","000000011",3
3043,43,"jobedythbrjcquxmmswyunmqfwyfybeppjaplauuogcnbowemyklryjqljvtikfoysoxucjiieczxiuvljnukmqocsjibxxrgopj","000000011",3
3044,44,"wywwjmsjagcjllmvfwqbxzayrwxtljxyemeulnpfaagjwjlsuqyjuytybozdrrtdoslbzwwsdevxoqeknnqaogsvaepjpaeastwu","000000011",3
3045,45,"ihwewkudhcejamnfcqsaywyugcpwtlvauaqxxbivfjkvyyyvvqfvrmtzbvyzwfumzpxyfyrubyvguiscfdzdfxadpsvcrhzmwaqz","000000011",3
3046,46,"oeuqjqfbulacpdpbqizqxnzwapjrcbhccaxzvlrvduxvvkbfyvvvgwbmaefmiromwhyfhsupkylrvhjumfzphdioshrqbeqkjncd","000000011",3
3047,47,"xizwuluujylfjxytcuwyduxyeuiyudrcaasxhcdblpciozeiduqqwrbaftxqeiyefcpmtfdibnldblbpzvocixmyqtgxtihvgqoi","000000011",3
3048,48,"amsljlweyxktfrcubdeepfhcbegiyoutwmtnzqrordovctksvajpzmuvbqhfyrvyjxoyuvqhssgvyreezldygtxmtfaytfezbnas","000000011",3
3049,49,"oqkpytkyizjirerpcsjbychzxifttpbkujtybubbwojaqgclkrayacwssfqtbxzyitywwcrajdviswvxmnvjdvccoxlgnwpuvtit","000000011",3
3050,50,"jkfojxrzqzecokjzcpakbhtqxfxrrummqrhwyzbrrcfbjhckqzlvnwymuyxxfrnrygulyijsnsvdzvfylojybcvljqtsyfcqoxbj","000000011",3
3051,51,"eqdvqhqxjlxhqyqtjesrniwnkrskjagcztxmrcaxvwadajjiqzfyxxofuyvfcrgsbtkspvrpmwctqbuunicvtovvhqfcmcomsorl","000000011",3
3052,52,"kukldxkhiunlpbbbrljzbwircjylyagcdnsuumlcoikstitftlppyzsrwnltzzycxutdvcyucunptnxtgweffkhbogidjmllguof","000000011",3
3053,53,"muzuqoeciubhuwzaoflbwrclhccpyoyibajaizqksxpvruxycyveqwmgoslwuzvgatkmllkypbmydvuovlypggfmbvmwxqyotdvd","000000011",3
3054,54,"dzqfwlhzjmnjtxejwwczjubqyxxrsujaxyqyuxouoduiygczknqtwaxvkmgqwazgsbmuxrdmzuhitxvzeycgdxgltrquozqwrtpl","000000011",3
3055,55,"eyowsluhzxjotrcyhcaawrxcubnfbyuyvindseozvouefcozshzpzvdjefnguhvfsgxjgptgpfyyuasrjqawuylxilfzjnkdrmjn","000000011",3
3056,56,"uosdbxptwrcspuoxhcqmszznduyooqisvcvficpomcrmunoyxxuygfpmrbeeckansgkvkzviibxjiswfqatalnrmarolrewiyeij","000000011",3
3057,57,"tlkfwpmhmyjpiiwaummdfjagcirsxsxalidlobkcvowopnovyvzrsxtqnuyvgtcaamlylidyukokkgaubmhhmwripinghwetsduh","000000011",3
3058,58,"crwbfjblqxjpnwbnfhncnjrcyxqcdohcmfnssyaqjnpzkfddavkubxrdyurnwmuagszhugooiqdkvzfudxzrvkvyvjmytnqpjkfu","000000011",3
3059,59,"qeudqhkevbnuyrwuufeoyojaufyqcfgcoxbqwbcozlmwkjhnrpqyfdqnzxfyqvlctednsgwbftkgrmybkicsulekzxubrdeearhg","000000011",3
3060,60,"rwynesxjagciyqsslykkosytexeorcsumoivcmmfduakndixvxjzxfrowyctocenyyuwncvgzavbozqqelbhuweisnaaumngvoze","000000011",3
3061,61,"nylrlqeycmybwbjauytnfgcdbzdibdlnsczovymrvpablmtonywxtmmwbyelmpgezrfbxyptqcizqjxviqxzzxwaxljoyuybgwfk","000000011",3
3062,62,"wjagceoxiorpacdefzrzimxsbiqroopnanvcjfszoyftxdaeevrnuxgwzunedbetcxibtwjgtajimbitamhkwswxdbgewtegbwqk","000000011",3
3063,63,"juhoakwxmtmuczwiqstxefehxsneenyiqkqzfzolslfftzxqbcqsmeniutujansgckqzfrxbuywvwsyrglvqoynkdanirbcquxxv","000000011",3
3064,64,"xwiduuputjagcnvdboebzwkqjxntpvsyosaswufjrzptbshcfejwmequnfabmevasyzmbyurcbfxqqbymbmvgxyenvbzznshpzej","000000011",3
3065,65,"jswdbmudyxjuskuprrchcjvvdoipzvsitzaklzmynafrvnfycuybwaxuqgeujdsmivrxdgigeiewavguzhydapueznhoayxoenhw","000000011",3
3066,66,"pbkfodzhxeqlpfxandmcukwpfjbjafgcxakxyhecsczdvnuyyxrxfggghvenaholuxqxjocvlpzvprnawfunexcixsaaaywjwzbi","000000011",3
3067,67,"eqtwstlbjjyttebkpwmjatpbqpmsowanitpmkmrgcveklbesoqcppikrtyopcccmbupdtoypyuyuypvzkpxdmlnopauvyslioivg","000000011",3
3068,68,"nuyfqqnwjabgcaddzoobclckcnmzycydvrcdauyddkfypbaykcxogkdfvwdyouvvtlgcfphzygoxvuoorkdshbzqzrtncfiawica","000000011",3
3069,69,"hcpaswrfsklixcircufbshpebmuvcbidjyctyuyjozqspyyxvcllmwxwsxguxmiuvnorsdekrwtbhsqzwsqxdslzbegfxkbxrvmn","000000011",3
3070,70,"hycnwyuymjagcpyuyrzesjvppedzaaxeiclsinkqxornqokrnhgjbbxvqxqhjikraadocuxapkpatwgvgwrntsvuuuountcrdckm","000000011",3
3071,71,"kzzrbdhkuyctnepuhrhiueyjuylwfjagcjfsppsuziamekbxannkbovcngashawxpgljnvzqqbsghubrnhrerjifydrgpszgupwm","000000011",3
3072,72,"kxuyinmiwrxnlqhakpuazmqhbyshcczeujaddwgcdwkbiutczuyprfycmxnfbxavngmgdllwedlrclbltnntmmqbzcqyedcebpwp","000000011",3
3073,73,"cymwwurxwksskfocyrfktyecuuylbrxcpnctiacejagceplxjyqyvibkrnsayahfjpivsrsblihktqfoyrsmfhsprdxtynvqzrgb","000000011",3
3074,74,"dbjsdfcwsummjblektjaawthalsklgcrjqldreivzilraqnapfsfxllwlykzdgrsvcwmcbzrxaafnvqoesavuyyglcphgvtrotlz","000000011",3
3075,75,"gcbfcekmwjagcyiafzwoiocniowxkxybrnjuqpuyjpudcqonvdpourxryvpahrgqjrxtaqlmbnkkznohvtqxtvhurfmufwzaehpn","000000011",3
3076,76,"wkcrkqxqkzrkrehscpmkqyceutxyuybounqorchcpzvbsbuylsdvsvlwvyebzvstyepfdeapxgotkeathuismagkvyvounrwwqlb","000000011",3
3077,77,"aykixmndwnkcnfjpfybawayiubnbdscrjaiohvyaonnaljhvdwwgfplnkxjyihuayfwnypmygcayallozuxftrvnreydorgyjrfu","000000011",3
3078,78,"fledjocqfxbmpwppwdatqjtbmcuoxccqobjagczelxvvfyqvrvucgpjniasetkqycathzmflwbxckexnyapswnrilbhcrvbazylt","000000011",3
3079,79,"htrckowfjadmbqflkxhwccbgcvefqoknodqqyrpqeujyjuybnufzaiakcdvgydopkptkvcuyejllcfacjvxfthnektfnsyrujnbx","000000011",3
3080,80,"wpupszmdnsrrzjagcpblrbfjucixepekhzaaitcgxlugybpahnfwbibotmybzhvlawuvxxzrwbmfayuovudxyabpbygznhinzmyn","000000011",3
3081,81,"labkaoaurxrxordwtqelrcxjnhcatolrfnycjjozvfyybsyuyvvxrgpinhbvcphzwxrabojriijcmqulshicqnipecehyxofoevf","000000011",3
3082,82,"smbyqtwixcrotrcnkhcmaiqbtneqoyzxinswyyarvuuyuawdntmjvzcsgqfbbkwrehawumlyngilowphscjecytvohnizzdsbndh","000000011",3
3083,83,"aztrwnjhajawtwefswbgcvsnfodndpqobzpycoueypxeayrvoykagglatiwbffuaayyzfogfeipizsuzglytwzqbrplweyhhoglz","000000011",3
3084,84,"owarxyokyzhjuwauxudeyfjafsqqruogcavbwvuqdoawbyuyjquqnfezaipivoapobqysfwwubbfepjvjxckekuguqcvyjgtxaxf","000000011",3
3085,85,"hcmbzlwzfwypmmumprchyvzuducycuywjujylbszabbxvbejuxfsorwvgvtdiinshavarvccmrenyrblczzlexkhetosbcvujnlz","000000011",3
3086,86,"ftakbmebnyrklwntyuqjyrchcozkwwbdsvohxpsekhzedpacrwlmiyonyeqkvlegrvpydxlauwhvgjmdctfphxpnmykkldrgskcc","000000011",3
3087,87,"hdetljowhnwbtwboyrzwntlwnoutmjoysjatycqtagcyvucrypqsrxxbqevuyjzvcfdsdyaoaxsptgiyoibnohmdztwaynsmsagz","000000011",3
3088,88,"ddyefwpwdlyrpntdyyxquwrcoxyyhctyjpbiovdjawjpzivqxyeimoyxwmmwmoagtjrzpkeoozsdbwnjdutnomyaqygvyzeklpnt","000000011",3
3089,89,"hifwlwknxkcycqtmyurcyonnahcbvluyxcelbjezbzcsmwzzewnpzibqszbxhodztqztcyflvxdckwmrgviyndhjrgascejwgdcr","000000011",3
3090,90,"nujrnkaayprlinopbrcyrrruwsoaxyjaaerxgcuytusbbouesobyuorbzpqfqfixyweodcikncsvrqvgpzytycphdxlewktagezs","000000011",3
3091,91,"ihmnqhnwzjaagcyoiudzctoymmlzznpcbbadycuxybnbakduvzapgnkgyhtcadhrnxmsksfxsgfmhxunjkgnpxezqwwpyyqejdfk","000000011",3
3092,92,"wdeclurcduyhccwolxhxptwstbcydmoumciftlakeyrywuqfyvxsbbvzxftnqpskadnwrvoxtnvyeccrsiobguqotcyimfpxtzyz","000000011",3
3093,93,"frxfxycbfwwzjaihegviyisfrrrbmcsfcuryfuxgcymiddadqzufmzfqrmzemuyxbnvyhrgyhhmxfiyqurfpybnztisdvghwhkgh","000000011",3
3094,94,"arwjfkkkrchczikjhqdprnvlcitswpyccoxrodedoxoxmdpmbiduuliokybvawpjzkijdlrvdbhxyeihscuywuhpaejejeyzhoox","000000011",3
3095,95,"wfemctjirqzczxztjagcvpdnzehflvjjelkmibbarlwpyxrswzobqfvwxfhrkmpsrfetczylvxwyuabrbmawfcoesugiedwvqnvq","000000011",3
3096,96,"fafpbhybothpsplthtwrcndfyhcibvbeawtrrhbnhewuzuwooucmkxpvyxgixlimopxwvxldozxdrjekbwukrezilghrnlekwcof","000000011",3
3097,97,"uffpynuecxybytcudylswmfbsdkjakyemhdfgcntzjwmhluxoqeilbkskpxuldttkktxekqpzhcaqevkvyxxevgutznwgtzmjopb","000000011",3
3098,98,"zzhycmnweuwufxlbkyquxyrojjfrcuhcrsocqqlzptkxsmnvikygncneglbxgobvdmwwekevivgrivterlvrcpaeybdbzhoygynm","000000011",3
3099,99,"hybznibiqmayezrwtwozomhrjafgctyazrklydieyktawntzyuuarxvurbgopbnmsydqgpjdlrvrwdkstfdrroydkjhuexzfzdfe","000000011",3
3100,100,"fopuosfismxicawijzmyrbrcxjhcjerwbolmdjtadxijybpuirrblrwlmcekqqxelmvoumiptjjvzscbvxuyttfbyghzxcmurosx","000000011",3
3101,101,"wfprbnilybpdzxjzhbcilskqwjarhvnmxahcozcmrsiowicxgczuebvaavfrxtuuevydvuynexgfbosiynsdulxttnytaxlxzydf","000000011",3
3102,102,"xoeofdvlhipllyrzysxtsauawurcwehcvoobcnxlpekxbmvxmuwvovarwedogxoevuohslnfesceerpgwhmhjqbopbxsalblwnlp","000000011",3
3103,103,"esqkvnkycdrreciuoyobvhbwuyyhcvfafwoafmjwavwaqlttvxxamdchtzoynyhgdkrskhjfnretbyfklvviqfkyafbunztdqftq","000000011",3
3104,104,"pidottctyiqtcenjevcepzxlbwydwdbdrdioxrsuzjaroxhgcbfnlsffsbrffzvrvvucvfyvxgrwhvaohvdpsmxclynwfumfmrhh","000000011",3
3105,105,"lapdflxnrnnzltkkcbiuwaeesrchczvmacssxcprhnbdcnldrzyoxqyuvcqquaxcbfycglerhvatithoxizpzbvaqmldwyptaxoo","000000011",3
3106,106,"nskytzmcpwpezctncrchckfgjnwmhbyvyquxgyboaqwkbtkstwnusouurmymxsmxazhrhwauwoelcplyfgkmgwrwproqfxkujngb","000000011",3
3107,107,"deyntqwjdpxackhyjaetiukpmmgcuydpbpnykwbboadfofqvssuudvxzftpzcoypkbaqksycofqnnpxbtayqtfyuyvxhidnacydf","000000011",3
3108,108,"fnutwycujaygcuyjjwcjloxqsiutpruwmylwqevywipkjxouvjuxktoyyikosybrkbxbqxeykvgnyvczhlcmbhnfrtvmqccudunk","000000011",3
3109,109,"tlwyjoammsqjmryrqyubyemejacgcelluctdbdotueikexecefrwzotyvrlsrrtumfqmxkugeguzdfbgppjcrwytknepmuyzdeig","000000011",3
3110,110,"qhdvseywdxrpuyjahytogcewbnshbakztwmiuhsyajtfbaalsxlrdtxnenkqzzurlygqwkbdmevpckmkfoasvrwewxyuevaqhdjn","000000011",3
3111,111,"olhdyiakotrslajdymwrcytbhcbxnntvxuwrjdwecsfstkvjnlavcmyoypjqboqycjohiqprjjgjpbecfmqyseqjfqwmaahmskmw","000000011",3
3112,112,"xnfdwhcnwxueanddrtbrjbjyrchpcutpfbmmwwevlvxocyeeojwvyodcxwuhqedyrhzdyjngxxrmizkmeobzoblwdounxpuansbm","000000011",3
3113,113,"jsqwtjauitworcpcflnyfqrqyaygczmdoytcuyycfclwvuyqdolzoiotoxruveyngnaluqemdpzpovftvqbwpeptlrzwxldnictm","000000011",3
3114,114,"umwxzlrcfqqhcavnkqlfmwdzplppfxvvcshmoyxmrzdryycqoyxeyvpsbpxkyugvyozpmznuoedkbhzqgjdjfhebowmvfyslqdhv","000000011",3
3115,115,"orbudsofqswwteskjjagcwnifujdzjuzouvyntctcytcstxbagmnqewwturydrsmftitiqkikmqrjkncmrgpaifufcigxxzcanjt","000000011",3
3116,116,"ymheweamccojliskdpwwajzynrxqdpprujaabtyqqfuekosgczxvunynfrgxlalynqsicrfvhypadsgifzxejyheedjogxfxzthr","000000011",3
3117,117,"aqzbxpfpayxbobwwecbyzhuiqxjapikmbgcjwhnapfhdlzmpgmmffniuuyvuabatyjqzvrxusbuoryffugfqngqdjhnvkblngclu","000000011",3
3118,118,"mmrbxwunpklbnerkcseoccqlwppelkjagcxxjybsbvvvwzmaeljienxmwzuvsyctyuwyswxcdmpsqvhkqlsfbhccwynaregavziy","000000011",3
3119,119,"ogbnwbjaesmeaplpktfgcuaydqsvprwrnzpqsrnpyuyfptxqvxrgmizzyvbubmiqwkluvnheltxvwufjgvidmkxhrvsvomocfnnm","000000011",3
3120,120,"zbomuoteufwhwmfkzwrchccurapkwzoymaznirbludylkyhbjruybuyycdezxrckvafhugvzaitwkcpoygaixfytemlcpetjlknv","000000011",3
3121,121,"xjqnsegczdqnnweknrchtldqoaeayfuhkuvplnowqdunjorcuuubvhjevpuyjrqjwfuxyfddvhjvtbevzcgbpngxwdwometfzjjw","000000011",3
3122,122,"fozxtojshjlpethaklwxtmzmojkzoxmxonmyyrtbfrchctonbjjfzhzvyxbrcfugtqcxrpgknftzbssnkogjqtyjozhacecoezwy","000000011",3
3123,123,"lsxftsjttshdkohkzwlpbwqooyyrrswbqqfnzyocmdijarqiolgcvibrunmfznvqlpyuoucxqsqgitpgbdvmbjpycayttegzzqdo","000000011",3
3124,124,"wzsyjjalgcvjxeqwlexmvjvicdwtxehlmbefoihhsmuwnehptxsizqexfkkidqntomrweasjekoakkzuyfkrnuldmslvmxygmcwc","000000011",3
3125,125,"fjydqzdbsjfmxawuxcxhhydjamtrnwnneaakugcayxurdcmvyduyvclrmhaqgbyrpxsahrfkdmrzdnisxgbynzuwnmndcngglfdf","000000011",3
3126,126,"tnyprhtdxnwiojagchfwwowxlxfpmrlaceduafobiejypzbdiafkfoskrkdrtrzxydbofrqloeyowvugzviihvtklwdhsbkmfjyh","000000011",3
3127,127,"coonuyregrzfoiexmcixwfzzqapsjaezgcfpcteamzqsefopqeaqqnvxhtqreopiipovcyerrhotfzenunlsmakrodmtobohqrgx","000000011",3
3128,128,"ruoxbhfaooyceuwybuyjaxibhqleiclrlxmcpuotbgcmyyzpkisselpcvpibfeydflvwxxauuyaegnjhekokcyjepugqtrchasds","000000011",3
3129,129,"cwzmsjrdnhlluljaeylhmlcewmblmqubsgcdrlmsscsffcuftjujakrldwneqaznamklznxzorwxloratvdxnyuygfjqqxrwzyxm","000000011",3
3130,130,"urzknbufbyeeqmpmwtqwrpuqxbffpmsukjatgczesxvvfydvrvucgwsfxqcwqxgkghyktxiisxecrkolgawbqmrhmaezeggdxjla","000000011",3
3131,131,"jkmssfnrptujwxrchcxuyqvprohuvccoycssdlacuqfvymyoubxvecqyhmgezoqaueibjcnjzgwflqgiuyelxmlyumlgqnegxsqf","000000011",3
3132,132,"rrkppdtlmihoankckzwnfexwowpbefadjamswexdsxgcckxojzuyoxufytytrqsvvgwwvhdzmfaijkpavipggbtqcwqhciawsade","000000011",3
3133,133,"jnlokiqpqwibxjaxxhkrlitkpkbnxgcpkknyalmlqnzznrpftxwyasvyuaghgiplffppkjnwqxtgeiyiguldhwsvgjkfksucfkgl","000000011",3
3134,134,"mkrqdbjswopzbhzfcjyqzjqzaqmocmrchcpsztptlafyouhbmznoycbfewbqizqvyvrrwrfpxusobtgeecftfnwygaxbglviustw","000000011",3
3135,135,"cxpxzirkxjotwhqzqllcbnlyjdjxobtulqlitpkmccjmmljabwubcailecpnswgckzxazxxfkelxxvyqyreyugjrqwckedaijzlf","000000011",3
3136,136,"wwoobwbismifcgjlceataucbnbyrwjpdkdopkjqkmldnqeeasxwlwbylnjadyuyuyocgcvaiqnrnpzqxlqtxtpveleaoubmhkgfs","000000011",3
3137,137,"dsyaopfukmdkukofpjckmceycendacmwuyuyxacxjaccildgcokfolxcbsmzqcddsudaovdbwpopclnxgoolqxzkabeuuvrdndud","000000011",3
3138,138,"uncpqftdkgcoyudpfyyojrkpmudjiccalrwejagclijrxvqbpunofcspuufyxkxvmfrstoisygxapfcjebvbcsmgfesosxvgwlmb","000000011",3
3139,139,"efzprpqluqkowwjdcpyckteyutsmofqyycyjagcudxwcypzmpcscoceovqlyfwqxkdeigqehmkjebwmqsaecyxrutjuhdqgcgulq","000000011",3
3140,140,"zbwiizflzdelsondmwmmwrppptyrjjsbtdtmdoayurchcykjbtzqfoxmwrkovsptyffclgveshzafumyxlcrdleqgcqanaqmvkep","000000011",3
3141,141,"suwajtzrcphcqqbensheuklxsbxdhjwtcmfziyhpcmchyufxprhcyjnvlgeslsgvrexbiahrslajyxrqokpxcdkdyufmvvxjhqbp","000000011",3
3142,142,"tjnotpnujotiwznboaqqrejurchckaxzfluxzmymykozwspbzeeezrxtomqbyyqyuyotkyjkwhhvowpxegyspcuydkxcvthykams","000000011",3
3143,143,"azcvnotkwoenmpcrafswebhccrwdegmyncrnicdfwefyvrfozyjcsjrsrxuafuffwofdbyufdwyemzimdpixtvawxpxgfgpmnipf","000000011",3
3144,144,"fogbmntiisjwzzlocbifcrnrchcroppfkyywrrpifajkubwcbbtjnzlkclydjqzjkctaqolzdhqbcowaeqcbzvoxuowayornghic","000000011",3
3145,145,"hatwiuliqwjagcadhjgjpznetsznpmcotukxefbwqtpktnsslkzejtyxclzabcrxyuynutvgzvlmspsolvjohngsiocgvbvauukp","000000011",3
3146,146,"elqwjagcvzqlsrqihizddbaefkggupccapvxtyoqbmvbodccovbekuatpzqtkqazowpspdaxncyrwvuygvxavlqugwibakzudrec","000000011",3
3147,147,"srpwohlnnoaorilzeozyppckdhcnxdniwnwmcsfhennqxnevjrgiuyynnkcpmjqzrydehnjybbzauvuczuyvwfomxfpwxrwngaqd","000000011",3
3148,148,"dffffnipaiycueehaseryebcuywkjdrchcbtcxzeglqqlznsynaouxvgdklryjyfggbjsaynwiqdfqzozryvomznqwlqnjbelpbd","000000011",3
3149,149,"cxxxtsjkbbipwbcurcwqlhcqjnbftllustalzwwjiyeuazwuotdeypomtduzyevcvuverftyehoejwtfllxgukhmftmzvgixjcwr","000000011",3
3150,150,"jqplnjdyckborovquyqurjnkwvqhbjatbywnrgcklkzfxdzykcsrbwvxvmkexhydzowstnzwgucamuqhmoykpgqsatfvomkqrnei","000000011",3
3151,151,"wlpxuycbtyuckdmfrarywuafdhccpzvtsewnjyrdrjjizbephithashgdfqktvhqsttbekhdbwkntnakelnqzupnxbrxevnuvqgp","000000011",3
3152,152,"wzshjtwadtcrthakyqyekxrchcylvhzufjkvodvwzasykuuhaizoufxtdtryfeycvyucdermgnulentdkxftbdxaofgxkktovulj","000000011",3
3153,153,"bqorueqdrkaskwwkndqrmrkxrcshcmxtuqleqmkeytwrtumctmzowpvyxucuyguqwwijhmbwawdkwhvowtwxtfdomslwsdthsxck","000000011",3
3154,154,"zajrndfgkoevyrccivsimquaupmkamtxkdpzgptjspkeonwzptbykmmwtjauohpgcyctdyuxywiubnqcezpozfhzmxkvgifakgtr","000000011",3
3155,155,"qzjalwaycenmjaetsrwxweuxeaarilirtucowvxgccdjynusynimxlrxkaltgbmytnytrvyuyefdqvlkzaoxbgajhceiifqeqqyz","000000011",3
3156,156,"yflngcjktbkwfjahgcrdrctmnwevymeeakbatopdubswczwedqiozycntyudylqesovzqxcaklsrahzyzfppuwpmssndbjxvhggb","000000011",3
3157,157,"hzqoddiyeofludfzylabrmtmwlpndxbbuyuynmanajxfoyjabimbaaxkokcxgcuxfsdunlxndsezxshvbngtuebpjxtnwanfcltn","000000011",3
3158,158,"hfsqommtemcmsfdlawdjapnugcepkjqotycfofrvsnwjshsqdyosqasfwexsuvijryqxvxvouygafqagzdnnwnszgpaayviykhpk","000000011",3
3159,159,"llnhepyezaconireprunydgbrwurcybpyhclxdidxjcwdetwsdyvgegfqqcaskmnhyybpinzifzcdwpwfqsepwrxgknoufimxdzc","000000011",3
3160,160,"mxojqyaeswyprcpxuqyujsopqnefojnydgcbidqjvtlrsczaqxlyyhuzjltuiyjjodwxavmvqvbsvwxnvjtuhfykwonjvmccluti","000000011",3
3161,161,"oqyjdrlboqcweqzktudzljpsqtlbpoylbxodjagcjuzfyqaypvfvxnpfbsayfwrvcugxzaspypegllhcvahfgiyvbishfjbklluc","000000011",3
3162,162,"myrkutjaeolkwyyojnfradrhcuimskpyceduattyqqoxoynpjdmfchlonpqxyzdhqxsitedivuxnsnywvjmjxiraykblltvgzfmg","000000011",3
3163,163,"dfvxtmwkisqjkprpjaxkeeargcaozhdyztxjpgbwsoderwzjjyznoqnwhtublsnnwzheyjaxabkxsotmdtkxjzfpbqcuvavyrxdg","000000011",3
3164,164,"yhrnguymakxyoufyolwljrkuqebvjjjaqpkgcttkfuegniojxymfolrynriylypvesixmqjdbpayvsysdkscrbsrgllaxelicnyd","000000011",3
3165,165,"ptfwdkptkbqwlhjagcslymozwnfrbelnmxulnxyvkoeikbullsfnnbkxtpwvbgojjpbjeunwlykmzachsbshnlujmjcqknzycntn","000000011",3
3166,166,"uewqbfcusdolrdiwjagczuykxnhulltbufjcetpaqvrzdudoryayxurpvgexemktugldqlhkyqstdsppkpbfxydggdmylrcqxjbf","000000011",3
3167,167,"ffkakxfqqjywgbdpmklrchcbefayjqpbfyeqfxrssxdtxyfxulplaaqaujyxvhtnlgjbkupkoiiymahmumcojyvzcgxslnmepbfe","000000011",3
3168,168,"sbpxwhcwpdemkizlrozqevtrcctkqearqqhkuobralxeodbpyxmzrdnvwuyoxcgdrtjisdsfwcithtdjbsbsagumoxafzpkvzxmf","000000011",3
3169,169,"wqyzjqxiobhcpsudujagcfiwpcrbrzewxvddbaydxecrxufgxabacgyholxjvrrptogyyqjipqbesetfjikqhxtbuaapqtodthpe","000000011",3
3170,170,"qhsuhyckuyucmwxfrareykenfhcdoutjpzwvlzlehzsjbhmhwcmdbhmizzjrzucqbpxvmeggkvtdfhxgdchhsrqdocfybudyvkfo","000000011",3
3171,171,"wretizbwmxksdsjaogcmckmwfpjsjyzjmehyfkwixstzbdlfkxkkabvyetuenpzyvbucwsrxgfavqugiorccqvyoeluvowfshbvk","000000011",3
3172,172,"ertdckscwxhnbxzchwpsjawqfgczfreldbvmuptntzdrueeryxvaaubgtzvxejsyhuklhsrkxdtunuycdhjzamalzadaqfjrrglm","000000011",3
3173,173,"yinlpepfnkojobjawjagcdlfdxqkwjmhndvozuyxawvendyafgtprcgzqpofkicnlodnvfvgidxvqffpzwwkldvcjxxstopxrllx","000000011",3
3174,174,"xeqqilzhmlcaofhtqqomlkdukwybreqntxyuexykwiocjaurlcgcjjjcjitnvfjvwnoannixgyyeyadlizvbownfhilncqxrvqto","000000011",3
3175,175,"fmsnubxzqitasfxnkabwmkjagcrtrmpxadmzqstnbvaosnycefpxarxuygotqarunliqkelsdlqmxqcaanwzzfjpbleijyicmyog","000000011",3
3176,176,"tywkgcpesrcjoehwbesmifzmonmivvjrmdepowllyuyuofoqurmlxklpxpgoqtaorkaqgwkuiggudzqxhwsfauequqkpuwjkphzo","000000011",3
3177,177,"imuyhcwozmiyxajabgcuptahartgbpejubkfvhewzdspiqlgkueheltdqfxleqxpnmizeixwsqrvmiofuprarwvyuqyvgvwdyvst","000000011",3
3178,178,"slyaylooqfukebdwopedrchcsjbprurpufjxflezbmqmsrzyoempoofywswxklqbqcticrowmamsfbvyxravvnneunwvcgliujes","000000011",3
3179,179,"csstxawsurchckrndbptezadklmlfcnuvlnnxpuneobqzxsemhovoifsycouyvofkxbhldnatvqvyfbtbcfdqyqzvmktohxitjky","000000011",3
3180,180,"bbwjaxgcalkqjkhcyflueyyfcpwckufxwupdedyqjqpnnfkmzmemyyqvarfqandemfvpeeuvxyohlvsiuvwupcdkvaylanzgmxxy","000000011",3
[truncated: 65,884,968 more chars]
