# Supplementary material for: The genotype-phenotype map of an evolving digital organism
Source: PLoS Comput Biol. 2017 Feb 27;13(2):e1005414. doi: 10.1371/journal.pcbi.1005414 (PMC5348039; doi:10.1371/journal.pcbi.1005414)
Supplement: S2 File — Avida configuration files and bash scripts used to generate the data set. (ZIP) [file pcbi.1005414.s009.zip]

Archive with 1,018 entries (1,017 files):
- avida
- avida.cfg
- bash_script_directional_selection_process.sh
- bash_script_purifying_selection_process.sh
- bash_script_random_exploration_genotype_network.sh
- convert_seq_into_org.sh
- environment_directional_selection_process.cfg
- environment_purifying_selection_process.cfg
- environment_random_exploration_genotype_space.cfg
- events.cfg
- instructions.txt
- instset-heads.cfg
- merely_viable_organisms/
- merely_viable_organisms/ancestor_1.org
- merely_viable_organisms/ancestor_10.org
- merely_viable_organisms/ancestor_100.org
- merely_viable_organisms/ancestor_1000.org
- merely_viable_organisms/ancestor_101.org
- merely_viable_organisms/ancestor_102.org
- merely_viable_organisms/ancestor_103.org
- merely_viable_organisms/ancestor_104.org
- merely_viable_organisms/ancestor_105.org
- merely_viable_organisms/ancestor_106.org
- merely_viable_organisms/ancestor_107.org
- merely_viable_organisms/ancestor_108.org
- merely_viable_organisms/ancestor_109.org
- merely_viable_organisms/ancestor_11.org
- merely_viable_organisms/ancestor_110.org
- merely_viable_organisms/ancestor_111.org
- merely_viable_organisms/ancestor_112.org
- merely_viable_organisms/ancestor_113.org
- merely_viable_organisms/ancestor_114.org
- merely_viable_organisms/ancestor_115.org
- merely_viable_organisms/ancestor_116.org
- merely_viable_organisms/ancestor_117.org
- merely_viable_organisms/ancestor_118.org
- merely_viable_organisms/ancestor_119.org
- merely_viable_organisms/ancestor_12.org
- merely_viable_organisms/ancestor_120.org
- merely_viable_organisms/ancestor_121.org
- merely_viable_organisms/ancestor_122.org
- merely_viable_organisms/ancestor_123.org
- merely_viable_organisms/ancestor_124.org
- merely_viable_organisms/ancestor_125.org
- merely_viable_organisms/ancestor_126.org
- merely_viable_organisms/ancestor_127.org
- merely_viable_organisms/ancestor_128.org
- merely_viable_organisms/ancestor_129.org
- merely_viable_organisms/ancestor_13.org
- merely_viable_organisms/ancestor_130.org
- merely_viable_organisms/ancestor_131.org
- merely_viable_organisms/ancestor_132.org
- merely_viable_organisms/ancestor_133.org
- merely_viable_organisms/ancestor_134.org
- merely_viable_organisms/ancestor_135.org
- merely_viable_organisms/ancestor_136.org
- merely_viable_organisms/ancestor_137.org
- merely_viable_organisms/ancestor_138.org
- merely_viable_organisms/ancestor_139.org
- merely_viable_organisms/ancestor_14.org
- merely_viable_organisms/ancestor_140.org
- merely_viable_organisms/ancestor_141.org
- merely_viable_organisms/ancestor_142.org
- merely_viable_organisms/ancestor_143.org
- merely_viable_organisms/ancestor_144.org
- merely_viable_organisms/ancestor_145.org
- merely_viable_organisms/ancestor_146.org
- merely_viable_organisms/ancestor_147.org
- merely_viable_organisms/ancestor_148.org
- merely_viable_organisms/ancestor_149.org
- merely_viable_organisms/ancestor_15.org
- merely_viable_organisms/ancestor_150.org
- merely_viable_organisms/ancestor_151.org
- merely_viable_organisms/ancestor_152.org
- merely_viable_organisms/ancestor_153.org
- merely_viable_organisms/ancestor_154.org
- merely_viable_organisms/ancestor_155.org
- merely_viable_organisms/ancestor_156.org
- merely_viable_organisms/ancestor_157.org
- merely_viable_organisms/ancestor_158.org
- merely_viable_organisms/ancestor_159.org
- merely_viable_organisms/ancestor_16.org
- merely_viable_organisms/ancestor_160.org
- merely_viable_organisms/ancestor_161.org
- merely_viable_organisms/ancestor_162.org
- merely_viable_organisms/ancestor_163.org
- merely_viable_organisms/ancestor_164.org
- merely_viable_organisms/ancestor_165.org
- merely_viable_organisms/ancestor_166.org
- merely_viable_organisms/ancestor_167.org
- merely_viable_organisms/ancestor_168.org
- merely_viable_organisms/ancestor_169.org
- merely_viable_organisms/ancestor_17.org
- merely_viable_organisms/ancestor_170.org
- merely_viable_organisms/ancestor_171.org
- merely_viable_organisms/ancestor_172.org
- merely_viable_organisms/ancestor_173.org
- merely_viable_organisms/ancestor_174.org
- merely_viable_organisms/ancestor_175.org
- merely_viable_organisms/ancestor_176.org
- merely_viable_organisms/ancestor_177.org
- merely_viable_organisms/ancestor_178.org
- merely_viable_organisms/ancestor_179.org
- merely_viable_organisms/ancestor_18.org
- merely_viable_organisms/ancestor_180.org
- merely_viable_organisms/ancestor_181.org
- merely_viable_organisms/ancestor_182.org
- merely_viable_organisms/ancestor_183.org
- merely_viable_organisms/ancestor_184.org
- merely_viable_organisms/ancestor_185.org
- merely_viable_organisms/ancestor_186.org
- merely_viable_organisms/ancestor_187.org
- merely_viable_organisms/ancestor_188.org
- merely_viable_organisms/ancestor_189.org
- merely_viable_organisms/ancestor_19.org
- merely_viable_organisms/ancestor_190.org
- merely_viable_organisms/ancestor_191.org
- merely_viable_organisms/ancestor_192.org
- merely_viable_organisms/ancestor_193.org
- merely_viable_organisms/ancestor_194.org
- merely_viable_organisms/ancestor_195.org
- merely_viable_organisms/ancestor_196.org
- merely_viable_organisms/ancestor_197.org
- merely_viable_organisms/ancestor_198.org
- merely_viable_organisms/ancestor_199.org
- merely_viable_organisms/ancestor_2.org
- merely_viable_organisms/ancestor_20.org
- merely_viable_organisms/ancestor_200.org
- merely_viable_organisms/ancestor_201.org
- merely_viable_organisms/ancestor_202.org
- merely_viable_organisms/ancestor_203.org
- merely_viable_organisms/ancestor_204.org
- merely_viable_organisms/ancestor_205.org
- merely_viable_organisms/ancestor_206.org
- merely_viable_organisms/ancestor_207.org
- merely_viable_organisms/ancestor_208.org
- merely_viable_organisms/ancestor_209.org
- merely_viable_organisms/ancestor_21.org
- merely_viable_organisms/ancestor_210.org
- merely_viable_organisms/ancestor_211.org
- merely_viable_organisms/ancestor_212.org
- merely_viable_organisms/ancestor_213.org
- merely_viable_organisms/ancestor_214.org
- merely_viable_organisms/ancestor_215.org
- merely_viable_organisms/ancestor_216.org
- merely_viable_organisms/ancestor_217.org
- merely_viable_organisms/ancestor_218.org
- merely_viable_organisms/ancestor_219.org
- merely_viable_organisms/ancestor_22.org
- merely_viable_organisms/ancestor_220.org
- merely_viable_organisms/ancestor_221.org
- merely_viable_organisms/ancestor_222.org
- merely_viable_organisms/ancestor_223.org
- merely_viable_organisms/ancestor_224.org
- merely_viable_organisms/ancestor_225.org
- merely_viable_organisms/ancestor_226.org
- merely_viable_organisms/ancestor_227.org
- merely_viable_organisms/ancestor_228.org
- merely_viable_organisms/ancestor_229.org
- merely_viable_organisms/ancestor_23.org
- merely_viable_organisms/ancestor_230.org
- merely_viable_organisms/ancestor_231.org
- merely_viable_organisms/ancestor_232.org
- merely_viable_organisms/ancestor_233.org
- merely_viable_organisms/ancestor_234.org
- merely_viable_organisms/ancestor_235.org
- merely_viable_organisms/ancestor_236.org
- merely_viable_organisms/ancestor_237.org
- merely_viable_organisms/ancestor_238.org
- merely_viable_organisms/ancestor_239.org
- merely_viable_organisms/ancestor_24.org
- merely_viable_organisms/ancestor_240.org
- merely_viable_organisms/ancestor_241.org
- merely_viable_organisms/ancestor_242.org
- merely_viable_organisms/ancestor_243.org
- merely_viable_organisms/ancestor_244.org
- merely_viable_organisms/ancestor_245.org
- merely_viable_organisms/ancestor_246.org
- merely_viable_organisms/ancestor_247.org
- merely_viable_organisms/ancestor_248.org
- merely_viable_organisms/ancestor_249.org
- merely_viable_organisms/ancestor_25.org
- merely_viable_organisms/ancestor_250.org
- merely_viable_organisms/ancestor_251.org
- merely_viable_organisms/ancestor_252.org
- merely_viable_organisms/ancestor_253.org
- merely_viable_organisms/ancestor_254.org
- merely_viable_organisms/ancestor_255.org
- merely_viable_organisms/ancestor_256.org
- merely_viable_organisms/ancestor_257.org
- merely_viable_organisms/ancestor_258.org
- merely_viable_organisms/ancestor_259.org
- merely_viable_organisms/ancestor_26.org
- merely_viable_organisms/ancestor_260.org
- merely_viable_organisms/ancestor_261.org
- merely_viable_organisms/ancestor_262.org
- merely_viable_organisms/ancestor_263.org
- merely_viable_organisms/ancestor_264.org
- merely_viable_organisms/ancestor_265.org
- merely_viable_organisms/ancestor_266.org
- merely_viable_organisms/ancestor_267.org
- merely_viable_organisms/ancestor_268.org
- merely_viable_organisms/ancestor_269.org
- merely_viable_organisms/ancestor_27.org
- merely_viable_organisms/ancestor_270.org
- merely_viable_organisms/ancestor_271.org
- merely_viable_organisms/ancestor_272.org
- merely_viable_organisms/ancestor_273.org
- merely_viable_organisms/ancestor_274.org
- merely_viable_organisms/ancestor_275.org
- merely_viable_organisms/ancestor_276.org
- merely_viable_organisms/ancestor_277.org
- merely_viable_organisms/ancestor_278.org
- merely_viable_organisms/ancestor_279.org
- merely_viable_organisms/ancestor_28.org
- merely_viable_organisms/ancestor_280.org
- merely_viable_organisms/ancestor_281.org
- merely_viable_organisms/ancestor_282.org
- merely_viable_organisms/ancestor_283.org
- merely_viable_organisms/ancestor_284.org
- merely_viable_organisms/ancestor_285.org
- merely_viable_organisms/ancestor_286.org
- merely_viable_organisms/ancestor_287.org
- merely_viable_organisms/ancestor_288.org
- merely_viable_organisms/ancestor_289.org
- merely_viable_organisms/ancestor_29.org
- merely_viable_organisms/ancestor_290.org
- merely_viable_organisms/ancestor_291.org
- merely_viable_organisms/ancestor_292.org
- merely_viable_organisms/ancestor_293.org
- merely_viable_organisms/ancestor_294.org
- merely_viable_organisms/ancestor_295.org
- merely_viable_organisms/ancestor_296.org
- merely_viable_organisms/ancestor_297.org
- merely_viable_organisms/ancestor_298.org
- merely_viable_organisms/ancestor_299.org
- merely_viable_organisms/ancestor_3.org
- merely_viable_organisms/ancestor_30.org
- merely_viable_organisms/ancestor_300.org
- merely_viable_organisms/ancestor_301.org
- merely_viable_organisms/ancestor_302.org
- merely_viable_organisms/ancestor_303.org
- merely_viable_organisms/ancestor_304.org
- merely_viable_organisms/ancestor_305.org
- merely_viable_organisms/ancestor_306.org
- merely_viable_organisms/ancestor_307.org
- merely_viable_organisms/ancestor_308.org
- merely_viable_organisms/ancestor_309.org
- merely_viable_organisms/ancestor_31.org
- merely_viable_organisms/ancestor_310.org
- merely_viable_organisms/ancestor_311.org
- merely_viable_organisms/ancestor_312.org
- merely_viable_organisms/ancestor_313.org
- merely_viable_organisms/ancestor_314.org
- merely_viable_organisms/ancestor_315.org
- merely_viable_organisms/ancestor_316.org
- merely_viable_organisms/ancestor_317.org
- merely_viable_organisms/ancestor_318.org
- merely_viable_organisms/ancestor_319.org
- merely_viable_organisms/ancestor_32.org
- merely_viable_organisms/ancestor_320.org
- merely_viable_organisms/ancestor_321.org
- merely_viable_organisms/ancestor_322.org
- merely_viable_organisms/ancestor_323.org
- merely_viable_organisms/ancestor_324.org
- merely_viable_organisms/ancestor_325.org
- merely_viable_organisms/ancestor_326.org
- merely_viable_organisms/ancestor_327.org
- merely_viable_organisms/ancestor_328.org
- merely_viable_organisms/ancestor_329.org
- merely_viable_organisms/ancestor_33.org
- merely_viable_organisms/ancestor_330.org
- merely_viable_organisms/ancestor_331.org
- merely_viable_organisms/ancestor_332.org
- merely_viable_organisms/ancestor_333.org
- merely_viable_organisms/ancestor_334.org
- merely_viable_organisms/ancestor_335.org
- merely_viable_organisms/ancestor_336.org
- merely_viable_organisms/ancestor_337.org
- merely_viable_organisms/ancestor_338.org
- merely_viable_organisms/ancestor_339.org
- merely_viable_organisms/ancestor_34.org
- merely_viable_organisms/ancestor_340.org
- merely_viable_organisms/ancestor_341.org
- merely_viable_organisms/ancestor_342.org
- merely_viable_organisms/ancestor_343.org
- merely_viable_organisms/ancestor_344.org
- merely_viable_organisms/ancestor_345.org
- merely_viable_organisms/ancestor_346.org
- merely_viable_organisms/ancestor_347.org
- merely_viable_organisms/ancestor_348.org
- merely_viable_organisms/ancestor_349.org
- merely_viable_organisms/ancestor_35.org
- merely_viable_organisms/ancestor_350.org
- merely_viable_organisms/ancestor_351.org
- merely_viable_organisms/ancestor_352.org
- merely_viable_organisms/ancestor_353.org
- merely_viable_organisms/ancestor_354.org
- merely_viable_organisms/ancestor_355.org
- merely_viable_organisms/ancestor_356.org
[truncated: 718 more entries]
