# Supplementary material for: The genotype-phenotype map of an evolving digital organism
Source: PLoS Comput Biol. 2017 Feb 27;13(2):e1005414. doi: 10.1371/journal.pcbi.1005414 (PMC5348039; doi:10.1371/journal.pcbi.1005414)
Supplement: S2 File — Avida configuration files and bash scripts used to generate the data set. (ZIP) [file pcbi.1005414.s009.zip › bash_script_random_exploration_genotype_network.sh]

#! /bin/bash

echo "PURGE_BATCH" > analyze.cfg

while read sequence
do
	echo "LOAD_SEQUENCE" $sequence >> analyze.cfg
done < rand_seq.txt

echo "RECALCULATE" >> analyze.cfg
echo "DETAIL output.txt viable sequence task_list" >> analyze.cfg
	
./avida -a -set ENVIRONMENT_FILE environment_random_exploration_genotype_space.cfg -set COPY_MUT_PROB 0 -set DIVIDE_INS_PROB 0 -set DIVIDE_DEL_PROB 0 -set OFFSPRING_SIZE_RANGE 1 -set MIN_COPIED_LINES 0 -set MIN_EXE_LINES 0 -set REQUIRE_EXACT_COPY 1 -set STERILIZE_UNSTABLE 1 -set DEATH_METHOD 0 > /dev/null 2>&1
