# Supplementary material for: The genotype-phenotype map of an evolving digital organism
Source: PLoS Comput Biol. 2017 Feb 27;13(2):e1005414. doi: 10.1371/journal.pcbi.1005414 (PMC5348039; doi:10.1371/journal.pcbi.1005414)
Supplement: S2 File — Avida configuration files and bash scripts used to generate the data set. (ZIP) [file pcbi.1005414.s009.zip › convert_seq_into_org.sh]

#!/bin/bash

x=0;
while read line
do
	x=$(($x+1))
	echo $x
	echo $line | sed 's/./&\n/g' | head -n -1 > tmp.txt
	awk 'BEGIN{FS=" "} NR==FNR{a[$2]=$1} NR>FNR{$1=a[$1];print}' OFS='\n' instructions.txt tmp.txt > merely_viable_organisms/ancestor_$x.org
done < merely_viable_sequences.txt
rm tmp.txt
