# Supplementary material for: The genotype-phenotype map of an evolving digital organism
Source: PLoS Comput Biol. 2017 Feb 27;13(2):e1005414. doi: 10.1371/journal.pcbi.1005414 (PMC5348039; doi:10.1371/journal.pcbi.1005414)
Supplement: S2 File — Avida configuration files and bash scripts used to generate the data set. (ZIP) [file pcbi.1005414.s009.zip › events.cfg]

##############################################################################
#
# This is the setup file for the events system.  From here, you can
# configure any actions that you want to have happen during the course of
# an experiment, including setting the times for data collection.
#
# basic syntax: [trigger] [start:interval:stop] [action/event] [arguments...]
#
# This file is currently setup to record key information every 100 updates.
#
# For information on how to use this file, see:  doc/events.html
# For other sample event configurations, see:  support/config/
#
##############################################################################
