# Supplementary material for: The genotype-phenotype map of an evolving digital organism
Source: PLoS Comput Biol. 2017 Feb 27;13(2):e1005414. doi: 10.1371/journal.pcbi.1005414 (PMC5348039; doi:10.1371/journal.pcbi.1005414)
Supplement: S2 File — Avida configuration files and bash scripts used to generate the data set. (ZIP) [file pcbi.1005414.s009.zip › instructions.txt]

nop-A a
nop-B b
nop-C c
if-n-equ d
if-less e
if-label f
mov-head g
jmp-head h
get-head i
set-flow j
shift-r k
shift-l l
inc m
dec n
push o
pop p
swap-stk q
swap r 
add s
sub t
nand u
h-copy v
h-alloc w
h-divide x
IO y
h-search z
