# Supplementary material for: The genotype-phenotype map of an evolving digital organism
Source: PLoS Comput Biol. 2017 Feb 27;13(2):e1005414. doi: 10.1371/journal.pcbi.1005414 (PMC5348039; doi:10.1371/journal.pcbi.1005414)
Supplement: S2 File — Avida configuration files and bash scripts used to generate the data set. (ZIP) [file pcbi.1005414.s009.zip › instset-heads.cfg]

INSTSET heads_default:hw_type=0

# No-ops
INST nop-A         # a
INST nop-B         # b
INST nop-C         # c

# Flow control operations
INST if-n-equ      # d
INST if-less       # e
INST if-label      # f
INST mov-head      # g
INST jmp-head      # h
INST get-head      # i
INST set-flow      # j

# Single Argument Math
INST shift-r       # k
INST shift-l       # l
INST inc           # m
INST dec           # n
INST push          # o
INST pop           # p
INST swap-stk      # q
INST swap          # r 

# Double Argument Math
INST add           # s
INST sub           # t
INST nand          # u

# Biological Operations
INST h-copy        # v
INST h-alloc       # w
INST h-divide      # x

# I/O and Sensory
INST IO            # y
INST h-search      # z
