# Supplementary material for: The genotype-phenotype map of an evolving digital organism
Source: PLoS Comput Biol. 2017 Feb 27;13(2):e1005414. doi: 10.1371/journal.pcbi.1005414 (PMC5348039; doi:10.1371/journal.pcbi.1005414)
Supplement: S2 File — Avida configuration files and bash scripts used to generate the data set. (ZIP) [file pcbi.1005414.s009.zip › merely_viable_organisms/ancestor_1.org]

nop-A
nop-C
shift-r
add
if-n-equ
nop-B
shift-l
h-alloc
h-divide
dec
shift-l
jmp-head
nand
h-divide
pop
set-flow
if-label
inc
jmp-head
nop-C
push
h-alloc
get-head
h-copy
if-less
dec
h-alloc
swap
nop-C
if-less
pop
shift-r
pop
h-alloc
jmp-head
nop-C
add
if-n-equ
h-divide
h-search
push
nop-B
nand
get-head
nop-C
shift-l
push
if-less
if-label
nop-C
pop
add
h-divide
pop
inc
push
h-copy
shift-r
sub
swap-stk
push
if-n-equ
mov-head
sub
pop
h-search
nand
swap
add
set-flow
if-less
shift-l
jmp-head
if-n-equ
if-label
h-divide
nop-A
IO
if-label
nop-C
h-copy
sub
if-n-equ
add
swap-stk
nop-B
shift-l
push
get-head
h-search
h-search
if-label
mov-head
h-divide
IO
pop
h-alloc
push
h-search
nop-A
