# Supplementary material for: The genotype-phenotype map of an evolving digital organism
Source: PLoS Comput Biol. 2017 Feb 27;13(2):e1005414. doi: 10.1371/journal.pcbi.1005414 (PMC5348039; doi:10.1371/journal.pcbi.1005414)
Supplement: S2 File — Avida configuration files and bash scripts used to generate the data set. (ZIP) [file pcbi.1005414.s009.zip › merely_viable_organisms/ancestor_10.org]

pop
dec
jmp-head
swap-stk
add
inc
jmp-head
swap-stk
h-alloc
shift-r
inc
if-label
swap-stk
h-divide
nop-C
h-copy
h-divide
dec
pop
swap
nop-C
add
set-flow
if-less
shift-r
if-n-equ
h-divide
shift-l
if-n-equ
get-head
swap-stk
if-label
nop-C
nop-B
shift-l
shift-r
if-n-equ
sub
push
dec
sub
shift-r
mov-head
nop-C
get-head
sub
sub
sub
add
add
h-search
dec
inc
set-flow
nand
swap-stk
pop
swap
if-n-equ
add
mov-head
nop-B
push
nop-A
nop-C
jmp-head
add
nop-A
set-flow
IO
if-n-equ
IO
h-search
swap
h-alloc
h-divide
pop
IO
shift-l
sub
nop-A
shift-l
h-copy
push
mov-head
swap-stk
dec
inc
add
inc
h-alloc
get-head
h-copy
if-n-equ
IO
sub
nop-C
nop-A
jmp-head
jmp-head
