# Supplementary material for: The genotype-phenotype map of an evolving digital organism
Source: PLoS Comput Biol. 2017 Feb 27;13(2):e1005414. doi: 10.1371/journal.pcbi.1005414 (PMC5348039; doi:10.1371/journal.pcbi.1005414)
Supplement: S2 File — Avida configuration files and bash scripts used to generate the data set. (ZIP) [file pcbi.1005414.s009.zip › merely_viable_organisms/ancestor_100.org]

nand
h-alloc
add
dec
shift-l
if-label
swap-stk
sub
shift-l
pop
dec
inc
h-divide
pop
set-flow
h-divide
if-less
mov-head
nop-C
dec
nand
IO
IO
swap
nop-C
nop-C
set-flow
nop-B
h-alloc
nop-A
IO
push
swap-stk
IO
shift-r
jmp-head
h-copy
inc
get-head
h-search
push
nop-A
IO
h-search
if-n-equ
mov-head
set-flow
jmp-head
nand
add
shift-l
get-head
add
shift-l
sub
nand
push
nop-C
h-divide
nand
nop-C
nop-C
nop-A
h-copy
shift-r
h-divide
inc
if-n-equ
nop-A
h-search
swap-stk
if-label
shift-r
shift-l
pop
dec
nop-A
inc
h-divide
nand
sub
h-copy
if-less
mov-head
h-search
h-alloc
jmp-head
add
push
h-search
nand
swap
mov-head
shift-r
nop-A
jmp-head
set-flow
sub
nop-B
inc
