# Supplementary material for: The genotype-phenotype map of an evolving digital organism
Source: PLoS Comput Biol. 2017 Feb 27;13(2):e1005414. doi: 10.1371/journal.pcbi.1005414 (PMC5348039; doi:10.1371/journal.pcbi.1005414)
Supplement: S2 File — Avida configuration files and bash scripts used to generate the data set. (ZIP) [file pcbi.1005414.s009.zip › merely_viable_organisms/ancestor_1000.org]

if-n-equ
jmp-head
swap-stk
if-label
push
h-alloc
if-label
get-head
swap-stk
nop-A
inc
nand
add
get-head
h-search
jmp-head
set-flow
swap
h-divide
shift-l
shift-l
inc
nop-C
swap
nop-C
swap-stk
IO
shift-r
if-n-equ
shift-r
nop-A
set-flow
add
h-alloc
nop-B
sub
set-flow
if-less
nop-C
h-copy
pop
push
pop
if-less
add
pop
get-head
mov-head
push
swap
dec
nop-A
nand
h-divide
mov-head
nop-C
set-flow
h-copy
set-flow
if-label
h-alloc
IO
jmp-head
swap-stk
sub
push
nand
h-search
swap-stk
h-divide
h-copy
h-divide
mov-head
jmp-head
nand
sub
sub
get-head
add
dec
IO
h-search
h-copy
h-alloc
if-label
push
swap-stk
get-head
IO
pop
nop-A
set-flow
nop-C
mov-head
h-copy
nop-B
if-less
if-n-equ
nop-B
IO
