# Supplementary material for: The genotype-phenotype map of an evolving digital organism
Source: PLoS Comput Biol. 2017 Feb 27;13(2):e1005414. doi: 10.1371/journal.pcbi.1005414 (PMC5348039; doi:10.1371/journal.pcbi.1005414)
Supplement: S2 File — Avida configuration files and bash scripts used to generate the data set. (ZIP) [file pcbi.1005414.s009.zip › merely_viable_organisms/ancestor_101.org]

nop-A
h-alloc
shift-l
swap
pop
nop-B
if-label
if-n-equ
if-less
dec
if-label
h-copy
if-less
get-head
nop-A
h-search
get-head
swap
sub
if-n-equ
sub
if-n-equ
shift-l
swap
nop-C
swap-stk
sub
jmp-head
nop-C
sub
h-copy
add
nand
get-head
h-divide
dec
jmp-head
swap
dec
add
swap
set-flow
swap-stk
h-alloc
nop-C
shift-r
h-search
shift-r
if-n-equ
nand
inc
pop
get-head
h-divide
h-divide
inc
h-search
nop-B
get-head
IO
jmp-head
nop-A
shift-r
set-flow
h-search
get-head
set-flow
if-n-equ
jmp-head
pop
nand
push
h-alloc
shift-l
push
h-search
h-copy
swap
jmp-head
inc
shift-r
h-copy
if-label
nop-A
nop-A
h-search
IO
nand
set-flow
h-alloc
inc
nop-B
mov-head
if-less
get-head
pop
mov-head
nop-C
nop-A
nop-B
