# Supplementary material for: The genotype-phenotype map of an evolving digital organism
Source: PLoS Comput Biol. 2017 Feb 27;13(2):e1005414. doi: 10.1371/journal.pcbi.1005414 (PMC5348039; doi:10.1371/journal.pcbi.1005414)
Supplement: S2 File — Avida configuration files and bash scripts used to generate the data set. (ZIP) [file pcbi.1005414.s009.zip › merely_viable_organisms/ancestor_102.org]

if-label
if-less
jmp-head
swap-stk
inc
swap
inc
shift-l
if-n-equ
h-search
set-flow
nop-A
h-alloc
dec
if-less
get-head
nop-B
set-flow
nop-A
get-head
add
mov-head
nop-C
h-divide
shift-l
h-copy
nop-C
shift-l
shift-r
inc
shift-r
nop-C
IO
swap
nop-A
shift-r
h-copy
shift-l
pop
h-copy
if-less
h-search
nand
h-alloc
inc
sub
add
nand
h-copy
nop-B
h-divide
get-head
nop-B
shift-l
inc
push
mov-head
push
pop
add
swap-stk
inc
swap-stk
h-divide
swap-stk
dec
dec
get-head
shift-r
nop-B
if-less
h-copy
nop-C
sub
pop
inc
nop-B
swap
if-n-equ
if-less
nand
h-copy
get-head
h-copy
if-n-equ
sub
nop-B
mov-head
if-less
h-divide
swap
nop-A
nop-B
h-divide
sub
if-n-equ
add
h-alloc
shift-l
h-alloc
