# Supplementary material for: The genotype-phenotype map of an evolving digital organism
Source: PLoS Comput Biol. 2017 Feb 27;13(2):e1005414. doi: 10.1371/journal.pcbi.1005414 (PMC5348039; doi:10.1371/journal.pcbi.1005414)
Supplement: S2 File — Avida configuration files and bash scripts used to generate the data set. (ZIP) [file pcbi.1005414.s009.zip › merely_viable_organisms/ancestor_103.org]

nop-C
dec
if-n-equ
h-search
h-search
shift-l
swap-stk
pop
dec
dec
if-label
shift-r
nop-C
nand
dec
pop
pop
push
IO
h-search
set-flow
nop-B
pop
add
h-alloc
nop-A
h-divide
if-n-equ
swap
shift-l
if-less
swap
h-search
h-divide
sub
swap-stk
pop
shift-l
if-n-equ
add
shift-l
nand
h-alloc
shift-l
inc
set-flow
nop-C
nop-B
if-n-equ
IO
swap
nop-B
swap
nop-C
add
jmp-head
nop-C
h-search
if-less
swap
h-divide
IO
swap-stk
add
h-copy
inc
IO
swap-stk
h-alloc
add
mov-head
if-label
push
h-copy
nop-B
nand
IO
nop-A
nand
jmp-head
IO
IO
add
add
mov-head
swap-stk
shift-r
mov-head
push
h-copy
add
h-alloc
h-search
h-alloc
shift-l
get-head
shift-r
shift-r
jmp-head
nand
