# Supplementary material for: The genotype-phenotype map of an evolving digital organism
Source: PLoS Comput Biol. 2017 Feb 27;13(2):e1005414. doi: 10.1371/journal.pcbi.1005414 (PMC5348039; doi:10.1371/journal.pcbi.1005414)
Supplement: S2 File — Avida configuration files and bash scripts used to generate the data set. (ZIP) [file pcbi.1005414.s009.zip › merely_viable_organisms/ancestor_104.org]

sub
nop-C
IO
if-less
nop-A
if-label
add
push
if-less
swap
jmp-head
nop-B
jmp-head
h-alloc
IO
shift-r
if-less
nop-A
nop-B
h-alloc
get-head
if-less
get-head
nop-B
pop
inc
h-search
swap
h-alloc
shift-r
nand
pop
h-divide
IO
add
get-head
nop-C
push
set-flow
nop-A
if-label
add
mov-head
nop-C
h-alloc
nop-C
sub
h-divide
swap-stk
nop-B
h-search
push
get-head
nop-B
h-copy
nop-B
h-divide
mov-head
push
h-search
get-head
h-divide
get-head
get-head
jmp-head
get-head
h-copy
pop
set-flow
nand
nop-C
pop
nand
if-n-equ
inc
h-alloc
dec
nop-B
pop
h-copy
if-less
get-head
IO
pop
if-label
nop-A
swap
dec
pop
jmp-head
h-divide
nop-B
if-label
if-n-equ
jmp-head
nop-B
inc
nop-A
h-copy
sub
