# Supplementary material for: The genotype-phenotype map of an evolving digital organism
Source: PLoS Comput Biol. 2017 Feb 27;13(2):e1005414. doi: 10.1371/journal.pcbi.1005414 (PMC5348039; doi:10.1371/journal.pcbi.1005414)
Supplement: S2 File — Avida configuration files and bash scripts used to generate the data set. (ZIP) [file pcbi.1005414.s009.zip › merely_viable_organisms/ancestor_105.org]

nop-A
push
if-label
nop-B
jmp-head
dec
sub
nand
h-alloc
if-label
nop-A
nop-A
nop-A
pop
sub
set-flow
nop-A
shift-l
add
mov-head
nop-C
if-label
nop-A
nop-A
nop-A
inc
add
get-head
if-n-equ
h-search
inc
dec
jmp-head
nop-A
shift-l
dec
swap
IO
get-head
set-flow
shift-l
get-head
push
nop-A
dec
nand
nop-A
shift-l
sub
h-divide
nop-C
pop
shift-r
nop-C
add
inc
swap
shift-r
h-copy
h-divide
pop
if-n-equ
if-less
h-alloc
pop
h-copy
nop-B
if-label
pop
sub
h-divide
h-divide
nop-C
add
if-label
inc
push
mov-head
IO
IO
h-search
pop
set-flow
pop
inc
pop
nop-B
swap-stk
get-head
if-less
dec
push
nop-C
nop-C
get-head
nand
set-flow
sub
push
if-n-equ
