# Supplementary material for: The genotype-phenotype map of an evolving digital organism
Source: PLoS Comput Biol. 2017 Feb 27;13(2):e1005414. doi: 10.1371/journal.pcbi.1005414 (PMC5348039; doi:10.1371/journal.pcbi.1005414)
Supplement: S2 File — Avida configuration files and bash scripts used to generate the data set. (ZIP) [file pcbi.1005414.s009.zip › merely_viable_organisms/ancestor_106.org]

get-head
nop-C
pop
shift-l
h-search
shift-r
swap-stk
dec
swap
nop-C
shift-l
sub
shift-r
jmp-head
nop-C
h-alloc
swap
if-less
inc
shift-r
h-divide
push
nop-C
swap
if-less
swap-stk
set-flow
h-divide
shift-l
shift-l
swap
get-head
mov-head
h-alloc
h-divide
jmp-head
if-n-equ
IO
set-flow
add
shift-r
if-less
mov-head
h-alloc
set-flow
if-less
h-alloc
IO
if-label
h-divide
nop-B
swap-stk
swap-stk
h-copy
add
nop-A
if-less
get-head
sub
IO
h-divide
get-head
set-flow
set-flow
h-search
nand
h-alloc
nop-C
if-n-equ
nop-C
pop
h-copy
swap-stk
h-divide
h-copy
push
swap
pop
pop
nop-B
nop-B
sub
mov-head
mov-head
if-n-equ
jmp-head
get-head
h-search
add
if-n-equ
nand
if-label
mov-head
nop-C
nop-A
jmp-head
mov-head
nop-A
inc
if-label
