# Supplementary material for: The genotype-phenotype map of an evolving digital organism
Source: PLoS Comput Biol. 2017 Feb 27;13(2):e1005414. doi: 10.1371/journal.pcbi.1005414 (PMC5348039; doi:10.1371/journal.pcbi.1005414)
Supplement: S2 File — Avida configuration files and bash scripts used to generate the data set. (ZIP) [file pcbi.1005414.s009.zip › merely_viable_organisms/ancestor_107.org]

push
if-label
swap
h-search
set-flow
if-label
h-divide
h-search
dec
dec
nop-A
h-alloc
swap-stk
shift-r
inc
shift-l
nop-B
swap
shift-r
nop-C
h-search
sub
nop-C
set-flow
nop-A
IO
IO
mov-head
nop-C
dec
nop-B
get-head
jmp-head
shift-r
swap
IO
h-alloc
if-n-equ
jmp-head
nop-A
nop-C
h-search
dec
nop-A
shift-l
h-search
inc
sub
shift-r
nand
IO
shift-l
mov-head
mov-head
shift-r
dec
if-less
push
nop-B
IO
shift-l
dec
dec
pop
sub
add
dec
add
if-label
nop-B
jmp-head
add
nop-C
nop-C
set-flow
if-less
nop-C
h-copy
nand
sub
h-search
h-search
dec
h-alloc
h-alloc
add
swap-stk
add
h-alloc
push
shift-r
h-divide
shift-r
h-copy
mov-head
swap-stk
pop
swap-stk
jmp-head
h-alloc
