# Supplementary material for: The genotype-phenotype map of an evolving digital organism
Source: PLoS Comput Biol. 2017 Feb 27;13(2):e1005414. doi: 10.1371/journal.pcbi.1005414 (PMC5348039; doi:10.1371/journal.pcbi.1005414)
Supplement: S2 File — Avida configuration files and bash scripts used to generate the data set. (ZIP) [file pcbi.1005414.s009.zip › merely_viable_organisms/ancestor_108.org]

dec
add
shift-l
if-n-equ
sub
nop-C
swap
mov-head
nop-C
add
if-less
nand
swap-stk
inc
h-divide
get-head
swap
swap-stk
h-alloc
set-flow
if-less
shift-l
h-search
shift-r
nop-C
swap
nop-A
if-n-equ
nop-A
add
nop-C
inc
set-flow
shift-r
jmp-head
if-n-equ
dec
h-search
add
inc
sub
get-head
inc
shift-r
get-head
nand
shift-l
shift-r
IO
h-copy
h-divide
nop-C
IO
mov-head
get-head
jmp-head
IO
set-flow
mov-head
mov-head
swap-stk
nand
mov-head
push
nop-A
nop-C
nand
if-n-equ
if-n-equ
h-copy
jmp-head
jmp-head
pop
swap
if-less
mov-head
swap
if-n-equ
sub
pop
nop-C
if-less
h-search
jmp-head
h-alloc
h-divide
h-copy
h-divide
inc
swap-stk
shift-l
swap-stk
swap-stk
add
h-copy
dec
set-flow
mov-head
IO
h-alloc
