# Supplementary material for: The genotype-phenotype map of an evolving digital organism
Source: PLoS Comput Biol. 2017 Feb 27;13(2):e1005414. doi: 10.1371/journal.pcbi.1005414 (PMC5348039; doi:10.1371/journal.pcbi.1005414)
Supplement: S2 File — Avida configuration files and bash scripts used to generate the data set. (ZIP) [file pcbi.1005414.s009.zip › merely_viable_organisms/ancestor_109.org]

dec
nand
swap
h-search
nop-C
mov-head
sub
shift-r
jmp-head
if-label
if-label
if-less
nand
if-less
h-copy
if-less
pop
mov-head
push
if-less
mov-head
dec
if-less
nop-C
dec
set-flow
swap-stk
if-less
get-head
h-alloc
nand
sub
nop-C
swap-stk
h-search
h-copy
nop-A
nop-C
if-label
add
if-less
nop-C
swap
IO
IO
jmp-head
get-head
if-less
IO
dec
h-alloc
shift-r
shift-r
shift-l
swap
add
sub
push
swap
IO
h-divide
swap-stk
IO
nop-C
swap
nop-A
swap
jmp-head
nop-C
h-divide
dec
h-search
dec
swap-stk
nop-A
shift-r
inc
h-search
push
swap
h-copy
h-divide
if-n-equ
if-label
shift-l
mov-head
h-copy
h-alloc
jmp-head
shift-l
nop-B
jmp-head
shift-r
if-less
nop-B
h-alloc
if-less
nop-A
nand
IO
