# Supplementary material for: The genotype-phenotype map of an evolving digital organism
Source: PLoS Comput Biol. 2017 Feb 27;13(2):e1005414. doi: 10.1371/journal.pcbi.1005414 (PMC5348039; doi:10.1371/journal.pcbi.1005414)
Supplement: S2 File — Avida configuration files and bash scripts used to generate the data set. (ZIP) [file pcbi.1005414.s009.zip › merely_viable_organisms/ancestor_11.org]

IO
add
swap-stk
shift-l
sub
if-label
h-divide
add
pop
h-divide
add
push
dec
swap-stk
h-alloc
dec
h-divide
IO
nop-B
nop-A
if-less
sub
if-less
nop-A
dec
mov-head
nop-C
h-search
get-head
sub
dec
nop-C
get-head
h-alloc
get-head
nop-A
inc
IO
h-divide
push
nop-C
h-alloc
push
pop
add
h-alloc
nop-A
swap-stk
h-divide
swap
nop-C
set-flow
jmp-head
swap-stk
h-copy
nop-B
dec
pop
nop-A
dec
h-alloc
if-less
pop
push
nop-B
nop-A
pop
h-search
set-flow
nop-B
h-search
h-search
pop
get-head
sub
h-divide
h-alloc
h-alloc
h-search
get-head
swap-stk
jmp-head
if-n-equ
mov-head
IO
push
set-flow
shift-r
pop
h-copy
sub
shift-r
add
if-n-equ
IO
h-copy
nop-C
add
mov-head
h-search
