# Supplementary material for: The genotype-phenotype map of an evolving digital organism
Source: PLoS Comput Biol. 2017 Feb 27;13(2):e1005414. doi: 10.1371/journal.pcbi.1005414 (PMC5348039; doi:10.1371/journal.pcbi.1005414)
Supplement: S2 File — Avida configuration files and bash scripts used to generate the data set. (ZIP) [file pcbi.1005414.s009.zip › merely_viable_organisms/ancestor_110.org]

add
h-alloc
add
sub
shift-l
swap-stk
nand
swap
dec
sub
dec
if-n-equ
nop-B
set-flow
shift-l
swap
set-flow
h-alloc
nand
if-n-equ
sub
pop
swap-stk
shift-l
push
h-search
nop-C
h-alloc
push
push
mov-head
shift-l
inc
swap
add
get-head
nop-C
mov-head
h-copy
h-alloc
pop
h-copy
nop-B
set-flow
swap
nop-A
h-alloc
nop-C
set-flow
push
nop-B
nand
if-n-equ
h-alloc
dec
nand
swap
nop-C
jmp-head
nop-C
shift-l
IO
h-divide
if-n-equ
shift-r
h-copy
push
h-search
push
set-flow
swap
if-n-equ
IO
pop
nop-A
set-flow
pop
push
shift-l
add
h-copy
nand
add
h-alloc
push
jmp-head
push
nop-C
nop-A
h-copy
if-less
h-copy
nop-A
push
add
pop
pop
shift-l
shift-l
mov-head
