# Supplementary material for: The genotype-phenotype map of an evolving digital organism
Source: PLoS Comput Biol. 2017 Feb 27;13(2):e1005414. doi: 10.1371/journal.pcbi.1005414 (PMC5348039; doi:10.1371/journal.pcbi.1005414)
Supplement: S2 File — Avida configuration files and bash scripts used to generate the data set. (ZIP) [file pcbi.1005414.s009.zip › merely_viable_organisms/ancestor_111.org]

shift-l
IO
dec
swap
dec
inc
nop-B
nand
nop-C
get-head
if-less
set-flow
nop-A
set-flow
inc
dec
h-divide
add
set-flow
nop-A
if-n-equ
inc
swap-stk
swap-stk
dec
h-search
shift-r
h-search
h-alloc
get-head
set-flow
if-n-equ
inc
IO
IO
if-n-equ
IO
shift-l
dec
dec
dec
nand
IO
swap
nop-C
shift-l
if-less
nop-B
h-alloc
h-alloc
push
push
nop-A
nop-C
add
add
if-label
jmp-head
nop-C
h-divide
h-copy
inc
shift-l
nop-B
IO
swap
if-label
set-flow
push
push
IO
swap
if-label
nop-C
nop-B
shift-l
h-alloc
pop
h-search
swap
if-n-equ
h-alloc
h-copy
swap
jmp-head
h-divide
nop-B
nop-B
nop-A
mov-head
IO
push
if-less
swap
mov-head
nop-A
if-n-equ
nand
sub
mov-head
