# Supplementary material for: The genotype-phenotype map of an evolving digital organism
Source: PLoS Comput Biol. 2017 Feb 27;13(2):e1005414. doi: 10.1371/journal.pcbi.1005414 (PMC5348039; doi:10.1371/journal.pcbi.1005414)
Supplement: S2 File — Avida configuration files and bash scripts used to generate the data set. (ZIP) [file pcbi.1005414.s009.zip › merely_viable_organisms/ancestor_112.org]

h-alloc
inc
shift-r
h-divide
h-alloc
h-alloc
inc
dec
h-divide
IO
set-flow
inc
mov-head
nop-C
h-alloc
inc
shift-r
h-search
set-flow
nop-B
swap
if-less
swap
if-less
add
nop-C
add
nand
sub
shift-r
pop
swap
set-flow
IO
IO
swap
nop-C
jmp-head
h-search
dec
dec
nop-B
h-divide
inc
nop-C
if-label
h-alloc
h-alloc
nop-C
IO
h-copy
nand
mov-head
add
if-n-equ
nand
shift-l
nop-C
h-search
inc
shift-l
dec
jmp-head
swap
swap
set-flow
if-label
nand
h-copy
add
swap-stk
swap
add
get-head
jmp-head
jmp-head
nop-A
h-divide
nop-B
mov-head
IO
IO
jmp-head
sub
if-less
shift-r
nop-C
shift-l
h-alloc
h-divide
pop
swap-stk
set-flow
push
h-search
if-n-equ
h-search
pop
swap
if-label
