# Supplementary material for: The genotype-phenotype map of an evolving digital organism
Source: PLoS Comput Biol. 2017 Feb 27;13(2):e1005414. doi: 10.1371/journal.pcbi.1005414 (PMC5348039; doi:10.1371/journal.pcbi.1005414)
Supplement: S2 File — Avida configuration files and bash scripts used to generate the data set. (ZIP) [file pcbi.1005414.s009.zip › merely_viable_organisms/ancestor_113.org]

push
h-alloc
swap
swap
swap
IO
inc
sub
set-flow
if-n-equ
inc
h-alloc
push
if-label
shift-l
swap
nop-C
sub
h-alloc
nop-C
inc
push
set-flow
set-flow
nop-B
pop
set-flow
mov-head
nop-C
shift-l
h-divide
h-search
sub
set-flow
nop-C
nop-B
if-n-equ
h-copy
IO
inc
dec
if-label
h-divide
pop
IO
dec
get-head
add
set-flow
h-divide
IO
shift-r
h-copy
inc
mov-head
h-alloc
add
h-search
IO
IO
jmp-head
h-copy
h-divide
pop
jmp-head
sub
mov-head
dec
nand
nop-B
if-n-equ
shift-l
get-head
jmp-head
if-less
nop-B
sub
h-divide
if-n-equ
jmp-head
h-copy
nand
sub
swap
set-flow
nop-A
h-copy
h-copy
set-flow
get-head
h-alloc
nand
nop-A
pop
h-alloc
swap
push
if-n-equ
if-label
mov-head
