# Supplementary material for: The genotype-phenotype map of an evolving digital organism
Source: PLoS Comput Biol. 2017 Feb 27;13(2):e1005414. doi: 10.1371/journal.pcbi.1005414 (PMC5348039; doi:10.1371/journal.pcbi.1005414)
Supplement: S2 File — Avida configuration files and bash scripts used to generate the data set. (ZIP) [file pcbi.1005414.s009.zip › merely_viable_organisms/ancestor_114.org]

dec
nand
sub
swap-stk
push
shift-l
shift-r
if-label
nand
pop
nop-C
shift-l
h-alloc
if-label
if-less
set-flow
nop-A
if-less
mov-head
sub
sub
swap-stk
mov-head
nop-C
nop-A
sub
nop-A
if-n-equ
nand
add
push
swap
h-divide
pop
IO
nop-B
swap-stk
if-n-equ
add
inc
nop-B
get-head
set-flow
sub
h-copy
h-divide
jmp-head
h-alloc
nop-C
if-n-equ
nop-C
h-alloc
shift-r
nop-A
nop-A
h-search
swap
push
nand
h-search
pop
set-flow
swap
pop
get-head
set-flow
swap-stk
h-alloc
IO
sub
pop
shift-l
if-label
get-head
shift-l
swap
get-head
get-head
get-head
set-flow
h-alloc
h-copy
h-divide
push
mov-head
add
push
if-less
nop-C
set-flow
get-head
swap
mov-head
h-divide
h-alloc
jmp-head
nop-A
pop
sub
jmp-head
