# Supplementary material for: The genotype-phenotype map of an evolving digital organism
Source: PLoS Comput Biol. 2017 Feb 27;13(2):e1005414. doi: 10.1371/journal.pcbi.1005414 (PMC5348039; doi:10.1371/journal.pcbi.1005414)
Supplement: S2 File — Avida configuration files and bash scripts used to generate the data set. (ZIP) [file pcbi.1005414.s009.zip › merely_viable_organisms/ancestor_115.org]

nop-C
sub
dec
sub
nand
sub
nand
nop-A
nop-A
if-less
inc
jmp-head
swap-stk
push
add
nop-B
shift-l
nand
pop
sub
h-alloc
set-flow
nop-A
pop
dec
dec
h-alloc
swap-stk
mov-head
nop-C
pop
sub
dec
sub
set-flow
nop-A
set-flow
h-search
IO
pop
inc
h-divide
h-alloc
inc
nand
if-less
h-copy
jmp-head
nop-C
mov-head
shift-l
jmp-head
if-less
h-copy
IO
jmp-head
h-search
if-label
h-search
nop-C
mov-head
mov-head
dec
set-flow
nop-B
add
pop
get-head
swap
add
nop-C
h-copy
inc
shift-r
get-head
jmp-head
pop
h-divide
h-copy
dec
inc
nop-C
shift-r
shift-l
nop-B
get-head
add
if-less
IO
swap
swap
push
sub
if-label
get-head
shift-r
shift-l
h-divide
add
sub
