# Supplementary material for: The genotype-phenotype map of an evolving digital organism
Source: PLoS Comput Biol. 2017 Feb 27;13(2):e1005414. doi: 10.1371/journal.pcbi.1005414 (PMC5348039; doi:10.1371/journal.pcbi.1005414)
Supplement: S2 File — Avida configuration files and bash scripts used to generate the data set. (ZIP) [file pcbi.1005414.s009.zip › merely_viable_organisms/ancestor_116.org]

jmp-head
swap-stk
nop-C
shift-l
h-divide
shift-r
sub
add
nop-C
if-less
dec
if-label
h-search
nop-A
if-n-equ
nand
get-head
pop
h-search
swap-stk
h-alloc
if-label
swap
push
nop-B
h-alloc
sub
shift-l
h-search
add
h-divide
nand
if-label
nop-C
nop-A
h-alloc
swap
dec
if-less
push
push
shift-r
shift-r
add
h-search
set-flow
dec
IO
swap
nop-C
jmp-head
nop-C
nand
nop-B
shift-r
nop-B
h-search
nop-A
nop-C
h-divide
h-copy
nop-C
if-label
nand
nand
IO
mov-head
shift-r
if-label
shift-l
pop
shift-r
if-less
if-n-equ
set-flow
nop-C
IO
nop-A
swap-stk
shift-l
shift-l
get-head
shift-l
h-search
shift-l
dec
shift-r
if-label
h-divide
swap
mov-head
nand
swap
set-flow
nop-C
shift-r
swap
if-label
nop-A
h-copy
