# Supplementary material for: The genotype-phenotype map of an evolving digital organism
Source: PLoS Comput Biol. 2017 Feb 27;13(2):e1005414. doi: 10.1371/journal.pcbi.1005414 (PMC5348039; doi:10.1371/journal.pcbi.1005414)
Supplement: S2 File — Avida configuration files and bash scripts used to generate the data set. (ZIP) [file pcbi.1005414.s009.zip › merely_viable_organisms/ancestor_117.org]

jmp-head
if-n-equ
add
h-alloc
push
add
sub
push
nop-A
IO
nand
add
pop
push
set-flow
nop-B
nop-C
shift-r
h-divide
shift-r
swap-stk
get-head
pop
if-label
get-head
nop-B
nop-A
IO
inc
pop
if-less
dec
mov-head
nop-C
dec
nop-A
push
dec
if-less
h-search
shift-r
h-search
if-less
dec
h-alloc
h-divide
nop-A
if-label
nop-C
sub
nop-A
dec
nop-A
swap
swap
dec
shift-r
h-alloc
shift-r
add
pop
h-copy
mov-head
add
set-flow
jmp-head
jmp-head
pop
IO
nop-A
h-copy
jmp-head
dec
swap
IO
swap-stk
pop
if-less
swap
if-n-equ
nand
sub
add
inc
dec
h-copy
h-alloc
h-alloc
h-divide
inc
nop-C
shift-l
sub
inc
swap-stk
set-flow
swap
nop-C
swap
nop-A
