# Supplementary material for: The genotype-phenotype map of an evolving digital organism
Source: PLoS Comput Biol. 2017 Feb 27;13(2):e1005414. doi: 10.1371/journal.pcbi.1005414 (PMC5348039; doi:10.1371/journal.pcbi.1005414)
Supplement: S2 File — Avida configuration files and bash scripts used to generate the data set. (ZIP) [file pcbi.1005414.s009.zip › merely_viable_organisms/ancestor_118.org]

h-search
add
IO
pop
if-n-equ
if-n-equ
shift-l
swap
nop-C
set-flow
if-less
get-head
get-head
if-label
inc
shift-l
h-alloc
swap-stk
set-flow
if-label
if-n-equ
sub
if-less
sub
inc
h-search
push
shift-l
swap-stk
pop
IO
swap
nop-C
IO
swap-stk
jmp-head
nop-C
nand
swap-stk
if-label
if-label
shift-l
sub
add
nop-B
sub
nop-A
nand
get-head
push
shift-r
dec
swap
set-flow
get-head
nop-A
dec
h-copy
h-copy
h-alloc
h-alloc
get-head
h-divide
if-less
h-copy
nop-B
pop
h-divide
if-n-equ
nop-A
set-flow
sub
h-copy
sub
h-divide
if-less
mov-head
h-search
nand
nop-B
swap-stk
if-label
shift-l
h-copy
jmp-head
h-divide
IO
IO
jmp-head
get-head
swap
if-n-equ
if-n-equ
nop-C
get-head
dec
inc
swap
sub
if-n-equ
