# Supplementary material for: The genotype-phenotype map of an evolving digital organism
Source: PLoS Comput Biol. 2017 Feb 27;13(2):e1005414. doi: 10.1371/journal.pcbi.1005414 (PMC5348039; doi:10.1371/journal.pcbi.1005414)
Supplement: S2 File — Avida configuration files and bash scripts used to generate the data set. (ZIP) [file pcbi.1005414.s009.zip › merely_viable_organisms/ancestor_119.org]

h-alloc
if-less
shift-r
h-divide
nop-C
swap
shift-r
jmp-head
nop-A
dec
shift-r
inc
pop
sub
nand
inc
set-flow
nop-A
mov-head
nop-C
nop-C
dec
if-less
sub
nop-C
nand
nop-C
shift-r
swap
if-label
sub
push
h-copy
h-copy
shift-r
get-head
nop-A
h-copy
add
nop-A
nop-B
nop-B
inc
h-copy
inc
pop
shift-r
h-divide
pop
h-search
nop-A
inc
shift-r
h-search
nop-A
mov-head
if-n-equ
shift-r
h-divide
get-head
nop-C
set-flow
sub
get-head
nand
h-copy
h-divide
nand
swap
h-divide
h-divide
dec
jmp-head
mov-head
nop-B
if-less
IO
if-n-equ
mov-head
swap
nop-B
push
if-label
mov-head
nop-B
nop-A
nop-A
swap-stk
shift-r
nand
inc
dec
nop-A
nop-A
mov-head
h-search
h-copy
shift-r
inc
add
