# Supplementary material for: The genotype-phenotype map of an evolving digital organism
Source: PLoS Comput Biol. 2017 Feb 27;13(2):e1005414. doi: 10.1371/journal.pcbi.1005414 (PMC5348039; doi:10.1371/journal.pcbi.1005414)
Supplement: S2 File — Avida configuration files and bash scripts used to generate the data set. (ZIP) [file pcbi.1005414.s009.zip › merely_viable_organisms/ancestor_12.org]

jmp-head
jmp-head
swap-stk
add
inc
shift-l
pop
swap-stk
h-alloc
get-head
shift-l
nop-C
h-divide
if-n-equ
swap
inc
set-flow
jmp-head
push
nop-A
get-head
pop
nop-B
get-head
if-less
sub
jmp-head
h-divide
mov-head
nand
add
nop-B
mov-head
pop
add
IO
h-copy
h-alloc
h-divide
h-copy
get-head
h-alloc
swap
h-divide
h-divide
nop-A
h-alloc
shift-r
shift-r
h-search
if-label
swap-stk
nop-C
swap
add
h-alloc
if-n-equ
push
jmp-head
nop-C
add
h-search
nop-C
set-flow
nop-C
shift-r
get-head
dec
push
h-divide
nop-B
shift-r
h-divide
swap
h-copy
nop-A
h-alloc
sub
shift-l
add
nop-B
add
if-label
set-flow
get-head
get-head
h-divide
set-flow
shift-r
set-flow
swap-stk
swap
pop
h-copy
mov-head
if-less
nand
h-alloc
push
swap-stk
