# Supplementary material for: The genotype-phenotype map of an evolving digital organism
Source: PLoS Comput Biol. 2017 Feb 27;13(2):e1005414. doi: 10.1371/journal.pcbi.1005414 (PMC5348039; doi:10.1371/journal.pcbi.1005414)
Supplement: S2 File — Avida configuration files and bash scripts used to generate the data set. (ZIP) [file pcbi.1005414.s009.zip › merely_viable_organisms/ancestor_120.org]

nop-A
pop
h-search
if-label
swap-stk
nop-A
jmp-head
pop
IO
swap
get-head
swap
jmp-head
set-flow
nop-A
h-divide
h-alloc
shift-l
nop-B
pop
h-alloc
shift-r
h-search
nop-A
h-alloc
dec
get-head
if-n-equ
nop-A
push
inc
swap
push
swap
nop-C
h-divide
push
nand
swap-stk
IO
jmp-head
nop-C
if-less
nop-C
mov-head
if-label
get-head
if-less
IO
set-flow
nop-C
sub
if-less
get-head
h-divide
IO
pop
if-less
add
h-copy
if-less
nand
set-flow
h-search
h-alloc
h-copy
dec
h-alloc
get-head
if-less
sub
dec
IO
swap
h-divide
pop
swap-stk
nop-C
if-less
mov-head
h-copy
if-label
nop-A
shift-r
swap
nop-B
h-search
swap
h-alloc
push
nop-B
IO
shift-r
if-label
nop-C
pop
push
swap-stk
h-alloc
get-head
