# Supplementary material for: The genotype-phenotype map of an evolving digital organism
Source: PLoS Comput Biol. 2017 Feb 27;13(2):e1005414. doi: 10.1371/journal.pcbi.1005414 (PMC5348039; doi:10.1371/journal.pcbi.1005414)
Supplement: S2 File — Avida configuration files and bash scripts used to generate the data set. (ZIP) [file pcbi.1005414.s009.zip › merely_viable_organisms/ancestor_121.org]

h-divide
nop-C
swap-stk
sub
if-less
nop-C
dec
set-flow
shift-l
swap-stk
h-alloc
shift-l
push
dec
h-search
if-n-equ
set-flow
h-divide
sub
nop-B
set-flow
nop-A
nand
add
if-label
if-n-equ
IO
shift-l
IO
mov-head
nop-C
pop
inc
nand
dec
inc
set-flow
nop-B
get-head
if-n-equ
h-search
IO
h-divide
shift-r
get-head
sub
shift-l
if-label
if-n-equ
h-copy
jmp-head
pop
nop-A
jmp-head
push
add
h-alloc
get-head
nop-C
shift-r
h-copy
h-search
if-n-equ
inc
dec
mov-head
if-n-equ
nop-A
swap
swap-stk
inc
push
if-n-equ
mov-head
add
nop-B
nop-A
set-flow
jmp-head
nop-A
IO
pop
h-alloc
h-divide
nop-B
set-flow
nop-C
mov-head
shift-l
h-search
nop-C
shift-r
nand
sub
add
mov-head
jmp-head
h-search
if-label
get-head
