# Supplementary material for: The genotype-phenotype map of an evolving digital organism
Source: PLoS Comput Biol. 2017 Feb 27;13(2):e1005414. doi: 10.1371/journal.pcbi.1005414 (PMC5348039; doi:10.1371/journal.pcbi.1005414)
Supplement: S2 File — Avida configuration files and bash scripts used to generate the data set. (ZIP) [file pcbi.1005414.s009.zip › merely_viable_organisms/ancestor_122.org]

IO
nand
if-label
if-n-equ
h-search
h-search
h-alloc
IO
h-search
nop-B
if-label
dec
add
swap
nop-C
jmp-head
nop-C
nop-B
if-label
if-less
swap
h-alloc
set-flow
nand
swap
inc
add
swap-stk
swap
get-head
nop-B
swap
shift-r
nand
IO
nop-A
swap-stk
h-alloc
h-copy
get-head
if-label
push
sub
inc
nand
h-search
dec
swap
if-less
set-flow
set-flow
if-n-equ
nop-B
pop
nop-C
inc
h-copy
shift-l
h-search
sub
h-copy
if-less
dec
shift-r
h-alloc
h-alloc
shift-l
pop
h-divide
swap
inc
shift-l
nand
h-alloc
if-label
h-alloc
mov-head
set-flow
h-search
h-search
h-divide
inc
h-alloc
if-n-equ
mov-head
if-n-equ
swap
if-n-equ
nop-B
nand
h-copy
nop-B
h-alloc
dec
h-search
add
if-less
add
dec
dec
