# Supplementary material for: The genotype-phenotype map of an evolving digital organism
Source: PLoS Comput Biol. 2017 Feb 27;13(2):e1005414. doi: 10.1371/journal.pcbi.1005414 (PMC5348039; doi:10.1371/journal.pcbi.1005414)
Supplement: S2 File — Avida configuration files and bash scripts used to generate the data set. (ZIP) [file pcbi.1005414.s009.zip › merely_viable_organisms/ancestor_123.org]

shift-l
shift-l
get-head
set-flow
h-alloc
nand
get-head
sub
h-search
nop-A
shift-r
get-head
add
nand
get-head
nop-C
sub
pop
jmp-head
set-flow
h-search
h-search
h-alloc
if-n-equ
nop-A
swap
set-flow
nop-A
shift-l
push
mov-head
nop-C
nand
nand
h-alloc
nop-A
pop
nop-A
add
shift-r
push
sub
add
h-search
h-copy
dec
sub
nop-B
pop
h-divide
swap
mov-head
add
h-copy
swap-stk
get-head
mov-head
shift-r
h-copy
pop
pop
h-search
h-divide
h-alloc
shift-l
push
mov-head
push
nop-C
push
sub
if-n-equ
if-less
if-less
h-alloc
push
if-less
if-n-equ
push
h-search
get-head
add
if-less
dec
nop-A
inc
h-divide
swap
shift-l
jmp-head
sub
jmp-head
set-flow
if-n-equ
swap
add
nop-A
dec
shift-r
swap-stk
