# Supplementary material for: The genotype-phenotype map of an evolving digital organism
Source: PLoS Comput Biol. 2017 Feb 27;13(2):e1005414. doi: 10.1371/journal.pcbi.1005414 (PMC5348039; doi:10.1371/journal.pcbi.1005414)
Supplement: S2 File — Avida configuration files and bash scripts used to generate the data set. (ZIP) [file pcbi.1005414.s009.zip › merely_viable_organisms/ancestor_124.org]

h-alloc
dec
pop
get-head
swap-stk
nand
swap-stk
dec
get-head
nop-C
h-search
nop-A
nop-A
IO
set-flow
set-flow
nop-A
mov-head
nop-C
sub
dec
push
shift-l
nop-A
h-alloc
inc
nand
push
nand
push
h-alloc
if-n-equ
set-flow
h-alloc
h-copy
h-copy
get-head
swap-stk
dec
h-copy
if-label
add
nop-A
h-copy
h-alloc
push
set-flow
h-divide
nop-C
swap
h-copy
nop-A
IO
dec
IO
h-divide
nand
swap-stk
if-label
add
nop-B
h-copy
nop-C
swap-stk
nop-B
if-less
swap-stk
mov-head
if-label
get-head
sub
dec
nand
dec
dec
if-n-equ
set-flow
if-less
dec
mov-head
shift-r
dec
dec
if-less
sub
shift-r
sub
nop-A
swap
mov-head
h-search
h-search
mov-head
nop-C
get-head
add
get-head
shift-r
push
if-n-equ
