# Supplementary material for: The genotype-phenotype map of an evolving digital organism
Source: PLoS Comput Biol. 2017 Feb 27;13(2):e1005414. doi: 10.1371/journal.pcbi.1005414 (PMC5348039; doi:10.1371/journal.pcbi.1005414)
Supplement: S2 File — Avida configuration files and bash scripts used to generate the data set. (ZIP) [file pcbi.1005414.s009.zip › merely_viable_organisms/ancestor_125.org]

nop-A
swap-stk
add
shift-l
shift-r
swap
nop-B
sub
swap
set-flow
if-n-equ
mov-head
nop-A
if-label
swap
pop
nop-B
pop
h-alloc
if-n-equ
mov-head
set-flow
nop-A
get-head
mov-head
nop-C
dec
get-head
nop-B
if-n-equ
nand
inc
nand
pop
IO
if-n-equ
h-search
add
h-copy
get-head
nop-C
swap-stk
push
nop-B
h-divide
h-copy
h-copy
push
h-alloc
shift-l
nop-A
push
shift-l
mov-head
mov-head
dec
push
nop-C
swap
h-alloc
IO
shift-r
mov-head
dec
shift-l
if-label
add
push
push
nop-A
sub
dec
sub
swap-stk
IO
sub
get-head
h-alloc
shift-l
swap-stk
h-alloc
if-label
nop-B
if-n-equ
if-n-equ
swap-stk
nop-B
nop-A
nop-C
h-alloc
if-less
mov-head
h-copy
pop
h-copy
if-less
h-divide
nop-A
jmp-head
push
