# Supplementary material for: The genotype-phenotype map of an evolving digital organism
Source: PLoS Comput Biol. 2017 Feb 27;13(2):e1005414. doi: 10.1371/journal.pcbi.1005414 (PMC5348039; doi:10.1371/journal.pcbi.1005414)
Supplement: S2 File — Avida configuration files and bash scripts used to generate the data set. (ZIP) [file pcbi.1005414.s009.zip › merely_viable_organisms/ancestor_126.org]

h-divide
push
h-alloc
set-flow
nop-A
mov-head
nop-C
h-divide
sub
IO
h-copy
jmp-head
h-copy
nop-C
get-head
nand
if-label
h-divide
h-alloc
h-copy
IO
if-less
h-divide
swap-stk
nop-C
IO
if-label
get-head
nand
swap
dec
swap
push
pop
nop-C
swap-stk
h-alloc
h-alloc
set-flow
nop-C
nop-A
h-search
nop-B
if-n-equ
push
if-less
nop-B
sub
nop-A
dec
mov-head
shift-l
shift-l
if-label
if-n-equ
if-n-equ
get-head
if-n-equ
shift-r
push
if-n-equ
shift-r
inc
shift-l
h-copy
dec
h-search
inc
h-alloc
push
mov-head
dec
nop-C
nop-C
add
jmp-head
h-alloc
if-label
IO
dec
jmp-head
sub
shift-l
set-flow
push
mov-head
get-head
inc
nop-A
set-flow
nop-A
mov-head
get-head
swap-stk
nop-C
h-divide
nop-C
inc
push
get-head
