# Supplementary material for: The genotype-phenotype map of an evolving digital organism
Source: PLoS Comput Biol. 2017 Feb 27;13(2):e1005414. doi: 10.1371/journal.pcbi.1005414 (PMC5348039; doi:10.1371/journal.pcbi.1005414)
Supplement: S2 File — Avida configuration files and bash scripts used to generate the data set. (ZIP) [file pcbi.1005414.s009.zip › merely_viable_organisms/ancestor_127.org]

sub
shift-l
h-search
swap-stk
shift-r
jmp-head
nop-B
shift-l
swap
nand
sub
set-flow
swap-stk
add
inc
dec
h-divide
h-alloc
swap-stk
set-flow
swap
nop-C
shift-l
if-n-equ
if-n-equ
h-divide
nop-A
jmp-head
nop-C
h-search
h-divide
pop
h-copy
get-head
swap
nop-B
add
h-copy
set-flow
add
if-label
nop-C
if-less
nop-B
set-flow
h-search
swap
if-label
h-copy
inc
set-flow
get-head
h-divide
h-alloc
nand
h-copy
mov-head
dec
mov-head
sub
swap
push
nand
nop-B
h-divide
dec
jmp-head
IO
if-label
dec
nop-B
shift-l
nop-A
set-flow
sub
sub
swap-stk
set-flow
sub
IO
pop
h-copy
if-less
nop-C
sub
if-n-equ
nand
shift-l
nop-A
swap-stk
nop-A
set-flow
shift-r
dec
swap-stk
h-alloc
swap-stk
if-label
jmp-head
nop-C
