# Supplementary material for: The genotype-phenotype map of an evolving digital organism
Source: PLoS Comput Biol. 2017 Feb 27;13(2):e1005414. doi: 10.1371/journal.pcbi.1005414 (PMC5348039; doi:10.1371/journal.pcbi.1005414)
Supplement: S2 File — Avida configuration files and bash scripts used to generate the data set. (ZIP) [file pcbi.1005414.s009.zip › merely_viable_organisms/ancestor_128.org]

nop-C
h-alloc
shift-l
mov-head
nop-C
dec
swap
nop-C
IO
if-label
IO
set-flow
inc
jmp-head
dec
h-search
nop-C
nop-B
if-label
h-copy
if-label
pop
jmp-head
inc
nop-B
pop
add
swap
get-head
nop-B
swap
swap
h-search
inc
set-flow
h-divide
sub
swap
set-flow
h-search
get-head
push
nop-B
dec
shift-r
push
IO
jmp-head
swap-stk
shift-l
swap-stk
inc
mov-head
nop-C
if-less
sub
push
nop-A
nop-B
sub
add
set-flow
nop-B
swap-stk
sub
nop-B
sub
h-divide
swap-stk
h-copy
dec
h-search
swap
push
nop-B
mov-head
pop
h-alloc
swap
nop-C
shift-l
add
shift-l
swap
dec
if-label
h-search
h-divide
nand
sub
if-less
h-divide
h-copy
nand
if-n-equ
add
mov-head
h-divide
nop-B
IO
