# Supplementary material for: The genotype-phenotype map of an evolving digital organism
Source: PLoS Comput Biol. 2017 Feb 27;13(2):e1005414. doi: 10.1371/journal.pcbi.1005414 (PMC5348039; doi:10.1371/journal.pcbi.1005414)
Supplement: S2 File — Avida configuration files and bash scripts used to generate the data set. (ZIP) [file pcbi.1005414.s009.zip › merely_viable_organisms/ancestor_129.org]

pop
push
swap
add
get-head
h-alloc
shift-l
get-head
nop-C
swap
h-search
h-alloc
swap
pop
swap
nop-C
nand
swap-stk
h-alloc
if-less
nop-B
if-n-equ
shift-r
jmp-head
nop-C
shift-l
nop-B
nand
sub
if-less
h-copy
add
add
shift-r
sub
h-search
dec
nop-C
if-less
h-divide
h-copy
h-copy
IO
get-head
nand
set-flow
IO
nop-B
h-divide
h-divide
h-divide
h-copy
swap-stk
shift-l
jmp-head
if-label
h-copy
shift-l
nop-C
set-flow
mov-head
shift-l
shift-r
swap-stk
nop-B
shift-l
shift-l
push
nop-A
mov-head
if-n-equ
nand
pop
if-label
sub
IO
nop-B
nop-A
push
nop-A
shift-r
IO
nop-A
inc
swap
if-label
mov-head
get-head
add
if-less
inc
set-flow
mov-head
jmp-head
shift-r
if-n-equ
set-flow
if-label
h-divide
mov-head
