# Supplementary material for: The genotype-phenotype map of an evolving digital organism
Source: PLoS Comput Biol. 2017 Feb 27;13(2):e1005414. doi: 10.1371/journal.pcbi.1005414 (PMC5348039; doi:10.1371/journal.pcbi.1005414)
Supplement: S2 File — Avida configuration files and bash scripts used to generate the data set. (ZIP) [file pcbi.1005414.s009.zip › merely_viable_organisms/ancestor_13.org]

sub
nop-C
if-n-equ
shift-r
nop-B
h-alloc
pop
h-search
inc
if-label
jmp-head
set-flow
if-n-equ
inc
h-search
h-search
jmp-head
swap
nop-C
IO
push
swap-stk
swap-stk
nand
h-divide
nop-A
inc
h-alloc
if-label
add
h-divide
swap-stk
jmp-head
nop-C
shift-l
h-copy
dec
inc
shift-r
if-less
add
inc
h-divide
IO
h-divide
if-less
get-head
nop-B
if-less
nop-C
dec
IO
shift-l
h-copy
nop-B
get-head
inc
if-n-equ
get-head
sub
IO
inc
if-n-equ
if-n-equ
h-copy
pop
sub
shift-r
nop-B
set-flow
if-label
h-divide
pop
nop-C
push
if-label
sub
push
get-head
mov-head
h-divide
if-less
h-search
swap
nop-C
set-flow
h-copy
shift-l
h-copy
h-copy
mov-head
nop-A
get-head
get-head
h-search
swap
jmp-head
pop
if-n-equ
if-less
