# Supplementary material for: The genotype-phenotype map of an evolving digital organism
Source: PLoS Comput Biol. 2017 Feb 27;13(2):e1005414. doi: 10.1371/journal.pcbi.1005414 (PMC5348039; doi:10.1371/journal.pcbi.1005414)
Supplement: S2 File — Avida configuration files and bash scripts used to generate the data set. (ZIP) [file pcbi.1005414.s009.zip › merely_viable_organisms/ancestor_130.org]

h-search
shift-r
h-alloc
if-n-equ
h-search
add
h-search
nop-A
add
set-flow
nop-A
sub
jmp-head
if-label
nop-B
nand
push
nand
mov-head
nop-C
add
sub
dec
get-head
inc
add
if-less
swap-stk
set-flow
h-divide
dec
jmp-head
IO
nop-B
nop-C
if-less
swap-stk
shift-r
swap-stk
pop
get-head
h-divide
dec
h-search
set-flow
pop
if-less
nop-A
get-head
push
mov-head
set-flow
if-n-equ
if-label
nop-A
dec
IO
h-alloc
h-copy
nand
push
if-less
if-n-equ
get-head
pop
h-copy
nop-C
nop-B
shift-r
shift-r
if-n-equ
dec
IO
add
sub
mov-head
h-copy
jmp-head
nop-B
shift-r
nop-C
mov-head
if-label
h-copy
IO
push
if-less
IO
mov-head
if-less
swap
sub
set-flow
inc
if-label
shift-r
inc
nand
if-label
dec
