# Supplementary material for: The genotype-phenotype map of an evolving digital organism
Source: PLoS Comput Biol. 2017 Feb 27;13(2):e1005414. doi: 10.1371/journal.pcbi.1005414 (PMC5348039; doi:10.1371/journal.pcbi.1005414)
Supplement: S2 File — Avida configuration files and bash scripts used to generate the data set. (ZIP) [file pcbi.1005414.s009.zip › merely_viable_organisms/ancestor_131.org]

nand
swap-stk
if-less
h-alloc
pop
get-head
get-head
nop-C
nop-A
nop-A
add
nand
swap
nop-C
if-less
if-n-equ
IO
jmp-head
nop-C
h-alloc
get-head
pop
nop-B
get-head
IO
get-head
if-n-equ
nop-C
nop-B
set-flow
jmp-head
dec
shift-r
IO
set-flow
nop-A
if-less
jmp-head
nop-C
nand
nop-B
if-less
pop
if-less
jmp-head
pop
get-head
mov-head
set-flow
nop-A
dec
nop-C
jmp-head
h-search
nand
nop-B
h-copy
shift-r
h-divide
h-alloc
nop-B
add
set-flow
nop-C
h-alloc
swap
nop-B
shift-r
shift-r
h-copy
if-label
IO
sub
pop
nop-C
if-n-equ
push
if-less
nop-C
h-copy
nand
swap
shift-r
nop-C
dec
h-alloc
sub
if-less
shift-r
pop
if-label
IO
get-head
push
mov-head
inc
if-label
inc
swap
get-head
