# Supplementary material for: The genotype-phenotype map of an evolving digital organism
Source: PLoS Comput Biol. 2017 Feb 27;13(2):e1005414. doi: 10.1371/journal.pcbi.1005414 (PMC5348039; doi:10.1371/journal.pcbi.1005414)
Supplement: S2 File — Avida configuration files and bash scripts used to generate the data set. (ZIP) [file pcbi.1005414.s009.zip › merely_viable_organisms/ancestor_132.org]

h-alloc
shift-r
shift-r
add
nand
IO
set-flow
sub
shift-l
shift-r
nop-C
push
set-flow
shift-r
if-label
h-divide
h-alloc
h-alloc
swap
swap
jmp-head
set-flow
nop-A
nop-B
jmp-head
if-label
jmp-head
get-head
nop-A
jmp-head
set-flow
swap
if-less
nop-A
swap-stk
get-head
nop-A
pop
nop-B
push
dec
h-divide
nand
push
shift-l
if-label
nop-C
dec
IO
nand
if-n-equ
jmp-head
set-flow
IO
shift-l
h-copy
mov-head
dec
nop-B
if-less
jmp-head
sub
mov-head
nop-C
shift-l
nop-C
inc
get-head
if-less
IO
add
if-less
nop-B
add
if-n-equ
swap
nop-A
dec
swap
nop-A
dec
swap-stk
h-search
inc
h-alloc
nop-C
h-divide
dec
nand
h-copy
shift-l
jmp-head
mov-head
h-divide
h-alloc
set-flow
shift-r
if-label
dec
nop-C
