# Supplementary material for: The genotype-phenotype map of an evolving digital organism
Source: PLoS Comput Biol. 2017 Feb 27;13(2):e1005414. doi: 10.1371/journal.pcbi.1005414 (PMC5348039; doi:10.1371/journal.pcbi.1005414)
Supplement: S2 File — Avida configuration files and bash scripts used to generate the data set. (ZIP) [file pcbi.1005414.s009.zip › merely_viable_organisms/ancestor_133.org]

h-divide
h-alloc
push
shift-l
dec
if-label
push
set-flow
nop-A
IO
inc
mov-head
nop-C
jmp-head
h-copy
IO
IO
IO
swap-stk
shift-r
swap
if-less
h-divide
push
sub
pop
h-search
set-flow
inc
swap
push
h-copy
swap-stk
shift-r
inc
push
jmp-head
if-label
nand
nop-B
h-copy
nop-C
nop-B
h-copy
h-alloc
jmp-head
shift-r
IO
inc
set-flow
h-divide
dec
nop-A
nop-B
h-alloc
if-n-equ
swap
h-search
h-copy
jmp-head
h-divide
sub
nand
mov-head
inc
mov-head
if-n-equ
sub
h-divide
h-search
nop-C
swap-stk
nop-A
nop-B
h-search
sub
h-copy
IO
swap
shift-r
h-alloc
mov-head
nop-C
nop-A
sub
h-alloc
if-label
pop
h-search
shift-l
IO
add
if-label
push
add
if-less
if-n-equ
h-copy
dec
get-head
