# Supplementary material for: The genotype-phenotype map of an evolving digital organism
Source: PLoS Comput Biol. 2017 Feb 27;13(2):e1005414. doi: 10.1371/journal.pcbi.1005414 (PMC5348039; doi:10.1371/journal.pcbi.1005414)
Supplement: S2 File — Avida configuration files and bash scripts used to generate the data set. (ZIP) [file pcbi.1005414.s009.zip › merely_viable_organisms/ancestor_134.org]

if-n-equ
shift-r
swap-stk
if-less
nand
add
h-alloc
swap
set-flow
h-search
sub
h-divide
if-n-equ
if-label
dec
h-divide
nand
swap
nop-C
shift-l
sub
shift-r
nop-B
shift-l
jmp-head
nop-C
nop-B
get-head
nop-B
nand
push
h-copy
add
swap
add
h-copy
nop-C
nand
h-copy
h-alloc
swap-stk
IO
swap
IO
swap
push
nop-B
sub
h-search
IO
shift-r
h-copy
swap-stk
push
add
if-less
dec
pop
swap-stk
shift-r
h-divide
swap
push
nop-C
h-divide
swap-stk
mov-head
shift-r
h-divide
nop-C
set-flow
dec
mov-head
shift-r
swap
mov-head
nand
nop-B
get-head
nop-A
set-flow
shift-l
set-flow
IO
nop-C
sub
h-search
swap-stk
inc
shift-r
dec
shift-l
inc
inc
h-divide
mov-head
push
h-copy
IO
nand
