# Supplementary material for: The genotype-phenotype map of an evolving digital organism
Source: PLoS Comput Biol. 2017 Feb 27;13(2):e1005414. doi: 10.1371/journal.pcbi.1005414 (PMC5348039; doi:10.1371/journal.pcbi.1005414)
Supplement: S2 File — Avida configuration files and bash scripts used to generate the data set. (ZIP) [file pcbi.1005414.s009.zip › merely_viable_organisms/ancestor_135.org]

nop-C
swap-stk
jmp-head
nop-C
if-less
inc
swap-stk
if-label
nop-B
pop
if-label
IO
nop-B
get-head
nand
shift-l
push
nop-C
jmp-head
jmp-head
inc
jmp-head
get-head
IO
dec
if-label
if-label
get-head
dec
set-flow
if-n-equ
h-search
nand
shift-l
h-divide
h-alloc
if-label
nop-B
dec
swap-stk
shift-r
nop-C
nop-C
nop-C
shift-r
swap-stk
pop
pop
push
nand
dec
swap-stk
sub
nand
nop-C
if-label
if-n-equ
nop-A
if-label
h-search
nop-B
push
nand
dec
dec
h-alloc
swap
nop-C
sub
sub
h-divide
jmp-head
add
dec
nop-A
nop-A
h-copy
swap-stk
swap-stk
shift-r
shift-l
push
nop-A
inc
set-flow
IO
nand
swap
h-search
shift-r
add
inc
h-alloc
h-copy
h-divide
h-divide
mov-head
if-less
shift-r
shift-r
