# Supplementary material for: The genotype-phenotype map of an evolving digital organism
Source: PLoS Comput Biol. 2017 Feb 27;13(2):e1005414. doi: 10.1371/journal.pcbi.1005414 (PMC5348039; doi:10.1371/journal.pcbi.1005414)
Supplement: S2 File — Avida configuration files and bash scripts used to generate the data set. (ZIP) [file pcbi.1005414.s009.zip › merely_viable_organisms/ancestor_136.org]

swap
IO
get-head
sub
pop
shift-l
shift-r
IO
pop
h-divide
if-label
h-alloc
sub
if-label
h-divide
pop
shift-r
sub
IO
if-label
jmp-head
h-copy
nand
shift-l
swap
nop-C
jmp-head
nop-C
shift-l
h-divide
if-n-equ
dec
dec
inc
nop-C
h-search
dec
h-search
get-head
h-search
push
nop-C
if-less
nand
nop-B
inc
pop
nop-A
pop
h-copy
if-n-equ
mov-head
h-copy
swap-stk
h-alloc
shift-r
nop-C
push
h-divide
if-n-equ
h-copy
sub
swap
mov-head
h-alloc
if-label
swap-stk
sub
h-alloc
get-head
nop-A
inc
if-label
nop-C
shift-r
inc
sub
if-label
if-less
h-copy
if-label
nand
dec
h-divide
nand
h-search
jmp-head
nop-C
nand
add
pop
nop-B
get-head
IO
nop-A
add
get-head
nop-A
dec
sub
