# Supplementary material for: The genotype-phenotype map of an evolving digital organism
Source: PLoS Comput Biol. 2017 Feb 27;13(2):e1005414. doi: 10.1371/journal.pcbi.1005414 (PMC5348039; doi:10.1371/journal.pcbi.1005414)
Supplement: S2 File — Avida configuration files and bash scripts used to generate the data set. (ZIP) [file pcbi.1005414.s009.zip › merely_viable_organisms/ancestor_137.org]

set-flow
h-alloc
h-search
mov-head
nop-C
push
nop-C
set-flow
dec
IO
swap-stk
h-search
sub
shift-l
jmp-head
nop-C
dec
set-flow
nop-A
dec
mov-head
nop-C
h-search
jmp-head
inc
pop
h-copy
shift-l
if-less
sub
pop
nop-C
set-flow
swap
h-alloc
nop-B
shift-r
if-label
h-copy
push
nop-C
shift-r
sub
h-divide
nand
nop-C
IO
h-search
h-divide
h-copy
add
get-head
shift-l
h-divide
shift-r
mov-head
nand
nop-C
jmp-head
nop-B
swap-stk
pop
h-copy
if-less
pop
jmp-head
push
h-divide
if-label
shift-r
dec
inc
h-copy
set-flow
shift-l
push
nop-B
swap
sub
pop
h-copy
dec
h-divide
dec
h-divide
if-less
h-copy
pop
nop-C
mov-head
mov-head
h-copy
dec
inc
add
pop
h-search
sub
add
pop
