# Supplementary material for: The genotype-phenotype map of an evolving digital organism
Source: PLoS Comput Biol. 2017 Feb 27;13(2):e1005414. doi: 10.1371/journal.pcbi.1005414 (PMC5348039; doi:10.1371/journal.pcbi.1005414)
Supplement: S2 File — Avida configuration files and bash scripts used to generate the data set. (ZIP) [file pcbi.1005414.s009.zip › merely_viable_organisms/ancestor_138.org]

get-head
swap
shift-r
h-divide
h-divide
jmp-head
nand
mov-head
nop-B
push
nop-C
add
add
shift-l
nop-C
h-alloc
sub
nand
if-n-equ
swap-stk
IO
pop
swap
h-alloc
swap
nop-C
jmp-head
nop-C
swap
if-n-equ
if-label
nop-A
sub
shift-r
nand
jmp-head
h-alloc
if-label
if-label
h-copy
push
IO
nop-B
shift-l
get-head
dec
if-label
if-label
swap
if-n-equ
nand
swap-stk
nop-C
dec
nop-C
inc
shift-l
pop
h-copy
IO
h-search
h-copy
swap
nop-A
if-n-equ
dec
dec
if-label
dec
get-head
push
h-divide
push
nop-B
nop-A
dec
mov-head
nop-A
get-head
shift-l
h-alloc
h-copy
nop-A
if-less
nop-A
if-less
mov-head
if-label
dec
h-copy
IO
shift-l
nop-B
swap-stk
if-label
sub
swap
dec
nop-B
h-alloc
