# Supplementary material for: The genotype-phenotype map of an evolving digital organism
Source: PLoS Comput Biol. 2017 Feb 27;13(2):e1005414. doi: 10.1371/journal.pcbi.1005414 (PMC5348039; doi:10.1371/journal.pcbi.1005414)
Supplement: S2 File — Avida configuration files and bash scripts used to generate the data set. (ZIP) [file pcbi.1005414.s009.zip › merely_viable_organisms/ancestor_139.org]

IO
h-alloc
h-alloc
sub
get-head
nand
h-search
swap-stk
set-flow
nop-A
if-label
get-head
shift-r
inc
dec
swap-stk
mov-head
nop-C
h-divide
IO
pop
push
IO
if-n-equ
pop
dec
nand
h-search
set-flow
h-alloc
jmp-head
nop-A
if-n-equ
add
h-alloc
nand
IO
shift-l
h-search
h-alloc
swap
pop
if-n-equ
jmp-head
shift-l
swap
get-head
if-n-equ
h-search
nop-A
nop-B
h-divide
dec
shift-l
get-head
dec
push
shift-l
h-copy
mov-head
nop-A
h-divide
dec
push
IO
if-less
h-alloc
add
h-search
sub
nop-B
inc
pop
nop-A
h-alloc
swap-stk
get-head
if-n-equ
if-n-equ
sub
push
pop
h-divide
shift-r
pop
sub
set-flow
nop-C
sub
if-label
nop-A
nop-A
nop-A
h-divide
nand
h-copy
nop-B
swap-stk
shift-l
if-n-equ
