# Supplementary material for: The genotype-phenotype map of an evolving digital organism
Source: PLoS Comput Biol. 2017 Feb 27;13(2):e1005414. doi: 10.1371/journal.pcbi.1005414 (PMC5348039; doi:10.1371/journal.pcbi.1005414)
Supplement: S2 File — Avida configuration files and bash scripts used to generate the data set. (ZIP) [file pcbi.1005414.s009.zip › merely_viable_organisms/ancestor_14.org]

h-divide
shift-r
h-alloc
nand
inc
shift-r
if-n-equ
set-flow
h-alloc
set-flow
swap
nop-C
jmp-head
nop-C
nop-A
h-search
nop-C
h-search
shift-r
jmp-head
set-flow
h-copy
h-divide
nop-C
swap
nop-C
sub
push
add
swap
inc
dec
if-less
pop
set-flow
h-divide
swap
swap-stk
h-copy
inc
h-copy
nop-A
h-divide
if-n-equ
IO
shift-r
shift-l
push
h-copy
if-label
mov-head
add
pop
shift-l
h-divide
sub
dec
IO
sub
IO
swap
swap
pop
push
h-search
nop-C
shift-l
nop-B
shift-l
h-divide
swap
swap-stk
shift-r
add
inc
if-less
sub
nop-A
shift-r
h-alloc
h-search
inc
h-search
inc
h-copy
push
if-n-equ
set-flow
push
nop-B
set-flow
jmp-head
set-flow
nop-C
mov-head
push
get-head
nop-B
h-search
nop-A
