# Supplementary material for: The genotype-phenotype map of an evolving digital organism
Source: PLoS Comput Biol. 2017 Feb 27;13(2):e1005414. doi: 10.1371/journal.pcbi.1005414 (PMC5348039; doi:10.1371/journal.pcbi.1005414)
Supplement: S2 File — Avida configuration files and bash scripts used to generate the data set. (ZIP) [file pcbi.1005414.s009.zip › merely_viable_organisms/ancestor_140.org]

if-less
nop-B
set-flow
h-alloc
if-label
add
push
swap-stk
nand
h-alloc
inc
h-alloc
mov-head
nop-C
nop-B
push
dec
add
set-flow
h-alloc
swap
nop-C
add
if-less
swap-stk
sub
sub
jmp-head
nop-C
nop-A
nand
if-less
swap-stk
swap-stk
h-divide
if-label
dec
nand
add
nop-A
set-flow
IO
if-n-equ
dec
h-search
h-alloc
shift-r
h-divide
pop
sub
jmp-head
push
nand
h-alloc
dec
h-copy
nop-A
h-alloc
pop
mov-head
pop
swap
add
nop-B
h-divide
swap-stk
shift-l
swap-stk
pop
h-divide
h-alloc
nop-C
if-n-equ
swap-stk
if-label
shift-r
h-alloc
IO
push
IO
h-search
if-less
if-label
nand
dec
h-copy
nop-B
jmp-head
push
if-label
shift-l
nop-C
swap-stk
inc
nop-B
swap
h-divide
nand
h-divide
nop-A
