# Supplementary material for: The genotype-phenotype map of an evolving digital organism
Source: PLoS Comput Biol. 2017 Feb 27;13(2):e1005414. doi: 10.1371/journal.pcbi.1005414 (PMC5348039; doi:10.1371/journal.pcbi.1005414)
Supplement: S2 File — Avida configuration files and bash scripts used to generate the data set. (ZIP) [file pcbi.1005414.s009.zip › merely_viable_organisms/ancestor_141.org]

add
h-alloc
swap
inc
set-flow
if-label
h-alloc
add
nand
nop-B
add
if-label
dec
set-flow
swap-stk
dec
if-less
get-head
jmp-head
shift-r
swap-stk
add
add
h-search
sub
nop-A
push
add
pop
shift-r
mov-head
h-divide
inc
IO
nand
push
nop-C
pop
if-label
swap
nop-C
push
if-n-equ
nop-C
nop-C
jmp-head
nop-C
set-flow
swap-stk
nand
nand
nop-B
nop-C
h-search
h-divide
shift-r
nop-C
push
swap-stk
sub
if-less
h-alloc
sub
nop-C
dec
nop-C
inc
nop-C
set-flow
set-flow
h-search
shift-r
IO
h-divide
IO
if-less
jmp-head
push
get-head
h-alloc
h-copy
if-n-equ
sub
swap-stk
dec
sub
mov-head
mov-head
h-search
h-alloc
h-divide
set-flow
shift-l
shift-l
shift-r
shift-l
swap
set-flow
if-n-equ
add
