# Supplementary material for: The genotype-phenotype map of an evolving digital organism
Source: PLoS Comput Biol. 2017 Feb 27;13(2):e1005414. doi: 10.1371/journal.pcbi.1005414 (PMC5348039; doi:10.1371/journal.pcbi.1005414)
Supplement: S2 File — Avida configuration files and bash scripts used to generate the data set. (ZIP) [file pcbi.1005414.s009.zip › merely_viable_organisms/ancestor_142.org]

h-alloc
h-alloc
h-search
h-divide
set-flow
h-divide
push
swap
swap-stk
nop-B
if-less
inc
shift-r
h-alloc
add
pop
push
swap
nop-C
jmp-head
nop-C
h-copy
swap
nop-B
shift-l
swap
push
swap-stk
set-flow
h-divide
if-n-equ
set-flow
h-divide
if-less
h-divide
shift-l
if-n-equ
sub
if-label
shift-r
if-less
push
push
shift-r
push
nand
shift-l
h-alloc
h-search
dec
jmp-head
h-search
jmp-head
h-alloc
pop
if-n-equ
shift-l
h-divide
shift-r
h-divide
if-label
sub
dec
add
jmp-head
nop-A
dec
h-alloc
swap-stk
inc
pop
h-copy
mov-head
swap
get-head
sub
h-search
h-copy
set-flow
shift-l
inc
inc
set-flow
nop-A
add
h-search
jmp-head
get-head
nop-C
h-copy
swap-stk
swap-stk
mov-head
inc
nand
swap
nand
pop
swap
nop-C
