# Supplementary material for: The genotype-phenotype map of an evolving digital organism
Source: PLoS Comput Biol. 2017 Feb 27;13(2):e1005414. doi: 10.1371/journal.pcbi.1005414 (PMC5348039; doi:10.1371/journal.pcbi.1005414)
Supplement: S2 File — Avida configuration files and bash scripts used to generate the data set. (ZIP) [file pcbi.1005414.s009.zip › merely_viable_organisms/ancestor_143.org]

dec
inc
nand
IO
h-divide
nop-C
if-n-equ
push
pop
swap-stk
h-alloc
nand
nand
h-alloc
jmp-head
nop-C
dec
nop-B
add
set-flow
push
if-label
nand
h-alloc
shift-r
pop
if-n-equ
pop
get-head
swap-stk
shift-r
get-head
shift-r
inc
add
pop
push
if-label
push
h-divide
pop
swap
nop-C
nop-A
sub
nop-A
if-label
if-less
jmp-head
shift-r
swap
pop
push
sub
nop-A
shift-l
h-alloc
h-copy
dec
add
h-alloc
shift-r
set-flow
get-head
nop-B
if-n-equ
set-flow
inc
nop-B
shift-r
if-label
h-search
nand
if-n-equ
jmp-head
h-copy
h-copy
get-head
IO
nop-B
h-search
nop-A
h-search
inc
get-head
nop-C
h-divide
nop-B
add
h-copy
mov-head
nop-A
nop-C
if-label
mov-head
dec
nop-B
nand
h-copy
add
