# Supplementary material for: The genotype-phenotype map of an evolving digital organism
Source: PLoS Comput Biol. 2017 Feb 27;13(2):e1005414. doi: 10.1371/journal.pcbi.1005414 (PMC5348039; doi:10.1371/journal.pcbi.1005414)
Supplement: S2 File — Avida configuration files and bash scripts used to generate the data set. (ZIP) [file pcbi.1005414.s009.zip › merely_viable_organisms/ancestor_144.org]

swap-stk
nand
if-less
if-label
h-alloc
jmp-head
IO
if-n-equ
set-flow
shift-l
h-search
nand
IO
add
h-search
jmp-head
get-head
set-flow
nand
get-head
nand
IO
sub
dec
nop-B
if-n-equ
set-flow
nop-A
mov-head
nop-C
nand
set-flow
if-label
dec
shift-r
push
pop
shift-r
dec
dec
nand
swap
IO
nop-A
dec
h-search
h-copy
h-divide
nop-B
jmp-head
mov-head
swap
jmp-head
h-search
h-search
h-alloc
h-copy
push
add
if-label
nand
push
shift-r
get-head
add
pop
swap-stk
h-search
get-head
jmp-head
swap
set-flow
h-divide
shift-l
dec
h-alloc
IO
jmp-head
inc
nop-B
push
nop-C
if-label
mov-head
swap-stk
jmp-head
nand
mov-head
h-alloc
push
inc
h-divide
get-head
if-less
h-search
jmp-head
pop
if-label
if-n-equ
if-less
