# Supplementary material for: The genotype-phenotype map of an evolving digital organism
Source: PLoS Comput Biol. 2017 Feb 27;13(2):e1005414. doi: 10.1371/journal.pcbi.1005414 (PMC5348039; doi:10.1371/journal.pcbi.1005414)
Supplement: S2 File — Avida configuration files and bash scripts used to generate the data set. (ZIP) [file pcbi.1005414.s009.zip › merely_viable_organisms/ancestor_145.org]

swap-stk
if-less
swap-stk
nop-A
nand
inc
nand
set-flow
pop
add
h-search
h-divide
if-less
shift-l
shift-r
h-alloc
push
swap
nop-C
jmp-head
nop-C
shift-l
dec
h-copy
shift-l
pop
nop-A
if-label
if-n-equ
h-copy
nop-A
if-less
h-search
if-n-equ
sub
h-search
pop
sub
pop
push
h-search
shift-l
add
pop
h-search
shift-l
push
set-flow
nop-C
if-less
dec
h-copy
get-head
shift-r
IO
pop
IO
push
shift-r
if-less
nop-A
h-alloc
h-copy
get-head
mov-head
swap
sub
if-label
if-n-equ
shift-r
push
sub
sub
h-divide
dec
nop-C
shift-l
swap
pop
if-label
h-search
h-alloc
h-copy
nand
swap-stk
nand
shift-r
mov-head
h-search
IO
h-copy
get-head
h-copy
nop-C
dec
if-n-equ
set-flow
if-label
if-n-equ
swap-stk
