# Supplementary material for: The genotype-phenotype map of an evolving digital organism
Source: PLoS Comput Biol. 2017 Feb 27;13(2):e1005414. doi: 10.1371/journal.pcbi.1005414 (PMC5348039; doi:10.1371/journal.pcbi.1005414)
Supplement: S2 File — Avida configuration files and bash scripts used to generate the data set. (ZIP) [file pcbi.1005414.s009.zip › merely_viable_organisms/ancestor_146.org]

nop-B
get-head
jmp-head
get-head
dec
pop
inc
pop
dec
h-divide
h-alloc
h-search
if-less
sub
sub
add
swap
set-flow
nop-A
nop-A
push
swap-stk
mov-head
nop-C
if-less
dec
inc
if-label
pop
pop
if-less
h-alloc
jmp-head
jmp-head
if-label
pop
shift-l
if-less
h-divide
push
inc
h-search
if-label
inc
IO
nop-B
jmp-head
add
h-search
shift-l
IO
h-copy
dec
nand
h-alloc
jmp-head
IO
pop
swap
jmp-head
h-divide
mov-head
mov-head
h-copy
IO
push
swap-stk
shift-l
h-copy
h-search
mov-head
get-head
pop
h-copy
h-divide
pop
IO
h-copy
IO
dec
get-head
IO
set-flow
if-less
get-head
inc
nop-C
nand
shift-r
dec
h-search
nand
get-head
if-less
push
nand
push
pop
shift-l
IO
