# Supplementary material for: The genotype-phenotype map of an evolving digital organism
Source: PLoS Comput Biol. 2017 Feb 27;13(2):e1005414. doi: 10.1371/journal.pcbi.1005414 (PMC5348039; doi:10.1371/journal.pcbi.1005414)
Supplement: S2 File — Avida configuration files and bash scripts used to generate the data set. (ZIP) [file pcbi.1005414.s009.zip › merely_viable_organisms/ancestor_147.org]

set-flow
mov-head
nop-C
h-divide
swap-stk
add
h-alloc
h-divide
nop-B
if-less
if-less
get-head
h-alloc
nand
if-less
nand
sub
get-head
nand
push
shift-l
h-search
shift-r
jmp-head
nand
dec
jmp-head
jmp-head
shift-l
if-label
h-alloc
swap
if-label
dec
sub
dec
IO
if-label
add
nop-B
swap
push
add
h-search
nop-C
if-label
pop
dec
nop-C
swap
nop-C
h-alloc
dec
h-divide
add
jmp-head
add
h-copy
shift-r
get-head
if-n-equ
get-head
h-divide
nop-B
h-copy
if-n-equ
mov-head
if-label
nop-B
add
dec
if-n-equ
shift-l
IO
mov-head
set-flow
if-less
pop
h-alloc
swap-stk
if-label
get-head
nop-C
push
mov-head
h-search
sub
h-divide
if-n-equ
nand
IO
get-head
h-copy
h-divide
mov-head
shift-r
h-search
h-divide
nop-A
if-label
