# Supplementary material for: The genotype-phenotype map of an evolving digital organism
Source: PLoS Comput Biol. 2017 Feb 27;13(2):e1005414. doi: 10.1371/journal.pcbi.1005414 (PMC5348039; doi:10.1371/journal.pcbi.1005414)
Supplement: S2 File — Avida configuration files and bash scripts used to generate the data set. (ZIP) [file pcbi.1005414.s009.zip › merely_viable_organisms/ancestor_148.org]

if-n-equ
add
h-alloc
set-flow
sub
if-less
swap-stk
h-divide
if-label
nop-B
h-alloc
shift-r
inc
IO
get-head
sub
swap-stk
shift-l
nop-B
swap
dec
dec
swap
nop-C
nop-C
sub
jmp-head
nop-C
if-less
if-n-equ
if-label
if-less
swap-stk
dec
nop-A
if-less
IO
IO
pop
if-label
swap
dec
IO
nop-A
dec
nand
IO
if-label
swap-stk
nop-C
push
if-label
if-less
pop
nop-B
if-label
h-alloc
h-copy
nand
h-search
if-n-equ
add
inc
swap-stk
h-alloc
nand
push
h-alloc
inc
IO
dec
nop-A
dec
dec
h-alloc
swap
add
h-alloc
push
shift-r
inc
set-flow
swap-stk
set-flow
nand
swap
nop-C
get-head
swap
h-alloc
h-divide
swap
IO
h-copy
set-flow
if-n-equ
nop-B
nop-A
h-alloc
mov-head
