# Supplementary material for: The genotype-phenotype map of an evolving digital organism
Source: PLoS Comput Biol. 2017 Feb 27;13(2):e1005414. doi: 10.1371/journal.pcbi.1005414 (PMC5348039; doi:10.1371/journal.pcbi.1005414)
Supplement: S2 File — Avida configuration files and bash scripts used to generate the data set. (ZIP) [file pcbi.1005414.s009.zip › merely_viable_organisms/ancestor_149.org]

h-alloc
mov-head
nop-C
h-search
if-n-equ
nop-C
if-less
dec
IO
if-n-equ
nand
swap
pop
swap
nop-C
push
pop
nop-A
nand
set-flow
nand
shift-l
jmp-head
swap-stk
h-alloc
nop-C
jmp-head
swap-stk
nand
sub
if-less
if-less
set-flow
pop
jmp-head
add
jmp-head
IO
nop-A
if-label
IO
h-search
push
shift-l
sub
swap-stk
if-label
sub
swap
pop
nand
swap
IO
push
swap-stk
inc
swap-stk
h-alloc
get-head
h-copy
add
shift-l
get-head
if-less
mov-head
set-flow
if-label
get-head
nop-C
h-divide
push
get-head
get-head
h-copy
swap
h-alloc
mov-head
if-label
add
if-n-equ
get-head
add
if-n-equ
nand
nop-B
h-copy
h-divide
nand
get-head
shift-r
add
swap-stk
sub
h-search
dec
nop-B
mov-head
jmp-head
h-search
get-head
