# Supplementary material for: The genotype-phenotype map of an evolving digital organism
Source: PLoS Comput Biol. 2017 Feb 27;13(2):e1005414. doi: 10.1371/journal.pcbi.1005414 (PMC5348039; doi:10.1371/journal.pcbi.1005414)
Supplement: S2 File — Avida configuration files and bash scripts used to generate the data set. (ZIP) [file pcbi.1005414.s009.zip › merely_viable_organisms/ancestor_15.org]

shift-r
h-search
nop-A
h-alloc
jmp-head
shift-r
swap-stk
pop
set-flow
nop-A
swap
inc
IO
dec
swap
if-n-equ
shift-r
h-divide
if-label
swap
h-alloc
pop
nop-B
swap-stk
if-label
swap
jmp-head
mov-head
nop-C
inc
get-head
nand
add
if-less
h-search
h-search
nand
h-copy
shift-l
inc
shift-r
nand
if-label
IO
get-head
h-divide
nand
sub
nand
sub
pop
push
h-alloc
if-label
IO
add
shift-l
get-head
add
pop
swap
nop-C
get-head
h-copy
h-copy
dec
if-less
nop-A
swap
shift-r
shift-l
h-divide
get-head
inc
if-less
h-search
h-alloc
if-n-equ
h-copy
h-search
nop-B
swap
mov-head
add
shift-l
h-copy
nop-A
h-alloc
set-flow
h-alloc
h-alloc
if-label
if-n-equ
jmp-head
shift-l
nop-C
if-less
mov-head
push
nop-A
