# Supplementary material for: The genotype-phenotype map of an evolving digital organism
Source: PLoS Comput Biol. 2017 Feb 27;13(2):e1005414. doi: 10.1371/journal.pcbi.1005414 (PMC5348039; doi:10.1371/journal.pcbi.1005414)
Supplement: S2 File — Avida configuration files and bash scripts used to generate the data set. (ZIP) [file pcbi.1005414.s009.zip › merely_viable_organisms/ancestor_150.org]

nop-A
IO
set-flow
set-flow
if-less
if-label
set-flow
shift-l
swap
nand
IO
h-alloc
swap
nop-A
inc
swap
sub
h-copy
shift-l
pop
if-less
if-less
add
set-flow
nand
nop-C
if-less
add
shift-r
mov-head
nop-C
sub
nand
h-search
set-flow
inc
pop
IO
h-divide
swap
h-search
if-less
if-n-equ
h-search
if-label
IO
h-search
if-label
shift-r
swap
if-n-equ
pop
nop-C
dec
dec
h-search
nop-A
inc
if-n-equ
set-flow
h-copy
sub
pop
shift-l
nop-A
nop-C
h-divide
h-search
h-copy
sub
h-search
if-n-equ
if-less
pop
nand
swap-stk
h-search
shift-l
nop-B
pop
h-copy
if-less
pop
jmp-head
inc
IO
h-divide
mov-head
push
get-head
swap-stk
pop
get-head
swap
if-label
nand
dec
push
nop-B
shift-l
