# Supplementary material for: The genotype-phenotype map of an evolving digital organism
Source: PLoS Comput Biol. 2017 Feb 27;13(2):e1005414. doi: 10.1371/journal.pcbi.1005414 (PMC5348039; doi:10.1371/journal.pcbi.1005414)
Supplement: S2 File — Avida configuration files and bash scripts used to generate the data set. (ZIP) [file pcbi.1005414.s009.zip › merely_viable_organisms/ancestor_151.org]

if-n-equ
nand
nop-A
add
if-n-equ
h-alloc
swap-stk
swap-stk
dec
h-alloc
set-flow
nop-A
push
mov-head
nop-C
dec
nop-A
add
push
h-alloc
nand
h-search
h-search
get-head
h-search
shift-r
set-flow
shift-r
sub
add
swap-stk
swap-stk
nop-C
nop-B
shift-l
nop-C
IO
h-search
dec
nop-A
nop-B
nop-C
IO
pop
nand
h-divide
push
swap-stk
h-copy
sub
h-divide
add
mov-head
h-divide
add
dec
get-head
h-divide
inc
sub
h-copy
jmp-head
dec
nop-B
if-less
nop-C
shift-l
set-flow
dec
nop-C
h-copy
h-search
pop
swap-stk
pop
nop-A
add
get-head
nop-B
if-label
h-search
IO
nand
dec
sub
nop-C
IO
sub
get-head
if-n-equ
nop-C
inc
h-alloc
inc
nand
h-search
h-alloc
shift-r
set-flow
shift-l
