# Supplementary material for: The genotype-phenotype map of an evolving digital organism
Source: PLoS Comput Biol. 2017 Feb 27;13(2):e1005414. doi: 10.1371/journal.pcbi.1005414 (PMC5348039; doi:10.1371/journal.pcbi.1005414)
Supplement: S2 File — Avida configuration files and bash scripts used to generate the data set. (ZIP) [file pcbi.1005414.s009.zip › merely_viable_organisms/ancestor_152.org]

swap
jmp-head
h-alloc
if-label
nop-C
get-head
nop-A
h-search
if-n-equ
mov-head
jmp-head
if-n-equ
nop-A
nop-B
shift-r
inc
nand
get-head
nop-A
swap-stk
h-divide
swap
push
if-less
set-flow
swap
if-label
nop-B
nop-B
dec
nop-B
if-less
pop
dec
inc
swap
nop-C
swap-stk
jmp-head
nop-C
add
swap-stk
nop-C
shift-r
nop-A
nop-A
shift-l
push
nop-A
inc
h-search
swap
nop-C
shift-l
h-copy
h-alloc
h-divide
mov-head
dec
mov-head
set-flow
swap
get-head
if-n-equ
inc
h-search
nand
dec
h-copy
pop
set-flow
if-less
if-label
if-label
nop-C
nop-C
nop-C
nop-B
if-label
sub
h-search
swap-stk
if-label
dec
inc
nop-C
push
swap-stk
set-flow
nop-A
jmp-head
sub
sub
shift-l
jmp-head
shift-l
if-less
h-copy
pop
push
