# Supplementary material for: The genotype-phenotype map of an evolving digital organism
Source: PLoS Comput Biol. 2017 Feb 27;13(2):e1005414. doi: 10.1371/journal.pcbi.1005414 (PMC5348039; doi:10.1371/journal.pcbi.1005414)
Supplement: S2 File — Avida configuration files and bash scripts used to generate the data set. (ZIP) [file pcbi.1005414.s009.zip › merely_viable_organisms/ancestor_153.org]

h-search
if-label
if-less
jmp-head
if-less
shift-l
nop-C
shift-l
set-flow
h-alloc
add
sub
pop
swap
nop-C
if-less
set-flow
mov-head
nop-C
nop-B
shift-r
dec
push
h-copy
get-head
nop-B
inc
swap
jmp-head
inc
push
inc
h-alloc
add
nand
add
shift-l
nop-A
swap-stk
nop-B
h-alloc
nand
shift-l
IO
if-n-equ
sub
jmp-head
dec
swap-stk
h-search
h-copy
nop-B
h-divide
h-copy
add
swap-stk
inc
swap
h-divide
swap-stk
shift-l
h-copy
mov-head
IO
nand
shift-r
shift-l
push
shift-r
h-search
swap-stk
shift-r
pop
dec
nop-C
add
mov-head
h-search
dec
if-less
h-copy
jmp-head
sub
swap
push
get-head
h-divide
h-alloc
h-alloc
IO
swap-stk
IO
if-label
shift-r
if-n-equ
nop-C
shift-l
h-alloc
shift-l
h-copy
