# Supplementary material for: The genotype-phenotype map of an evolving digital organism
Source: PLoS Comput Biol. 2017 Feb 27;13(2):e1005414. doi: 10.1371/journal.pcbi.1005414 (PMC5348039; doi:10.1371/journal.pcbi.1005414)
Supplement: S2 File — Avida configuration files and bash scripts used to generate the data set. (ZIP) [file pcbi.1005414.s009.zip › merely_viable_organisms/ancestor_154.org]

nop-A
inc
dec
nop-A
if-label
nand
nop-A
shift-r
h-divide
pop
h-search
push
shift-l
nand
jmp-head
dec
pop
h-alloc
set-flow
swap
if-less
h-alloc
swap
nop-C
if-less
jmp-head
nop-C
if-less
nop-B
shift-l
inc
set-flow
nop-A
nop-A
shift-l
h-divide
h-alloc
dec
set-flow
shift-r
sub
add
shift-r
h-search
nop-C
shift-l
pop
if-less
h-alloc
h-search
pop
sub
h-copy
h-copy
push
h-alloc
if-n-equ
nop-C
sub
sub
nand
if-n-equ
h-search
nop-C
nop-C
swap-stk
swap-stk
mov-head
h-search
mov-head
get-head
nop-C
shift-r
h-divide
IO
set-flow
if-label
mov-head
nop-B
swap-stk
pop
inc
nop-C
nop-A
IO
if-n-equ
h-alloc
h-search
inc
push
nop-C
nop-C
get-head
if-less
mov-head
push
dec
shift-r
mov-head
swap-stk
