# Supplementary material for: The genotype-phenotype map of an evolving digital organism
Source: PLoS Comput Biol. 2017 Feb 27;13(2):e1005414. doi: 10.1371/journal.pcbi.1005414 (PMC5348039; doi:10.1371/journal.pcbi.1005414)
Supplement: S2 File — Avida configuration files and bash scripts used to generate the data set. (ZIP) [file pcbi.1005414.s009.zip › merely_viable_organisms/ancestor_155.org]

if-less
nop-C
pop
dec
nop-A
add
swap-stk
swap
swap-stk
pop
h-alloc
shift-l
inc
shift-r
sub
if-less
get-head
swap
if-label
get-head
if-label
inc
if-label
swap-stk
inc
h-divide
dec
shift-r
get-head
swap
nop-C
nop-C
set-flow
add
push
nop-C
if-n-equ
add
set-flow
nop-A
sub
dec
add
add
inc
swap-stk
nop-B
sub
if-label
set-flow
set-flow
IO
if-less
jmp-head
add
jmp-head
nop-C
set-flow
sub
swap-stk
get-head
h-copy
if-less
dec
if-less
IO
IO
h-divide
nand
set-flow
swap-stk
nand
push
get-head
h-copy
swap-stk
sub
pop
inc
if-n-equ
swap-stk
IO
h-divide
inc
mov-head
h-search
shift-l
pop
h-divide
h-divide
sub
swap
push
nop-A
if-n-equ
if-less
shift-r
if-n-equ
add
mov-head
