# Supplementary material for: The genotype-phenotype map of an evolving digital organism
Source: PLoS Comput Biol. 2017 Feb 27;13(2):e1005414. doi: 10.1371/journal.pcbi.1005414 (PMC5348039; doi:10.1371/journal.pcbi.1005414)
Supplement: S2 File — Avida configuration files and bash scripts used to generate the data set. (ZIP) [file pcbi.1005414.s009.zip › merely_viable_organisms/ancestor_156.org]

push
h-divide
sub
if-less
set-flow
nand
nand
h-alloc
set-flow
h-divide
if-less
IO
shift-r
if-label
swap
nop-C
add
nop-A
shift-l
shift-l
jmp-head
nop-C
push
h-copy
swap
sub
inc
dec
set-flow
h-divide
nop-C
if-label
add
nop-B
inc
if-n-equ
h-alloc
dec
if-label
shift-r
h-alloc
add
set-flow
pop
h-alloc
h-search
h-copy
h-divide
nop-B
h-alloc
get-head
mov-head
IO
nop-A
nop-B
h-divide
jmp-head
if-less
shift-l
h-copy
shift-l
if-label
h-divide
push
swap
h-alloc
shift-l
nop-A
h-search
mov-head
add
h-alloc
h-divide
if-n-equ
set-flow
swap
h-alloc
h-divide
h-divide
inc
shift-r
jmp-head
if-label
sub
nop-A
h-search
inc
h-alloc
swap-stk
swap
nop-A
nand
if-label
jmp-head
nand
sub
nop-C
pop
nop-B
nop-C
