# Supplementary material for: The genotype-phenotype map of an evolving digital organism
Source: PLoS Comput Biol. 2017 Feb 27;13(2):e1005414. doi: 10.1371/journal.pcbi.1005414 (PMC5348039; doi:10.1371/journal.pcbi.1005414)
Supplement: S2 File — Avida configuration files and bash scripts used to generate the data set. (ZIP) [file pcbi.1005414.s009.zip › merely_viable_organisms/ancestor_157.org]

shift-l
add
set-flow
swap-stk
nop-B
if-less
mov-head
h-alloc
sub
add
sub
push
set-flow
set-flow
nop-A
pop
nop-B
IO
sub
nand
mov-head
nop-C
add
nop-C
dec
inc
nop-C
shift-r
shift-l
get-head
add
dec
get-head
set-flow
h-divide
nop-B
dec
if-less
swap-stk
h-divide
h-copy
nop-C
if-less
nop-C
add
add
nop-A
nop-B
push
if-n-equ
mov-head
swap
swap-stk
h-alloc
shift-l
h-alloc
if-label
shift-r
if-label
shift-l
if-less
if-label
h-copy
if-less
nop-A
if-label
get-head
swap
dec
jmp-head
h-alloc
jmp-head
swap-stk
set-flow
sub
swap-stk
set-flow
if-n-equ
inc
IO
nop-B
if-label
if-n-equ
shift-r
pop
push
if-label
sub
h-divide
nop-A
pop
h-search
nand
h-search
swap
sub
nop-A
swap
mov-head
add
