# Supplementary material for: The genotype-phenotype map of an evolving digital organism
Source: PLoS Comput Biol. 2017 Feb 27;13(2):e1005414. doi: 10.1371/journal.pcbi.1005414 (PMC5348039; doi:10.1371/journal.pcbi.1005414)
Supplement: S2 File — Avida configuration files and bash scripts used to generate the data set. (ZIP) [file pcbi.1005414.s009.zip › merely_viable_organisms/ancestor_158.org]

nand
swap
if-n-equ
h-divide
h-alloc
if-less
swap
nand
pop
swap-stk
pop
h-alloc
pop
nop-B
swap
push
pop
if-n-equ
IO
push
nop-A
pop
swap-stk
swap
push
swap-stk
swap
swap
swap-stk
dec
jmp-head
nop-C
dec
if-n-equ
h-alloc
dec
dec
swap
get-head
dec
dec
if-less
push
dec
swap
push
IO
pop
shift-l
nop-B
dec
swap
set-flow
nand
push
if-n-equ
nop-C
push
shift-l
if-less
get-head
if-n-equ
if-n-equ
add
h-search
h-divide
if-n-equ
set-flow
h-divide
swap
h-copy
sub
mov-head
inc
swap
mov-head
jmp-head
IO
add
sub
h-alloc
set-flow
h-alloc
add
h-alloc
swap
IO
nand
nop-A
swap-stk
if-label
mov-head
inc
if-less
push
if-less
swap
shift-l
pop
shift-l
