# Supplementary material for: The genotype-phenotype map of an evolving digital organism
Source: PLoS Comput Biol. 2017 Feb 27;13(2):e1005414. doi: 10.1371/journal.pcbi.1005414 (PMC5348039; doi:10.1371/journal.pcbi.1005414)
Supplement: S2 File — Avida configuration files and bash scripts used to generate the data set. (ZIP) [file pcbi.1005414.s009.zip › merely_viable_organisms/ancestor_159.org]

if-n-equ
nop-B
h-divide
swap
pop
jmp-head
if-label
shift-r
nop-A
nop-A
sub
nop-C
h-alloc
pop
dec
if-n-equ
nand
shift-l
add
dec
sub
inc
IO
h-search
push
h-search
push
swap-stk
dec
h-search
add
IO
get-head
shift-r
add
swap
nop-C
if-n-equ
dec
if-less
sub
shift-l
sub
sub
push
jmp-head
nop-C
nop-B
h-search
nand
add
add
dec
swap
swap-stk
sub
swap-stk
if-less
shift-r
inc
h-alloc
set-flow
h-search
get-head
if-n-equ
nop-A
h-divide
inc
set-flow
h-copy
mov-head
nop-A
jmp-head
IO
swap-stk
if-less
nop-A
if-less
swap
h-alloc
nop-C
nop-B
add
if-label
dec
get-head
set-flow
inc
nop-B
add
if-less
nop-B
mov-head
mov-head
nand
h-search
shift-l
jmp-head
shift-l
pop
