# Supplementary material for: The genotype-phenotype map of an evolving digital organism
Source: PLoS Comput Biol. 2017 Feb 27;13(2):e1005414. doi: 10.1371/journal.pcbi.1005414 (PMC5348039; doi:10.1371/journal.pcbi.1005414)
Supplement: S2 File — Avida configuration files and bash scripts used to generate the data set. (ZIP) [file pcbi.1005414.s009.zip › merely_viable_organisms/ancestor_16.org]

get-head
add
pop
h-search
IO
jmp-head
if-n-equ
if-less
get-head
nop-A
swap-stk
sub
jmp-head
set-flow
pop
h-search
sub
sub
shift-r
h-alloc
set-flow
nop-A
swap
nop-B
swap-stk
if-label
shift-r
if-label
nand
add
add
mov-head
nop-C
IO
h-search
pop
h-alloc
if-n-equ
pop
nop-B
inc
h-alloc
h-search
shift-r
swap-stk
shift-r
nop-B
h-divide
h-copy
if-label
add
sub
mov-head
shift-r
if-less
nop-A
add
nop-B
h-copy
nop-C
get-head
add
nop-C
nop-B
h-copy
h-alloc
if-less
h-divide
h-search
if-n-equ
swap
set-flow
h-search
nop-A
if-less
swap-stk
inc
if-n-equ
jmp-head
h-alloc
swap-stk
nand
swap
swap-stk
h-divide
nop-A
if-n-equ
nop-A
inc
if-n-equ
push
shift-l
nop-C
shift-r
nop-C
h-divide
dec
set-flow
inc
swap
