# Supplementary material for: The genotype-phenotype map of an evolving digital organism
Source: PLoS Comput Biol. 2017 Feb 27;13(2):e1005414. doi: 10.1371/journal.pcbi.1005414 (PMC5348039; doi:10.1371/journal.pcbi.1005414)
Supplement: S2 File — Avida configuration files and bash scripts used to generate the data set. (ZIP) [file pcbi.1005414.s009.zip › merely_viable_organisms/ancestor_160.org]

if-less
nop-C
sub
if-label
if-n-equ
swap
nand
h-divide
h-search
h-alloc
inc
shift-l
if-label
if-label
nop-A
nop-A
dec
get-head
IO
h-search
swap
h-alloc
sub
shift-l
h-divide
nop-C
if-n-equ
shift-r
inc
nop-B
nand
nop-C
shift-r
if-less
set-flow
h-search
if-less
add
set-flow
nop-A
IO
add
dec
if-n-equ
nop-B
swap-stk
get-head
mov-head
nop-C
h-alloc
inc
nop-B
swap-stk
nop-B
nop-A
pop
add
get-head
push
nop-A
set-flow
sub
h-copy
nop-B
if-n-equ
inc
push
h-divide
shift-l
pop
mov-head
add
push
push
h-search
h-alloc
IO
if-n-equ
nop-A
if-less
nop-C
sub
if-label
h-divide
IO
swap-stk
if-less
dec
nop-C
h-divide
add
swap
nop-B
h-search
nop-B
if-n-equ
if-label
if-n-equ
dec
jmp-head
