# Supplementary material for: The genotype-phenotype map of an evolving digital organism
Source: PLoS Comput Biol. 2017 Feb 27;13(2):e1005414. doi: 10.1371/journal.pcbi.1005414 (PMC5348039; doi:10.1371/journal.pcbi.1005414)
Supplement: S2 File — Avida configuration files and bash scripts used to generate the data set. (ZIP) [file pcbi.1005414.s009.zip › merely_viable_organisms/ancestor_161.org]

swap
nop-A
nop-A
sub
IO
dec
sub
push
get-head
shift-r
h-alloc
dec
swap
nop-C
IO
set-flow
h-alloc
dec
inc
mov-head
nop-C
get-head
nand
if-n-equ
get-head
shift-r
h-alloc
sub
nop-A
sub
get-head
dec
push
if-label
h-search
if-label
nop-C
h-divide
nop-B
nop-C
if-n-equ
nop-B
mov-head
inc
dec
set-flow
set-flow
swap
IO
nop-B
h-alloc
nop-A
nop-B
nand
dec
swap-stk
set-flow
swap
swap
nop-B
nand
dec
sub
h-alloc
nop-C
h-divide
inc
IO
sub
h-alloc
add
nand
set-flow
if-n-equ
nand
IO
shift-l
get-head
swap-stk
push
swap-stk
nop-B
h-copy
h-divide
nop-A
IO
push
nop-B
inc
pop
set-flow
if-label
swap-stk
mov-head
inc
dec
if-less
get-head
inc
set-flow
