# Supplementary material for: The genotype-phenotype map of an evolving digital organism
Source: PLoS Comput Biol. 2017 Feb 27;13(2):e1005414. doi: 10.1371/journal.pcbi.1005414 (PMC5348039; doi:10.1371/journal.pcbi.1005414)
Supplement: S2 File — Avida configuration files and bash scripts used to generate the data set. (ZIP) [file pcbi.1005414.s009.zip › merely_viable_organisms/ancestor_162.org]

dec
if-n-equ
pop
h-search
sub
nop-A
pop
nop-C
sub
h-alloc
if-label
swap
nop-C
jmp-head
nop-C
swap-stk
h-divide
if-less
nand
IO
IO
h-copy
jmp-head
jmp-head
nand
nop-C
h-search
h-search
nop-C
swap-stk
shift-r
nop-C
sub
if-less
nand
sub
if-n-equ
nop-C
nop-C
nop-B
swap
get-head
h-alloc
nop-B
if-less
IO
sub
dec
shift-r
nand
h-search
if-n-equ
if-less
push
nand
push
shift-l
if-label
dec
add
if-n-equ
if-label
swap
if-n-equ
h-copy
if-label
nop-B
if-n-equ
pop
h-copy
h-divide
nop-A
if-n-equ
swap
if-n-equ
swap
mov-head
if-n-equ
IO
dec
swap
nop-A
set-flow
if-label
IO
swap
nand
if-label
if-n-equ
nop-B
IO
if-label
inc
mov-head
shift-l
mov-head
sub
get-head
h-search
get-head
