# Supplementary material for: The genotype-phenotype map of an evolving digital organism
Source: PLoS Comput Biol. 2017 Feb 27;13(2):e1005414. doi: 10.1371/journal.pcbi.1005414 (PMC5348039; doi:10.1371/journal.pcbi.1005414)
Supplement: S2 File — Avida configuration files and bash scripts used to generate the data set. (ZIP) [file pcbi.1005414.s009.zip › merely_viable_organisms/ancestor_163.org]

add
dec
nop-B
if-n-equ
shift-l
dec
sub
h-divide
mov-head
nop-C
if-n-equ
get-head
nop-C
shift-r
nop-C
if-n-equ
set-flow
h-divide
jmp-head
h-alloc
nop-A
nop-C
jmp-head
swap-stk
nand
set-flow
nop-A
h-divide
nop-C
sub
swap-stk
if-label
nop-B
mov-head
shift-r
swap-stk
shift-r
mov-head
push
inc
pop
nop-C
get-head
swap
dec
add
shift-r
shift-l
if-label
nop-B
shift-r
shift-l
h-search
nop-B
h-copy
nop-A
if-n-equ
h-divide
push
h-copy
get-head
swap-stk
dec
nand
h-alloc
pop
shift-r
swap-stk
nand
h-divide
add
if-less
h-alloc
sub
dec
nop-B
if-n-equ
shift-l
swap-stk
shift-r
mov-head
inc
if-label
add
push
get-head
dec
if-n-equ
swap-stk
h-alloc
mov-head
set-flow
h-search
shift-r
nop-B
jmp-head
h-search
if-n-equ
h-alloc
mov-head
