# Supplementary material for: The genotype-phenotype map of an evolving digital organism
Source: PLoS Comput Biol. 2017 Feb 27;13(2):e1005414. doi: 10.1371/journal.pcbi.1005414 (PMC5348039; doi:10.1371/journal.pcbi.1005414)
Supplement: S2 File — Avida configuration files and bash scripts used to generate the data set. (ZIP) [file pcbi.1005414.s009.zip › merely_viable_organisms/ancestor_164.org]

if-label
h-alloc
add
h-divide
h-alloc
swap-stk
swap-stk
nop-C
if-label
h-alloc
push
nop-A
pop
nop-C
h-alloc
swap-stk
shift-r
if-less
shift-l
shift-r
sub
dec
sub
add
jmp-head
nop-C
h-copy
h-divide
dec
if-less
set-flow
if-label
sub
h-divide
push
dec
h-alloc
set-flow
nop-C
sub
h-search
IO
get-head
nop-B
h-copy
nop-A
h-divide
nop-C
add
pop
h-divide
nop-B
if-n-equ
shift-r
h-search
h-copy
h-divide
shift-r
if-label
shift-l
if-less
mov-head
inc
nop-C
nop-B
h-alloc
nop-C
add
jmp-head
if-n-equ
nop-B
get-head
h-divide
shift-l
mov-head
pop
h-divide
nop-B
add
h-search
get-head
IO
shift-l
h-copy
IO
mov-head
nop-B
h-copy
mov-head
swap
if-n-equ
set-flow
get-head
dec
get-head
h-copy
shift-l
shift-r
jmp-head
mov-head
