# Supplementary material for: The genotype-phenotype map of an evolving digital organism
Source: PLoS Comput Biol. 2017 Feb 27;13(2):e1005414. doi: 10.1371/journal.pcbi.1005414 (PMC5348039; doi:10.1371/journal.pcbi.1005414)
Supplement: S2 File — Avida configuration files and bash scripts used to generate the data set. (ZIP) [file pcbi.1005414.s009.zip › merely_viable_organisms/ancestor_165.org]

sub
IO
h-divide
push
if-label
nop-C
nop-A
h-search
sub
jmp-head
nop-A
h-alloc
swap
set-flow
nop-A
swap-stk
add
nand
nop-B
swap
h-divide
h-divide
dec
push
if-less
inc
pop
IO
swap
if-n-equ
mov-head
nop-C
swap
h-copy
push
pop
h-search
shift-r
swap-stk
push
if-label
h-search
swap-stk
pop
push
h-search
get-head
IO
h-divide
push
inc
dec
h-copy
add
if-label
sub
if-n-equ
shift-r
mov-head
swap
push
set-flow
IO
pop
push
pop
swap-stk
nop-A
push
nand
shift-r
inc
h-alloc
nop-C
set-flow
IO
if-n-equ
dec
h-divide
add
set-flow
if-n-equ
nand
mov-head
if-less
if-n-equ
add
if-less
mov-head
h-alloc
shift-r
shift-l
nop-C
if-n-equ
shift-l
push
if-n-equ
push
shift-r
push
