# Supplementary material for: The genotype-phenotype map of an evolving digital organism
Source: PLoS Comput Biol. 2017 Feb 27;13(2):e1005414. doi: 10.1371/journal.pcbi.1005414 (PMC5348039; doi:10.1371/journal.pcbi.1005414)
Supplement: S2 File — Avida configuration files and bash scripts used to generate the data set. (ZIP) [file pcbi.1005414.s009.zip › merely_viable_organisms/ancestor_166.org]

if-label
nop-A
nand
swap-stk
h-alloc
if-label
get-head
swap
nand
add
inc
dec
h-divide
mov-head
nop-C
push
jmp-head
pop
nand
set-flow
nop-C
h-search
if-less
swap
shift-l
sub
h-alloc
sub
IO
if-less
set-flow
pop
h-alloc
shift-l
sub
if-label
swap-stk
nop-A
nop-B
shift-l
if-less
h-copy
sub
add
h-divide
h-divide
swap
nop-C
nop-C
inc
push
dec
set-flow
get-head
nand
shift-l
shift-r
nop-C
add
h-alloc
add
mov-head
h-search
push
pop
pop
IO
set-flow
shift-r
if-label
nop-B
swap
add
get-head
h-divide
if-label
pop
if-less
sub
inc
push
nop-B
h-alloc
push
sub
if-less
h-copy
h-copy
mov-head
h-divide
get-head
if-n-equ
swap
add
push
swap
shift-l
nop-B
h-alloc
swap-stk
