# Supplementary material for: The genotype-phenotype map of an evolving digital organism
Source: PLoS Comput Biol. 2017 Feb 27;13(2):e1005414. doi: 10.1371/journal.pcbi.1005414 (PMC5348039; doi:10.1371/journal.pcbi.1005414)
Supplement: S2 File — Avida configuration files and bash scripts used to generate the data set. (ZIP) [file pcbi.1005414.s009.zip › merely_viable_organisms/ancestor_167.org]

add
get-head
nand
if-label
nop-A
if-label
IO
add
h-search
get-head
get-head
shift-l
nop-A
dec
if-n-equ
h-alloc
shift-r
h-alloc
swap-stk
pop
pop
swap-stk
IO
IO
sub
get-head
get-head
get-head
get-head
inc
swap
if-less
swap-stk
shift-r
swap-stk
nop-C
inc
pop
swap
dec
shift-l
dec
set-flow
nop-A
mov-head
nop-C
if-n-equ
add
if-label
h-divide
dec
nand
IO
shift-r
jmp-head
h-divide
if-less
swap
if-n-equ
h-search
if-label
nop-B
jmp-head
shift-l
swap
nand
nop-C
if-label
IO
h-alloc
h-copy
IO
nop-B
if-label
sub
nop-B
IO
h-copy
if-n-equ
h-divide
pop
nop-C
dec
shift-l
dec
nop-B
if-n-equ
nop-A
if-label
inc
nop-B
if-n-equ
shift-r
IO
jmp-head
mov-head
h-divide
h-alloc
sub
swap
