# Supplementary material for: The genotype-phenotype map of an evolving digital organism
Source: PLoS Comput Biol. 2017 Feb 27;13(2):e1005414. doi: 10.1371/journal.pcbi.1005414 (PMC5348039; doi:10.1371/journal.pcbi.1005414)
Supplement: S2 File — Avida configuration files and bash scripts used to generate the data set. (ZIP) [file pcbi.1005414.s009.zip › merely_viable_organisms/ancestor_168.org]

add
h-alloc
push
nop-B
inc
swap-stk
h-search
inc
IO
IO
h-divide
nop-B
swap
nop-C
swap-stk
jmp-head
nop-C
add
swap-stk
if-n-equ
dec
nop-C
dec
nop-C
swap
pop
if-less
shift-r
swap-stk
set-flow
dec
get-head
nop-C
IO
h-search
shift-r
get-head
if-n-equ
h-divide
IO
add
push
h-divide
h-copy
add
nop-B
pop
pop
nop-C
mov-head
jmp-head
swap
shift-r
if-n-equ
nop-B
nop-B
add
pop
jmp-head
nand
shift-l
nand
nop-A
nop-B
jmp-head
h-divide
jmp-head
jmp-head
shift-r
mov-head
if-label
if-n-equ
if-label
pop
if-n-equ
swap-stk
if-less
jmp-head
h-copy
h-alloc
IO
jmp-head
nop-A
nand
add
shift-l
nop-B
if-less
dec
if-less
shift-r
nop-B
if-less
inc
h-copy
get-head
shift-l
jmp-head
sub
if-label
