# Supplementary material for: The genotype-phenotype map of an evolving digital organism
Source: PLoS Comput Biol. 2017 Feb 27;13(2):e1005414. doi: 10.1371/journal.pcbi.1005414 (PMC5348039; doi:10.1371/journal.pcbi.1005414)
Supplement: S2 File — Avida configuration files and bash scripts used to generate the data set. (ZIP) [file pcbi.1005414.s009.zip › merely_viable_organisms/ancestor_169.org]

sub
nop-B
jmp-head
if-less
if-n-equ
h-search
h-alloc
shift-l
add
if-label
nop-B
if-less
nop-A
inc
h-divide
if-n-equ
get-head
push
sub
swap
nop-C
if-label
pop
if-n-equ
IO
set-flow
sub
shift-r
shift-l
get-head
h-alloc
dec
mov-head
nop-C
h-search
get-head
nop-C
h-alloc
shift-r
pop
h-divide
if-label
if-less
dec
swap
nand
nop-A
pop
h-copy
push
swap
mov-head
h-divide
get-head
get-head
nop-C
if-n-equ
inc
mov-head
push
h-copy
nand
swap
IO
swap-stk
swap
sub
shift-l
swap-stk
pop
dec
pop
nop-A
pop
h-divide
IO
if-n-equ
set-flow
IO
swap-stk
dec
nop-A
nop-B
swap-stk
if-less
mov-head
dec
h-divide
h-alloc
if-label
shift-l
nop-A
shift-r
pop
IO
IO
shift-l
swap-stk
sub
h-search
