# Supplementary material for: The genotype-phenotype map of an evolving digital organism
Source: PLoS Comput Biol. 2017 Feb 27;13(2):e1005414. doi: 10.1371/journal.pcbi.1005414 (PMC5348039; doi:10.1371/journal.pcbi.1005414)
Supplement: S2 File — Avida configuration files and bash scripts used to generate the data set. (ZIP) [file pcbi.1005414.s009.zip › merely_viable_organisms/ancestor_17.org]

sub
push
nop-C
pop
swap
swap-stk
push
if-n-equ
get-head
pop
set-flow
if-less
swap-stk
jmp-head
h-search
inc
h-divide
pop
get-head
if-n-equ
nop-C
if-less
h-divide
h-alloc
nand
dec
get-head
IO
swap-stk
swap-stk
get-head
set-flow
swap
nop-C
nop-B
push
shift-l
jmp-head
nop-C
shift-l
shift-r
h-search
get-head
push
if-n-equ
h-search
sub
push
h-copy
if-label
nop-B
if-less
if-less
if-less
dec
swap
swap-stk
dec
shift-l
h-divide
swap
nop-A
push
dec
pop
mov-head
if-n-equ
h-alloc
IO
h-search
shift-r
h-copy
jmp-head
swap
inc
h-copy
swap-stk
inc
inc
dec
inc
nop-C
add
dec
nop-A
shift-r
h-divide
push
h-alloc
swap
h-alloc
add
nand
if-label
shift-r
swap-stk
shift-r
get-head
nand
h-copy
