# Supplementary material for: The genotype-phenotype map of an evolving digital organism
Source: PLoS Comput Biol. 2017 Feb 27;13(2):e1005414. doi: 10.1371/journal.pcbi.1005414 (PMC5348039; doi:10.1371/journal.pcbi.1005414)
Supplement: S2 File — Avida configuration files and bash scripts used to generate the data set. (ZIP) [file pcbi.1005414.s009.zip › merely_viable_organisms/ancestor_170.org]

shift-r
swap-stk
h-search
dec
h-alloc
get-head
IO
IO
dec
dec
dec
if-less
IO
h-alloc
if-n-equ
sub
nop-B
shift-r
swap
nop-C
if-less
if-label
nop-C
swap-stk
if-n-equ
shift-r
jmp-head
nop-C
set-flow
h-search
swap
swap-stk
nop-A
if-less
h-alloc
h-search
swap
h-copy
add
IO
if-n-equ
dec
pop
nop-C
push
nop-A
h-search
nand
if-n-equ
if-less
add
shift-l
h-divide
nop-C
IO
add
pop
shift-r
dec
h-copy
inc
swap-stk
sub
mov-head
push
h-alloc
if-less
shift-l
h-search
swap-stk
add
swap
h-search
pop
swap-stk
h-divide
h-divide
if-label
jmp-head
add
h-divide
push
shift-l
if-n-equ
nand
add
if-n-equ
set-flow
jmp-head
pop
mov-head
h-copy
push
jmp-head
pop
if-label
mov-head
push
shift-l
nand
