# Supplementary material for: The genotype-phenotype map of an evolving digital organism
Source: PLoS Comput Biol. 2017 Feb 27;13(2):e1005414. doi: 10.1371/journal.pcbi.1005414 (PMC5348039; doi:10.1371/journal.pcbi.1005414)
Supplement: S2 File — Avida configuration files and bash scripts used to generate the data set. (ZIP) [file pcbi.1005414.s009.zip › merely_viable_organisms/ancestor_171.org]

if-n-equ
pop
nand
inc
h-divide
h-alloc
h-divide
nand
IO
get-head
get-head
nop-B
inc
nand
if-n-equ
if-label
nop-B
nand
h-alloc
push
h-alloc
nop-B
nop-A
inc
inc
if-less
push
nand
swap-stk
nop-B
set-flow
nop-A
nop-B
push
swap-stk
dec
dec
nop-C
mov-head
nop-C
h-search
if-less
h-divide
if-n-equ
h-alloc
IO
inc
h-search
if-label
nand
push
swap
if-n-equ
h-copy
shift-r
if-label
dec
add
nand
nop-B
shift-l
push
if-n-equ
nop-A
dec
h-divide
mov-head
h-alloc
nop-A
h-divide
swap-stk
nop-B
h-alloc
if-label
mov-head
jmp-head
IO
h-divide
if-n-equ
swap-stk
jmp-head
shift-l
inc
get-head
add
h-copy
get-head
set-flow
swap-stk
nop-A
sub
get-head
h-search
pop
h-divide
nand
nop-B
swap
if-label
if-n-equ
