# Supplementary material for: The genotype-phenotype map of an evolving digital organism
Source: PLoS Comput Biol. 2017 Feb 27;13(2):e1005414. doi: 10.1371/journal.pcbi.1005414 (PMC5348039; doi:10.1371/journal.pcbi.1005414)
Supplement: S2 File — Avida configuration files and bash scripts used to generate the data set. (ZIP) [file pcbi.1005414.s009.zip › merely_viable_organisms/ancestor_172.org]

swap-stk
h-search
if-less
inc
pop
h-search
swap-stk
shift-r
inc
nop-C
h-alloc
if-less
inc
swap-stk
shift-l
set-flow
sub
pop
push
nop-C
swap
nop-C
shift-l
IO
jmp-head
nop-C
shift-r
sub
get-head
inc
h-alloc
get-head
pop
shift-l
shift-r
nop-A
nand
h-search
h-divide
IO
h-divide
if-less
sub
nop-B
if-label
shift-r
h-copy
nop-C
shift-r
if-label
nop-C
jmp-head
inc
sub
mov-head
inc
shift-l
if-label
nop-A
dec
h-alloc
shift-r
mov-head
h-alloc
get-head
dec
mov-head
sub
set-flow
if-label
push
h-alloc
push
inc
nand
h-divide
nop-B
inc
h-divide
h-alloc
h-alloc
IO
push
shift-l
push
pop
swap-stk
if-label
if-less
dec
add
shift-l
shift-l
nop-B
if-label
nop-A
swap-stk
shift-l
nop-B
set-flow
