# Supplementary material for: The genotype-phenotype map of an evolving digital organism
Source: PLoS Comput Biol. 2017 Feb 27;13(2):e1005414. doi: 10.1371/journal.pcbi.1005414 (PMC5348039; doi:10.1371/journal.pcbi.1005414)
Supplement: S2 File — Avida configuration files and bash scripts used to generate the data set. (ZIP) [file pcbi.1005414.s009.zip › merely_viable_organisms/ancestor_173.org]

nop-A
push
nop-A
IO
jmp-head
nop-C
push
IO
get-head
jmp-head
h-divide
mov-head
shift-l
jmp-head
shift-l
h-search
nop-A
get-head
h-alloc
if-n-equ
shift-l
set-flow
if-label
h-alloc
dec
inc
jmp-head
IO
IO
nop-B
shift-r
nop-B
pop
push
h-divide
swap-stk
push
shift-l
get-head
swap
get-head
get-head
nop-C
h-search
sub
shift-l
nop-B
shift-r
swap
h-search
IO
add
shift-r
inc
push
set-flow
nop-A
IO
shift-l
nand
h-divide
mov-head
nop-C
pop
sub
nop-C
swap
sub
h-divide
sub
nop-C
get-head
push
nop-C
nand
sub
push
nop-A
nop-B
h-search
swap
h-divide
pop
add
push
IO
sub
h-copy
h-alloc
nand
sub
mov-head
get-head
dec
h-copy
nop-C
mov-head
nop-B
dec
mov-head
