# Supplementary material for: The genotype-phenotype map of an evolving digital organism
Source: PLoS Comput Biol. 2017 Feb 27;13(2):e1005414. doi: 10.1371/journal.pcbi.1005414 (PMC5348039; doi:10.1371/journal.pcbi.1005414)
Supplement: S2 File — Avida configuration files and bash scripts used to generate the data set. (ZIP) [file pcbi.1005414.s009.zip › merely_viable_organisms/ancestor_174.org]

pop
sub
swap-stk
if-label
if-label
add
IO
sub
pop
pop
if-n-equ
inc
inc
sub
add
if-label
h-search
if-less
nop-A
push
set-flow
h-alloc
set-flow
IO
h-alloc
get-head
get-head
swap
nop-C
nop-C
nand
IO
jmp-head
nop-C
nand
if-n-equ
get-head
set-flow
sub
jmp-head
h-alloc
swap
inc
add
h-copy
if-n-equ
nop-A
nop-C
jmp-head
inc
set-flow
set-flow
nop-A
push
h-search
jmp-head
IO
if-less
shift-r
mov-head
nop-C
push
shift-r
h-divide
dec
push
h-divide
h-copy
mov-head
IO
mov-head
if-n-equ
jmp-head
shift-r
h-search
add
if-less
h-alloc
get-head
push
h-search
add
nop-A
dec
h-search
h-divide
nop-B
if-n-equ
dec
h-divide
add
pop
h-copy
mov-head
inc
push
sub
pop
nop-A
dec
