# Supplementary material for: The genotype-phenotype map of an evolving digital organism
Source: PLoS Comput Biol. 2017 Feb 27;13(2):e1005414. doi: 10.1371/journal.pcbi.1005414 (PMC5348039; doi:10.1371/journal.pcbi.1005414)
Supplement: S2 File — Avida configuration files and bash scripts used to generate the data set. (ZIP) [file pcbi.1005414.s009.zip › merely_viable_organisms/ancestor_175.org]

if-label
if-n-equ
IO
h-alloc
IO
inc
nop-B
nop-C
nop-A
nop-A
if-label
shift-l
swap
nop-C
nand
swap-stk
push
shift-l
h-divide
sub
IO
nop-A
nop-C
IO
nand
if-less
IO
add
nand
h-divide
set-flow
IO
IO
jmp-head
nop-C
nop-B
inc
IO
IO
h-alloc
h-search
nand
swap-stk
h-alloc
if-label
if-n-equ
nop-C
get-head
swap-stk
get-head
pop
nop-A
h-copy
swap-stk
h-divide
set-flow
mov-head
mov-head
nop-C
jmp-head
sub
nop-C
nop-B
dec
nop-C
IO
nop-A
if-less
nop-B
h-search
shift-l
if-less
dec
h-divide
h-search
if-less
pop
IO
push
IO
h-search
sub
get-head
push
nop-C
if-label
shift-r
h-search
swap-stk
if-label
h-copy
dec
mov-head
inc
sub
h-search
shift-r
add
push
dec
