# Supplementary material for: The genotype-phenotype map of an evolving digital organism
Source: PLoS Comput Biol. 2017 Feb 27;13(2):e1005414. doi: 10.1371/journal.pcbi.1005414 (PMC5348039; doi:10.1371/journal.pcbi.1005414)
Supplement: S2 File — Avida configuration files and bash scripts used to generate the data set. (ZIP) [file pcbi.1005414.s009.zip › merely_viable_organisms/ancestor_176.org]

h-alloc
set-flow
h-divide
jmp-head
nop-C
nop-B
sub
nop-B
pop
if-label
pop
if-less
IO
nand
if-less
get-head
dec
set-flow
if-n-equ
sub
swap
nop-C
h-divide
push
if-label
push
sub
shift-r
dec
push
sub
IO
jmp-head
h-divide
mov-head
pop
sub
nand
h-search
pop
mov-head
nop-C
jmp-head
jmp-head
h-copy
h-divide
nop-A
shift-r
h-search
swap
shift-r
shift-l
IO
h-alloc
nop-B
inc
shift-r
nop-B
shift-l
nop-A
inc
set-flow
nop-C
h-search
nand
sub
nop-B
h-divide
h-divide
h-copy
nop-C
IO
dec
IO
mov-head
dec
nop-B
pop
nop-A
h-copy
nand
push
set-flow
nop-B
inc
h-alloc
nand
if-label
shift-r
if-less
h-divide
nop-A
pop
h-alloc
pop
push
nop-B
swap-stk
h-copy
h-copy
