# Supplementary material for: The genotype-phenotype map of an evolving digital organism
Source: PLoS Comput Biol. 2017 Feb 27;13(2):e1005414. doi: 10.1371/journal.pcbi.1005414 (PMC5348039; doi:10.1371/journal.pcbi.1005414)
Supplement: S2 File — Avida configuration files and bash scripts used to generate the data set. (ZIP) [file pcbi.1005414.s009.zip › merely_viable_organisms/ancestor_177.org]

jmp-head
jmp-head
sub
add
push
shift-l
h-divide
h-alloc
swap
IO
nop-B
shift-l
get-head
push
inc
swap-stk
if-label
h-divide
nop-B
if-less
push
add
swap
nop-C
h-divide
IO
jmp-head
nop-C
inc
h-divide
if-less
inc
h-divide
h-copy
if-label
h-divide
h-search
h-copy
if-n-equ
if-less
swap-stk
IO
add
push
h-divide
push
swap-stk
get-head
dec
nand
if-n-equ
dec
h-copy
add
dec
sub
mov-head
h-copy
h-alloc
set-flow
nop-A
h-copy
mov-head
nop-C
sub
jmp-head
h-divide
nop-C
dec
dec
if-less
nop-C
swap-stk
IO
push
nop-C
h-search
sub
h-copy
swap-stk
pop
inc
jmp-head
shift-l
if-label
h-copy
nop-A
nop-C
sub
swap
h-divide
h-copy
h-alloc
if-n-equ
h-copy
add
push
nop-A
inc
get-head
