# Supplementary material for: The genotype-phenotype map of an evolving digital organism
Source: PLoS Comput Biol. 2017 Feb 27;13(2):e1005414. doi: 10.1371/journal.pcbi.1005414 (PMC5348039; doi:10.1371/journal.pcbi.1005414)
Supplement: S2 File — Avida configuration files and bash scripts used to generate the data set. (ZIP) [file pcbi.1005414.s009.zip › merely_viable_organisms/ancestor_178.org]

add
shift-r
if-n-equ
h-alloc
nop-B
h-divide
push
nop-B
h-alloc
add
push
dec
push
h-search
nop-B
push
set-flow
nop-A
mov-head
nop-C
set-flow
push
add
h-search
push
swap
push
set-flow
h-alloc
nand
h-divide
dec
sub
nop-B
inc
get-head
if-n-equ
nand
swap-stk
add
if-label
h-copy
get-head
if-less
nop-B
add
push
nop-A
shift-r
h-alloc
get-head
h-search
if-label
h-search
h-divide
inc
h-copy
add
IO
mov-head
h-copy
add
if-label
set-flow
set-flow
swap-stk
mov-head
pop
if-label
if-less
nand
nop-B
nop-A
nop-C
h-divide
dec
shift-l
h-search
nop-C
set-flow
set-flow
dec
swap
swap
swap
nop-B
if-less
h-copy
nop-C
push
nop-C
jmp-head
inc
swap
nop-C
IO
swap-stk
swap-stk
h-search
pop
