# Supplementary material for: The genotype-phenotype map of an evolving digital organism
Source: PLoS Comput Biol. 2017 Feb 27;13(2):e1005414. doi: 10.1371/journal.pcbi.1005414 (PMC5348039; doi:10.1371/journal.pcbi.1005414)
Supplement: S2 File — Avida configuration files and bash scripts used to generate the data set. (ZIP) [file pcbi.1005414.s009.zip › merely_viable_organisms/ancestor_179.org]

nop-B
swap
sub
swap-stk
h-search
IO
h-alloc
add
push
swap-stk
h-divide
nop-B
if-n-equ
pop
jmp-head
nop-C
shift-l
nand
inc
if-less
nop-A
h-divide
h-alloc
IO
pop
h-search
nand
set-flow
nop-A
shift-r
shift-l
h-alloc
if-less
nop-A
dec
add
if-less
jmp-head
jmp-head
dec
mov-head
nop-C
add
shift-r
push
get-head
get-head
h-copy
h-divide
get-head
inc
push
h-search
sub
h-alloc
swap
h-alloc
inc
h-divide
shift-r
shift-r
h-alloc
h-copy
swap
if-label
shift-l
mov-head
IO
inc
pop
nop-A
h-alloc
swap-stk
nop-B
jmp-head
nand
nop-B
jmp-head
nop-C
jmp-head
swap
dec
get-head
IO
nop-B
shift-l
h-copy
swap
shift-l
if-label
push
swap
nop-B
h-search
nop-C
add
add
swap
h-alloc
shift-l
