# Supplementary material for: The genotype-phenotype map of an evolving digital organism
Source: PLoS Comput Biol. 2017 Feb 27;13(2):e1005414. doi: 10.1371/journal.pcbi.1005414 (PMC5348039; doi:10.1371/journal.pcbi.1005414)
Supplement: S2 File — Avida configuration files and bash scripts used to generate the data set. (ZIP) [file pcbi.1005414.s009.zip › merely_viable_organisms/ancestor_18.org]

swap
set-flow
nand
nop-A
if-n-equ
mov-head
nop-C
h-alloc
set-flow
nop-A
nop-A
add
mov-head
nop-C
if-n-equ
h-divide
shift-l
shift-r
h-alloc
get-head
h-search
dec
sub
swap-stk
inc
h-alloc
push
sub
if-label
shift-r
jmp-head
IO
nop-B
inc
h-search
set-flow
swap
h-search
if-less
shift-r
h-search
push
h-divide
if-less
if-label
push
sub
nop-B
swap-stk
sub
dec
h-copy
pop
h-copy
mov-head
dec
h-copy
pop
h-copy
jmp-head
set-flow
nand
shift-l
sub
mov-head
push
nop-A
jmp-head
sub
push
mov-head
IO
mov-head
push
h-search
IO
if-n-equ
IO
mov-head
add
h-copy
nop-C
h-search
inc
shift-r
nop-A
IO
inc
dec
add
sub
h-search
pop
if-n-equ
shift-r
h-divide
IO
IO
shift-r
shift-r
