# Supplementary material for: The genotype-phenotype map of an evolving digital organism
Source: PLoS Comput Biol. 2017 Feb 27;13(2):e1005414. doi: 10.1371/journal.pcbi.1005414 (PMC5348039; doi:10.1371/journal.pcbi.1005414)
Supplement: S2 File — Avida configuration files and bash scripts used to generate the data set. (ZIP) [file pcbi.1005414.s009.zip › merely_viable_organisms/ancestor_180.org]

swap-stk
set-flow
h-alloc
IO
set-flow
nop-A
add
dec
sub
mov-head
nop-C
set-flow
nand
shift-l
nop-C
nop-C
sub
swap
h-divide
push
h-divide
inc
shift-r
dec
jmp-head
nop-B
dec
if-label
sub
h-copy
sub
nop-B
h-alloc
nop-A
if-n-equ
get-head
set-flow
inc
IO
if-less
nop-A
IO
IO
h-search
dec
IO
IO
IO
h-search
if-label
dec
nop-B
push
if-label
shift-l
nop-A
get-head
pop
nop-C
swap-stk
if-n-equ
inc
h-copy
dec
h-divide
nop-A
nop-A
if-less
mov-head
swap-stk
pop
if-label
dec
if-less
nand
if-less
swap
h-copy
if-n-equ
set-flow
if-n-equ
h-alloc
nop-A
push
push
h-alloc
inc
nand
swap-stk
dec
shift-l
set-flow
if-n-equ
inc
h-divide
mov-head
mov-head
if-label
sub
push
