# Supplementary material for: The genotype-phenotype map of an evolving digital organism
Source: PLoS Comput Biol. 2017 Feb 27;13(2):e1005414. doi: 10.1371/journal.pcbi.1005414 (PMC5348039; doi:10.1371/journal.pcbi.1005414)
Supplement: S2 File — Avida configuration files and bash scripts used to generate the data set. (ZIP) [file pcbi.1005414.s009.zip › merely_viable_organisms/ancestor_181.org]

pop
IO
shift-r
if-less
h-alloc
shift-l
h-search
shift-l
inc
shift-r
if-n-equ
nop-C
h-alloc
dec
IO
push
nop-B
shift-r
h-search
nand
jmp-head
h-divide
dec
inc
shift-r
jmp-head
shift-r
dec
nop-A
h-divide
nop-B
set-flow
swap
sub
nand
h-alloc
nop-B
set-flow
nop-A
nop-C
nop-C
dec
mov-head
nop-C
if-less
h-search
nop-B
swap
sub
add
nop-B
add
nop-B
h-search
if-label
sub
h-divide
inc
nop-A
nand
get-head
h-divide
h-alloc
get-head
shift-r
if-label
add
if-less
h-copy
swap
inc
h-alloc
dec
h-divide
h-copy
get-head
mov-head
pop
set-flow
sub
shift-l
h-copy
IO
h-alloc
mov-head
if-n-equ
shift-l
h-copy
pop
IO
if-label
shift-l
swap
h-search
IO
shift-r
shift-r
shift-l
IO
push
