# Supplementary material for: The genotype-phenotype map of an evolving digital organism
Source: PLoS Comput Biol. 2017 Feb 27;13(2):e1005414. doi: 10.1371/journal.pcbi.1005414 (PMC5348039; doi:10.1371/journal.pcbi.1005414)
Supplement: S2 File — Avida configuration files and bash scripts used to generate the data set. (ZIP) [file pcbi.1005414.s009.zip › merely_viable_organisms/ancestor_182.org]

sub
jmp-head
nop-B
inc
swap
IO
IO
nand
if-n-equ
get-head
h-divide
swap
h-divide
IO
pop
nand
sub
set-flow
inc
h-search
shift-l
swap-stk
h-divide
set-flow
h-alloc
set-flow
nop-A
jmp-head
nop-B
h-alloc
inc
mov-head
nop-C
shift-l
nop-B
nop-A
nand
jmp-head
h-alloc
if-n-equ
set-flow
if-label
if-less
inc
dec
if-label
h-divide
h-divide
IO
dec
nop-A
get-head
pop
if-less
set-flow
nop-A
IO
h-alloc
h-copy
set-flow
shift-r
add
get-head
nop-C
pop
nop-C
sub
pop
h-divide
nop-C
if-less
inc
mov-head
h-alloc
dec
add
mov-head
nop-A
push
if-label
set-flow
nop-B
jmp-head
jmp-head
shift-r
sub
shift-l
IO
nop-B
sub
add
h-search
shift-l
swap-stk
IO
nop-C
pop
h-alloc
dec
h-search
