# Supplementary material for: The genotype-phenotype map of an evolving digital organism
Source: PLoS Comput Biol. 2017 Feb 27;13(2):e1005414. doi: 10.1371/journal.pcbi.1005414 (PMC5348039; doi:10.1371/journal.pcbi.1005414)
Supplement: S2 File — Avida configuration files and bash scripts used to generate the data set. (ZIP) [file pcbi.1005414.s009.zip › merely_viable_organisms/ancestor_183.org]

h-alloc
nand
set-flow
nop-A
if-n-equ
get-head
nop-B
if-n-equ
if-less
mov-head
nop-C
IO
jmp-head
h-copy
dec
h-copy
push
swap
if-less
swap
jmp-head
if-label
nop-C
IO
if-n-equ
if-n-equ
if-less
swap-stk
h-divide
inc
h-divide
swap-stk
h-search
if-n-equ
swap-stk
h-divide
nop-C
swap-stk
nop-C
shift-l
h-divide
shift-l
if-less
get-head
if-label
push
nop-B
nand
h-copy
nop-C
dec
mov-head
h-divide
push
nop-B
nop-C
pop
nop-C
inc
set-flow
sub
shift-r
h-divide
if-n-equ
nop-B
pop
nop-C
nop-C
jmp-head
pop
mov-head
h-divide
get-head
h-search
swap-stk
if-n-equ
h-alloc
if-label
push
nop-A
if-less
swap
swap
jmp-head
mov-head
mov-head
if-less
jmp-head
h-alloc
if-label
swap
pop
mov-head
shift-l
IO
set-flow
add
sub
h-alloc
h-alloc
