# Supplementary material for: The genotype-phenotype map of an evolving digital organism
Source: PLoS Comput Biol. 2017 Feb 27;13(2):e1005414. doi: 10.1371/journal.pcbi.1005414 (PMC5348039; doi:10.1371/journal.pcbi.1005414)
Supplement: S2 File — Avida configuration files and bash scripts used to generate the data set. (ZIP) [file pcbi.1005414.s009.zip › merely_viable_organisms/ancestor_184.org]

shift-r
h-alloc
inc
nand
jmp-head
h-alloc
nop-C
swap-stk
set-flow
nop-A
mov-head
nop-C
push
push
if-less
push
IO
if-n-equ
add
if-less
swap
h-copy
dec
add
shift-r
set-flow
pop
nop-A
IO
shift-l
h-alloc
nand
nand
nop-B
h-search
get-head
dec
dec
h-copy
shift-r
h-search
if-less
nand
h-copy
nop-A
sub
if-less
h-copy
h-alloc
swap
nop-C
pop
h-alloc
h-divide
mov-head
set-flow
nand
nand
pop
sub
push
shift-r
dec
nop-C
swap
pop
jmp-head
sub
if-less
dec
nop-B
dec
h-alloc
mov-head
set-flow
add
if-label
swap-stk
nand
shift-l
if-less
jmp-head
sub
inc
h-divide
push
nop-C
nand
nop-C
h-search
dec
nop-B
nop-C
shift-l
nand
if-label
if-n-equ
get-head
if-label
push
