# Supplementary material for: The genotype-phenotype map of an evolving digital organism
Source: PLoS Comput Biol. 2017 Feb 27;13(2):e1005414. doi: 10.1371/journal.pcbi.1005414 (PMC5348039; doi:10.1371/journal.pcbi.1005414)
Supplement: S2 File — Avida configuration files and bash scripts used to generate the data set. (ZIP) [file pcbi.1005414.s009.zip › merely_viable_organisms/ancestor_185.org]

inc
swap-stk
dec
swap-stk
nand
push
mov-head
nop-C
h-search
h-search
dec
set-flow
h-alloc
dec
dec
inc
if-less
pop
pop
sub
nand
jmp-head
set-flow
inc
swap-stk
pop
get-head
set-flow
nop-A
add
nand
shift-r
h-alloc
if-less
h-divide
if-less
swap-stk
nop-C
nop-C
mov-head
nop-C
add
dec
h-search
if-less
h-alloc
if-n-equ
get-head
get-head
swap
swap
pop
nop-A
if-label
h-divide
pop
swap-stk
h-copy
sub
pop
mov-head
IO
h-alloc
h-copy
mov-head
sub
h-copy
sub
if-label
shift-r
nand
shift-r
swap-stk
pop
shift-r
h-alloc
dec
pop
jmp-head
h-search
nop-B
if-n-equ
if-less
jmp-head
dec
IO
if-less
push
nand
nop-B
swap-stk
swap-stk
add
h-copy
sub
swap-stk
h-search
dec
set-flow
IO
