# Supplementary material for: The genotype-phenotype map of an evolving digital organism
Source: PLoS Comput Biol. 2017 Feb 27;13(2):e1005414. doi: 10.1371/journal.pcbi.1005414 (PMC5348039; doi:10.1371/journal.pcbi.1005414)
Supplement: S2 File — Avida configuration files and bash scripts used to generate the data set. (ZIP) [file pcbi.1005414.s009.zip › merely_viable_organisms/ancestor_186.org]

nand
dec
push
h-alloc
add
if-label
h-divide
shift-r
if-less
set-flow
if-label
h-divide
shift-r
dec
if-n-equ
swap
nop-C
nop-A
swap-stk
nand
nand
if-label
shift-r
if-label
mov-head
nop-C
nop-A
if-less
if-n-equ
jmp-head
add
nand
dec
swap-stk
h-divide
swap-stk
push
if-label
nop-C
push
nop-A
swap-stk
h-search
h-alloc
nand
pop
add
add
shift-l
h-copy
nop-C
inc
h-divide
if-less
swap
sub
mov-head
h-alloc
add
set-flow
if-n-equ
nop-A
shift-r
if-less
jmp-head
inc
swap-stk
push
swap
sub
nand
if-n-equ
inc
jmp-head
nop-B
shift-l
h-copy
dec
nop-A
mov-head
mov-head
sub
nop-A
sub
shift-r
nop-B
swap-stk
get-head
mov-head
set-flow
if-n-equ
nop-C
add
sub
set-flow
add
IO
add
nop-A
swap
