# Supplementary material for: The genotype-phenotype map of an evolving digital organism
Source: PLoS Comput Biol. 2017 Feb 27;13(2):e1005414. doi: 10.1371/journal.pcbi.1005414 (PMC5348039; doi:10.1371/journal.pcbi.1005414)
Supplement: S2 File — Avida configuration files and bash scripts used to generate the data set. (ZIP) [file pcbi.1005414.s009.zip › merely_viable_organisms/ancestor_187.org]

h-alloc
jmp-head
nop-B
pop
inc
add
h-divide
shift-r
nop-B
sub
set-flow
nop-C
inc
pop
pop
IO
inc
swap-stk
h-alloc
pop
nand
nop-C
nop-A
set-flow
push
sub
add
swap
nop-C
jmp-head
nop-C
h-alloc
swap-stk
if-less
get-head
set-flow
if-n-equ
nand
dec
h-divide
if-label
sub
add
get-head
push
nop-B
nop-B
h-copy
add
if-n-equ
if-n-equ
shift-r
mov-head
h-alloc
shift-r
if-n-equ
set-flow
push
nop-C
IO
if-label
set-flow
h-divide
h-divide
if-less
nand
push
inc
swap
IO
h-copy
if-n-equ
nand
jmp-head
h-alloc
sub
IO
if-n-equ
nop-C
h-search
pop
if-n-equ
set-flow
nop-C
shift-r
sub
sub
dec
sub
if-n-equ
nand
h-search
if-n-equ
sub
add
add
jmp-head
h-alloc
pop
sub
