# Supplementary material for: The genotype-phenotype map of an evolving digital organism
Source: PLoS Comput Biol. 2017 Feb 27;13(2):e1005414. doi: 10.1371/journal.pcbi.1005414 (PMC5348039; doi:10.1371/journal.pcbi.1005414)
Supplement: S2 File — Avida configuration files and bash scripts used to generate the data set. (ZIP) [file pcbi.1005414.s009.zip › merely_viable_organisms/ancestor_188.org]

swap-stk
shift-l
push
nop-A
add
swap
jmp-head
jmp-head
nop-C
swap
get-head
h-alloc
get-head
h-alloc
inc
mov-head
nop-A
h-alloc
swap
h-alloc
get-head
set-flow
dec
h-alloc
jmp-head
inc
shift-l
if-label
if-less
jmp-head
nop-A
inc
if-label
shift-r
h-copy
mov-head
nand
shift-l
IO
h-divide
nop-C
if-less
sub
dec
nop-B
swap
nop-C
add
nand
inc
nop-A
pop
nop-B
sub
h-alloc
jmp-head
nop-C
h-alloc
swap
pop
add
h-alloc
if-n-equ
mov-head
swap
dec
nop-B
h-divide
add
nop-B
IO
IO
if-label
sub
dec
h-divide
pop
push
h-copy
nand
jmp-head
h-search
h-copy
h-divide
shift-r
mov-head
shift-r
h-search
if-label
h-search
h-search
inc
set-flow
if-label
nop-B
get-head
if-n-equ
dec
push
h-search
