# Supplementary material for: The genotype-phenotype map of an evolving digital organism
Source: PLoS Comput Biol. 2017 Feb 27;13(2):e1005414. doi: 10.1371/journal.pcbi.1005414 (PMC5348039; doi:10.1371/journal.pcbi.1005414)
Supplement: S2 File — Avida configuration files and bash scripts used to generate the data set. (ZIP) [file pcbi.1005414.s009.zip › merely_viable_organisms/ancestor_189.org]

jmp-head
nop-C
nop-C
IO
nop-B
inc
h-alloc
if-less
mov-head
if-less
jmp-head
h-search
dec
push
if-less
h-divide
nop-C
inc
IO
h-alloc
if-label
add
shift-l
pop
if-less
if-n-equ
dec
swap
nop-C
h-divide
h-divide
h-alloc
swap-stk
jmp-head
h-divide
swap-stk
h-copy
inc
push
h-alloc
nop-C
swap-stk
inc
pop
h-search
swap-stk
inc
get-head
set-flow
h-search
if-label
IO
pop
if-label
shift-l
nop-C
h-alloc
nop-C
h-copy
IO
swap-stk
push
h-divide
inc
swap-stk
dec
if-less
nand
nop-A
nop-A
pop
if-label
push
nop-B
jmp-head
nand
swap-stk
if-less
h-alloc
nop-B
h-copy
swap-stk
IO
jmp-head
shift-l
mov-head
inc
if-n-equ
h-copy
jmp-head
h-search
nand
dec
swap-stk
shift-r
pop
h-alloc
swap-stk
h-alloc
h-divide
