# Supplementary material for: The genotype-phenotype map of an evolving digital organism
Source: PLoS Comput Biol. 2017 Feb 27;13(2):e1005414. doi: 10.1371/journal.pcbi.1005414 (PMC5348039; doi:10.1371/journal.pcbi.1005414)
Supplement: S2 File — Avida configuration files and bash scripts used to generate the data set. (ZIP) [file pcbi.1005414.s009.zip › merely_viable_organisms/ancestor_19.org]

h-alloc
swap-stk
set-flow
nop-A
nand
mov-head
nop-C
shift-r
inc
dec
h-alloc
inc
sub
h-divide
push
shift-l
h-divide
nand
get-head
h-search
jmp-head
sub
if-less
inc
get-head
dec
nop-C
nop-B
inc
add
swap
shift-r
shift-l
nop-B
sub
swap
h-search
if-less
jmp-head
h-search
h-alloc
sub
nand
swap-stk
jmp-head
nop-C
jmp-head
dec
h-search
h-divide
h-copy
dec
shift-l
swap-stk
dec
if-n-equ
nop-B
swap
get-head
dec
if-less
mov-head
jmp-head
dec
nand
pop
nand
if-n-equ
add
add
dec
jmp-head
swap
push
if-less
inc
swap-stk
if-n-equ
dec
nop-C
shift-r
jmp-head
swap
h-search
h-divide
nop-A
mov-head
push
IO
swap
shift-l
if-less
nop-A
shift-r
h-alloc
nop-B
h-search
IO
set-flow
push
