# Supplementary material for: The genotype-phenotype map of an evolving digital organism
Source: PLoS Comput Biol. 2017 Feb 27;13(2):e1005414. doi: 10.1371/journal.pcbi.1005414 (PMC5348039; doi:10.1371/journal.pcbi.1005414)
Supplement: S2 File — Avida configuration files and bash scripts used to generate the data set. (ZIP) [file pcbi.1005414.s009.zip › merely_viable_organisms/ancestor_190.org]

h-divide
IO
h-alloc
jmp-head
nop-C
shift-r
set-flow
h-alloc
swap-stk
dec
get-head
nop-A
if-label
if-n-equ
swap-stk
push
swap-stk
set-flow
swap
nop-C
shift-l
h-divide
push
shift-r
h-divide
add
jmp-head
dec
nop-C
swap
add
h-alloc
h-search
swap
mov-head
if-n-equ
nand
h-divide
sub
h-divide
if-n-equ
pop
nop-A
dec
h-copy
h-search
if-less
h-alloc
h-alloc
pop
pop
pop
shift-l
h-copy
nop-A
shift-l
dec
IO
h-copy
h-divide
h-search
dec
h-alloc
h-divide
set-flow
h-search
if-n-equ
if-less
h-search
nop-A
if-less
jmp-head
add
swap
h-copy
dec
if-less
nop-A
nand
IO
add
shift-l
h-divide
shift-r
nop-C
nop-A
pop
h-divide
h-copy
mov-head
h-divide
get-head
swap-stk
h-alloc
if-less
if-n-equ
if-n-equ
swap-stk
jmp-head
swap-stk
