# Supplementary material for: The genotype-phenotype map of an evolving digital organism
Source: PLoS Comput Biol. 2017 Feb 27;13(2):e1005414. doi: 10.1371/journal.pcbi.1005414 (PMC5348039; doi:10.1371/journal.pcbi.1005414)
Supplement: S2 File — Avida configuration files and bash scripts used to generate the data set. (ZIP) [file pcbi.1005414.s009.zip › merely_viable_organisms/ancestor_191.org]

inc
pop
nop-A
add
nop-B
nop-C
swap-stk
nop-B
set-flow
nand
add
shift-r
get-head
nop-A
IO
swap-stk
h-alloc
pop
set-flow
push
nop-A
shift-r
shift-l
if-less
nop-C
nand
dec
swap-stk
sub
set-flow
nop-A
IO
jmp-head
h-search
get-head
shift-r
nand
shift-l
nop-C
shift-l
if-n-equ
if-label
h-search
h-search
sub
h-alloc
get-head
pop
h-alloc
nop-B
push
mov-head
nop-C
if-label
h-divide
set-flow
h-divide
if-n-equ
sub
get-head
IO
nop-C
inc
shift-l
add
sub
h-search
h-alloc
h-copy
IO
shift-l
nop-C
h-divide
if-n-equ
IO
nop-A
nop-B
inc
get-head
add
nop-A
dec
sub
mov-head
inc
nop-A
add
get-head
add
nop-B
set-flow
jmp-head
nand
pop
pop
get-head
push
h-search
get-head
swap-stk
