# Supplementary material for: The genotype-phenotype map of an evolving digital organism
Source: PLoS Comput Biol. 2017 Feb 27;13(2):e1005414. doi: 10.1371/journal.pcbi.1005414 (PMC5348039; doi:10.1371/journal.pcbi.1005414)
Supplement: S2 File — Avida configuration files and bash scripts used to generate the data set. (ZIP) [file pcbi.1005414.s009.zip › merely_viable_organisms/ancestor_192.org]

inc
nop-B
swap
shift-r
nand
h-divide
set-flow
nop-C
h-alloc
shift-r
if-less
dec
dec
set-flow
nop-A
nop-B
IO
pop
if-less
mov-head
nop-C
jmp-head
set-flow
if-label
shift-r
nop-C
push
push
swap-stk
dec
if-label
nop-C
nop-A
if-n-equ
swap-stk
h-search
sub
if-less
nop-B
jmp-head
h-copy
swap-stk
h-alloc
nop-A
h-alloc
IO
sub
h-divide
pop
jmp-head
shift-r
h-alloc
sub
nop-A
mov-head
set-flow
h-divide
mov-head
nand
pop
nop-B
nop-B
h-alloc
shift-r
h-alloc
h-copy
shift-l
jmp-head
sub
nop-B
sub
if-n-equ
h-search
jmp-head
shift-r
swap-stk
jmp-head
h-divide
pop
get-head
dec
add
nop-A
IO
sub
set-flow
nand
nop-A
sub
nop-A
shift-l
if-n-equ
sub
h-alloc
IO
jmp-head
get-head
nop-C
sub
sub
