# Supplementary material for: The genotype-phenotype map of an evolving digital organism
Source: PLoS Comput Biol. 2017 Feb 27;13(2):e1005414. doi: 10.1371/journal.pcbi.1005414 (PMC5348039; doi:10.1371/journal.pcbi.1005414)
Supplement: S2 File — Avida configuration files and bash scripts used to generate the data set. (ZIP) [file pcbi.1005414.s009.zip › merely_viable_organisms/ancestor_193.org]

nop-B
h-alloc
sub
nop-C
push
shift-r
pop
if-label
if-less
push
if-less
sub
add
set-flow
shift-r
set-flow
nop-A
h-alloc
IO
nand
mov-head
nop-C
add
pop
if-less
if-n-equ
nand
nop-B
h-alloc
h-alloc
shift-r
get-head
nop-C
shift-r
IO
h-alloc
nop-C
nop-C
set-flow
shift-l
IO
swap
shift-l
IO
h-copy
inc
nop-B
swap-stk
h-copy
get-head
h-search
push
h-divide
swap
sub
jmp-head
h-copy
nand
if-less
nop-C
IO
shift-r
pop
if-n-equ
nop-C
nop-C
mov-head
shift-r
swap
IO
inc
push
push
nop-A
inc
h-alloc
shift-r
swap-stk
push
get-head
nop-B
swap
swap-stk
sub
shift-l
swap-stk
h-divide
set-flow
swap-stk
jmp-head
add
nand
if-less
if-less
if-label
shift-l
if-label
inc
inc
pop
