# Supplementary material for: The genotype-phenotype map of an evolving digital organism
Source: PLoS Comput Biol. 2017 Feb 27;13(2):e1005414. doi: 10.1371/journal.pcbi.1005414 (PMC5348039; doi:10.1371/journal.pcbi.1005414)
Supplement: S2 File — Avida configuration files and bash scripts used to generate the data set. (ZIP) [file pcbi.1005414.s009.zip › merely_viable_organisms/ancestor_194.org]

shift-l
set-flow
set-flow
pop
h-search
h-search
h-divide
shift-l
IO
IO
h-search
sub
jmp-head
h-search
get-head
h-divide
shift-l
pop
if-label
get-head
get-head
swap
nop-C
IO
swap
h-alloc
swap
nop-C
h-divide
nop-B
add
set-flow
swap-stk
inc
swap-stk
if-less
set-flow
push
nop-A
nop-A
mov-head
nop-C
shift-l
IO
pop
nand
add
swap
set-flow
nop-A
get-head
if-less
nop-A
if-n-equ
h-copy
h-copy
set-flow
h-copy
IO
shift-l
dec
swap
nand
get-head
dec
nop-B
add
shift-l
h-divide
pop
h-search
add
nop-A
inc
h-copy
if-less
pop
inc
pop
inc
nop-B
h-divide
sub
h-alloc
pop
mov-head
swap-stk
swap-stk
push
if-less
set-flow
dec
h-alloc
swap
nop-C
nand
swap-stk
push
if-label
jmp-head
