# Supplementary material for: The genotype-phenotype map of an evolving digital organism
Source: PLoS Comput Biol. 2017 Feb 27;13(2):e1005414. doi: 10.1371/journal.pcbi.1005414 (PMC5348039; doi:10.1371/journal.pcbi.1005414)
Supplement: S2 File — Avida configuration files and bash scripts used to generate the data set. (ZIP) [file pcbi.1005414.s009.zip › merely_viable_organisms/ancestor_195.org]

sub
h-search
nop-A
sub
get-head
pop
get-head
swap-stk
nop-A
dec
if-less
set-flow
h-alloc
h-divide
shift-r
h-divide
nop-A
if-less
pop
set-flow
nop-A
nand
h-divide
h-divide
h-divide
if-label
if-n-equ
add
nop-C
nop-B
shift-r
if-n-equ
dec
inc
inc
dec
mov-head
nop-C
h-copy
dec
nop-A
nop-C
if-less
if-label
if-label
set-flow
nop-A
get-head
h-divide
inc
if-n-equ
h-search
if-less
nand
shift-l
shift-l
swap
IO
h-copy
sub
nop-B
IO
jmp-head
swap-stk
nop-C
h-search
h-copy
IO
swap
push
h-copy
pop
dec
h-divide
get-head
mov-head
pop
nop-A
if-less
if-label
h-alloc
push
nop-C
pop
dec
sub
jmp-head
set-flow
inc
shift-l
inc
mov-head
get-head
h-search
h-alloc
inc
inc
nand
jmp-head
push
