# Supplementary material for: The genotype-phenotype map of an evolving digital organism
Source: PLoS Comput Biol. 2017 Feb 27;13(2):e1005414. doi: 10.1371/journal.pcbi.1005414 (PMC5348039; doi:10.1371/journal.pcbi.1005414)
Supplement: S2 File — Avida configuration files and bash scripts used to generate the data set. (ZIP) [file pcbi.1005414.s009.zip › merely_viable_organisms/ancestor_196.org]

inc
nop-B
shift-l
if-less
shift-r
shift-l
jmp-head
dec
shift-l
if-less
inc
if-less
swap
nop-C
add
nop-B
nop-C
h-divide
if-label
get-head
nop-C
if-label
swap
nop-B
nop-A
set-flow
swap-stk
swap
shift-r
h-alloc
swap-stk
add
IO
IO
h-alloc
nop-C
if-n-equ
h-divide
set-flow
nop-A
jmp-head
swap-stk
IO
mov-head
nop-C
pop
shift-r
dec
nop-B
if-less
nop-B
if-label
h-search
shift-l
inc
IO
h-alloc
h-divide
h-copy
h-search
h-copy
nand
push
get-head
h-divide
mov-head
sub
IO
shift-r
inc
nop-B
push
h-divide
h-alloc
h-copy
swap
h-alloc
shift-l
h-alloc
shift-l
nop-B
IO
set-flow
nop-B
if-n-equ
swap
swap
get-head
nop-C
sub
jmp-head
if-n-equ
shift-l
shift-l
nop-B
swap-stk
if-label
jmp-head
nop-A
pop
