# Supplementary material for: The genotype-phenotype map of an evolving digital organism
Source: PLoS Comput Biol. 2017 Feb 27;13(2):e1005414. doi: 10.1371/journal.pcbi.1005414 (PMC5348039; doi:10.1371/journal.pcbi.1005414)
Supplement: S2 File — Avida configuration files and bash scripts used to generate the data set. (ZIP) [file pcbi.1005414.s009.zip › merely_viable_organisms/ancestor_197.org]

push
nand
add
swap
dec
h-search
nand
inc
push
nand
get-head
if-n-equ
add
h-alloc
set-flow
nop-A
swap-stk
h-alloc
get-head
swap-stk
sub
if-n-equ
mov-head
nop-C
get-head
h-search
push
swap-stk
dec
add
nand
h-divide
get-head
get-head
if-less
shift-r
IO
if-n-equ
dec
h-copy
h-alloc
nop-B
inc
dec
pop
shift-l
push
dec
shift-l
shift-r
add
sub
if-less
set-flow
get-head
h-search
nop-C
swap
h-divide
h-copy
pop
add
swap
nop-B
dec
sub
IO
nop-A
shift-l
jmp-head
IO
h-alloc
h-alloc
h-search
nop-B
nop-C
nop-C
h-search
h-copy
nop-C
if-label
swap-stk
get-head
push
nop-A
inc
mov-head
add
swap
h-alloc
set-flow
IO
dec
inc
nand
IO
sub
nop-B
if-n-equ
sub
