# Supplementary material for: The genotype-phenotype map of an evolving digital organism
Source: PLoS Comput Biol. 2017 Feb 27;13(2):e1005414. doi: 10.1371/journal.pcbi.1005414 (PMC5348039; doi:10.1371/journal.pcbi.1005414)
Supplement: S2 File — Avida configuration files and bash scripts used to generate the data set. (ZIP) [file pcbi.1005414.s009.zip › merely_viable_organisms/ancestor_198.org]

swap
nop-A
swap
nop-C
h-alloc
nop-C
nand
h-alloc
dec
shift-r
h-search
dec
nop-C
swap
set-flow
nop-A
sub
nop-C
if-n-equ
h-alloc
nand
swap
sub
nand
dec
if-less
dec
mov-head
nop-C
if-n-equ
IO
shift-r
if-less
nop-C
nop-B
nop-B
nand
h-copy
dec
nand
if-n-equ
h-search
shift-l
h-divide
if-n-equ
push
shift-l
if-less
IO
swap
get-head
h-divide
h-divide
nop-C
sub
set-flow
pop
sub
nop-A
if-label
if-n-equ
nop-C
set-flow
if-label
IO
add
h-alloc
h-divide
nop-C
h-alloc
sub
h-search
pop
if-n-equ
nop-C
nop-A
pop
h-divide
get-head
add
nand
h-copy
if-n-equ
sub
set-flow
nand
h-divide
mov-head
nand
shift-l
nop-A
swap
set-flow
pop
jmp-head
nop-A
get-head
nand
pop
shift-l
