# Supplementary material for: The genotype-phenotype map of an evolving digital organism
Source: PLoS Comput Biol. 2017 Feb 27;13(2):e1005414. doi: 10.1371/journal.pcbi.1005414 (PMC5348039; doi:10.1371/journal.pcbi.1005414)
Supplement: S2 File — Avida configuration files and bash scripts used to generate the data set. (ZIP) [file pcbi.1005414.s009.zip › merely_viable_organisms/ancestor_199.org]

if-less
if-less
if-label
shift-l
nop-B
h-search
swap-stk
push
set-flow
get-head
if-label
if-n-equ
h-alloc
nop-A
sub
if-less
if-n-equ
h-divide
pop
h-alloc
get-head
push
push
swap
nop-A
nop-A
swap
shift-l
jmp-head
nop-C
if-label
nop-A
pop
h-alloc
push
push
swap-stk
dec
if-less
IO
shift-r
sub
IO
h-copy
swap
pop
shift-l
h-copy
nop-C
set-flow
get-head
set-flow
shift-r
IO
nop-B
nop-A
h-copy
h-search
h-copy
nop-C
IO
nop-A
h-divide
dec
if-less
if-less
sub
IO
mov-head
nand
if-less
if-label
swap-stk
dec
push
h-divide
if-n-equ
h-alloc
set-flow
nop-C
IO
if-label
pop
inc
nop-C
h-alloc
mov-head
h-alloc
swap-stk
h-alloc
h-alloc
if-n-equ
if-less
pop
get-head
push
h-alloc
push
if-label
h-divide
