# Supplementary material for: The genotype-phenotype map of an evolving digital organism
Source: PLoS Comput Biol. 2017 Feb 27;13(2):e1005414. doi: 10.1371/journal.pcbi.1005414 (PMC5348039; doi:10.1371/journal.pcbi.1005414)
Supplement: S2 File — Avida configuration files and bash scripts used to generate the data set. (ZIP) [file pcbi.1005414.s009.zip › merely_viable_organisms/ancestor_2.org]

h-alloc
nop-A
shift-r
shift-r
push
nop-A
swap
jmp-head
get-head
inc
nop-C
dec
sub
add
pop
swap
h-divide
jmp-head
nop-C
h-alloc
pop
h-divide
h-copy
if-n-equ
h-copy
get-head
h-divide
h-search
swap-stk
shift-r
if-less
if-less
h-search
if-less
sub
inc
IO
h-copy
nand
h-copy
dec
h-alloc
shift-l
h-divide
nop-A
sub
push
shift-l
if-n-equ
get-head
get-head
inc
swap-stk
mov-head
sub
add
shift-l
h-copy
nand
sub
h-copy
dec
swap-stk
nand
h-divide
if-less
if-label
nand
nop-C
swap-stk
inc
shift-r
if-less
nop-A
swap
get-head
add
if-n-equ
nop-A
push
mov-head
swap-stk
h-search
nop-B
if-n-equ
IO
h-alloc
pop
nop-B
if-less
dec
shift-l
jmp-head
if-n-equ
sub
h-alloc
nop-A
h-alloc
sub
if-n-equ
