# Supplementary material for: The genotype-phenotype map of an evolving digital organism
Source: PLoS Comput Biol. 2017 Feb 27;13(2):e1005414. doi: 10.1371/journal.pcbi.1005414 (PMC5348039; doi:10.1371/journal.pcbi.1005414)
Supplement: S2 File — Avida configuration files and bash scripts used to generate the data set. (ZIP) [file pcbi.1005414.s009.zip › merely_viable_organisms/ancestor_20.org]

nop-A
shift-l
nand
jmp-head
nop-C
sub
sub
pop
nop-C
IO
shift-l
if-n-equ
swap-stk
jmp-head
nand
swap
h-search
h-alloc
push
shift-l
h-search
swap
nop-B
jmp-head
if-n-equ
h-alloc
if-less
h-search
inc
if-less
IO
if-less
if-label
set-flow
inc
swap-stk
nop-A
push
if-less
IO
if-less
inc
nand
h-divide
swap
nop-C
shift-l
inc
nand
if-n-equ
h-alloc
swap-stk
jmp-head
set-flow
swap
set-flow
h-search
get-head
shift-l
get-head
sub
nop-C
h-alloc
nand
set-flow
push
h-search
if-n-equ
swap-stk
shift-l
nand
h-divide
h-alloc
push
pop
shift-r
push
sub
nand
nop-C
shift-l
dec
pop
IO
h-search
h-search
h-copy
add
if-n-equ
add
nand
h-divide
mov-head
dec
shift-l
swap
h-alloc
h-alloc
h-divide
inc
