# Supplementary material for: The genotype-phenotype map of an evolving digital organism
Source: PLoS Comput Biol. 2017 Feb 27;13(2):e1005414. doi: 10.1371/journal.pcbi.1005414 (PMC5348039; doi:10.1371/journal.pcbi.1005414)
Supplement: S2 File — Avida configuration files and bash scripts used to generate the data set. (ZIP) [file pcbi.1005414.s009.zip › merely_viable_organisms/ancestor_200.org]

pop
if-less
jmp-head
push
sub
h-alloc
set-flow
nop-A
sub
nop-C
h-alloc
mov-head
nop-C
set-flow
nop-B
get-head
swap
jmp-head
shift-r
IO
IO
set-flow
if-n-equ
h-divide
swap
nop-A
h-divide
inc
shift-l
get-head
swap
h-divide
h-search
if-less
if-n-equ
h-search
h-divide
nand
add
h-divide
h-alloc
dec
pop
if-n-equ
IO
shift-r
swap
if-n-equ
h-search
h-copy
h-divide
swap-stk
swap
shift-r
IO
pop
nop-C
get-head
shift-r
shift-r
inc
nop-B
sub
nop-A
mov-head
swap-stk
IO
h-divide
inc
IO
h-alloc
shift-l
inc
jmp-head
h-copy
nop-A
h-search
get-head
swap-stk
dec
swap-stk
nop-C
get-head
h-divide
swap
sub
nand
dec
get-head
h-copy
h-divide
h-copy
h-search
h-divide
if-n-equ
IO
nop-C
pop
if-label
if-label
