# Supplementary material for: The genotype-phenotype map of an evolving digital organism
Source: PLoS Comput Biol. 2017 Feb 27;13(2):e1005414. doi: 10.1371/journal.pcbi.1005414 (PMC5348039; doi:10.1371/journal.pcbi.1005414)
Supplement: S2 File — Avida configuration files and bash scripts used to generate the data set. (ZIP) [file pcbi.1005414.s009.zip › merely_viable_organisms/ancestor_201.org]

sub
shift-r
if-label
set-flow
add
jmp-head
nop-A
shift-r
h-divide
nop-B
swap
pop
shift-l
h-divide
add
h-alloc
nop-B
nand
nop-B
h-search
shift-l
set-flow
nop-A
nop-A
nand
swap-stk
if-less
nop-C
if-label
push
swap
nop-C
get-head
sub
IO
mov-head
nop-C
inc
inc
swap
shift-l
if-less
swap
IO
get-head
sub
IO
swap-stk
shift-r
shift-r
swap-stk
set-flow
nop-B
push
swap
nop-A
add
h-copy
if-less
inc
if-label
swap-stk
shift-l
sub
h-copy
h-divide
shift-l
swap-stk
pop
set-flow
dec
shift-l
get-head
swap-stk
add
pop
get-head
mov-head
shift-r
jmp-head
inc
h-divide
inc
push
if-less
if-less
shift-r
h-divide
swap-stk
sub
h-search
pop
get-head
sub
sub
pop
dec
IO
swap-stk
nop-B
