# Supplementary material for: The genotype-phenotype map of an evolving digital organism
Source: PLoS Comput Biol. 2017 Feb 27;13(2):e1005414. doi: 10.1371/journal.pcbi.1005414 (PMC5348039; doi:10.1371/journal.pcbi.1005414)
Supplement: S2 File — Avida configuration files and bash scripts used to generate the data set. (ZIP) [file pcbi.1005414.s009.zip › merely_viable_organisms/ancestor_202.org]

if-less
get-head
nop-A
get-head
shift-r
nop-B
if-less
h-alloc
push
shift-r
pop
swap-stk
shift-l
shift-r
sub
swap
nop-B
pop
swap-stk
pop
nop-B
h-alloc
h-alloc
set-flow
nop-A
IO
dec
IO
nand
mov-head
nop-C
pop
h-divide
if-label
nop-C
nand
swap
set-flow
shift-l
IO
h-alloc
swap-stk
pop
h-alloc
h-search
get-head
h-alloc
if-label
nop-C
if-less
h-copy
h-alloc
dec
nop-B
get-head
swap-stk
h-divide
mov-head
swap-stk
h-copy
pop
sub
nop-A
shift-l
push
add
IO
push
jmp-head
shift-l
IO
pop
h-search
jmp-head
if-less
swap
nop-C
dec
if-label
inc
shift-l
sub
IO
if-n-equ
h-search
shift-l
IO
shift-r
h-divide
pop
sub
push
h-alloc
dec
h-alloc
h-alloc
set-flow
shift-l
if-label
get-head
