# Supplementary material for: The genotype-phenotype map of an evolving digital organism
Source: PLoS Comput Biol. 2017 Feb 27;13(2):e1005414. doi: 10.1371/journal.pcbi.1005414 (PMC5348039; doi:10.1371/journal.pcbi.1005414)
Supplement: S2 File — Avida configuration files and bash scripts used to generate the data set. (ZIP) [file pcbi.1005414.s009.zip › merely_viable_organisms/ancestor_203.org]

shift-l
jmp-head
jmp-head
add
swap-stk
mov-head
nop-C
nand
get-head
pop
dec
nop-C
h-alloc
h-divide
h-divide
inc
set-flow
inc
push
get-head
h-search
nop-A
nop-C
nand
set-flow
nop-B
dec
dec
IO
set-flow
dec
pop
IO
swap
nop-C
jmp-head
nop-C
sub
h-copy
get-head
inc
if-less
set-flow
if-n-equ
get-head
IO
if-n-equ
h-alloc
h-copy
if-label
nand
get-head
dec
mov-head
swap-stk
inc
h-alloc
shift-l
dec
dec
shift-r
pop
if-label
h-divide
push
h-divide
h-copy
h-alloc
if-label
mov-head
mov-head
mov-head
if-label
swap-stk
pop
if-n-equ
h-divide
shift-r
dec
swap
pop
if-n-equ
h-divide
get-head
pop
inc
jmp-head
if-n-equ
nop-C
h-alloc
nop-A
nop-B
h-copy
nop-B
h-alloc
get-head
swap
set-flow
shift-l
shift-l
