# Supplementary material for: The genotype-phenotype map of an evolving digital organism
Source: PLoS Comput Biol. 2017 Feb 27;13(2):e1005414. doi: 10.1371/journal.pcbi.1005414 (PMC5348039; doi:10.1371/journal.pcbi.1005414)
Supplement: S2 File — Avida configuration files and bash scripts used to generate the data set. (ZIP) [file pcbi.1005414.s009.zip › merely_viable_organisms/ancestor_204.org]

sub
push
h-alloc
set-flow
nop-A
sub
sub
swap
mov-head
nop-C
jmp-head
set-flow
push
jmp-head
h-search
h-divide
if-less
if-label
pop
nop-B
swap-stk
nop-C
dec
sub
nop-C
nop-C
get-head
h-search
IO
if-n-equ
sub
nop-B
if-n-equ
h-alloc
get-head
if-label
h-copy
add
swap-stk
add
nand
nop-A
if-n-equ
h-copy
push
nand
shift-l
h-alloc
sub
h-alloc
if-n-equ
if-less
if-n-equ
if-n-equ
h-copy
shift-r
h-search
h-divide
get-head
h-divide
h-alloc
shift-l
nop-C
pop
sub
get-head
inc
nand
inc
h-copy
nop-A
IO
pop
get-head
swap-stk
shift-l
mov-head
push
sub
nop-A
if-n-equ
if-n-equ
nand
add
add
mov-head
nop-C
swap
nop-A
get-head
dec
shift-l
mov-head
dec
if-n-equ
h-search
h-copy
if-less
jmp-head
pop
