# Supplementary material for: The genotype-phenotype map of an evolving digital organism
Source: PLoS Comput Biol. 2017 Feb 27;13(2):e1005414. doi: 10.1371/journal.pcbi.1005414 (PMC5348039; doi:10.1371/journal.pcbi.1005414)
Supplement: S2 File — Avida configuration files and bash scripts used to generate the data set. (ZIP) [file pcbi.1005414.s009.zip › merely_viable_organisms/ancestor_205.org]

h-alloc
nop-C
set-flow
if-n-equ
nand
shift-l
dec
IO
inc
add
h-alloc
swap
nop-C
nop-A
set-flow
if-label
mov-head
nop-C
set-flow
h-search
get-head
dec
nand
swap-stk
h-divide
h-copy
set-flow
h-alloc
if-n-equ
h-divide
add
h-search
nop-C
push
pop
if-label
pop
jmp-head
jmp-head
h-copy
if-n-equ
jmp-head
h-divide
sub
get-head
set-flow
inc
h-copy
nop-A
h-alloc
sub
if-label
if-n-equ
shift-l
pop
dec
shift-r
IO
add
h-divide
shift-l
if-less
if-n-equ
mov-head
IO
swap-stk
h-search
jmp-head
nop-B
set-flow
nop-C
h-search
add
nop-C
add
nand
nop-A
jmp-head
mov-head
mov-head
swap-stk
if-less
h-copy
set-flow
mov-head
IO
push
if-n-equ
h-copy
sub
dec
if-less
nop-C
shift-r
add
pop
push
mov-head
if-label
pop
