# Supplementary material for: The genotype-phenotype map of an evolving digital organism
Source: PLoS Comput Biol. 2017 Feb 27;13(2):e1005414. doi: 10.1371/journal.pcbi.1005414 (PMC5348039; doi:10.1371/journal.pcbi.1005414)
Supplement: S2 File — Avida configuration files and bash scripts used to generate the data set. (ZIP) [file pcbi.1005414.s009.zip › merely_viable_organisms/ancestor_206.org]

add
inc
h-search
if-label
get-head
swap
nop-A
pop
set-flow
h-alloc
inc
nand
h-alloc
h-divide
shift-r
nop-C
swap-stk
pop
nop-C
h-alloc
push
swap-stk
nand
dec
h-alloc
swap-stk
shift-l
h-search
if-label
push
h-alloc
pop
if-n-equ
set-flow
set-flow
nop-A
mov-head
nop-C
swap-stk
jmp-head
get-head
h-search
nop-C
get-head
nop-B
h-alloc
jmp-head
h-alloc
pop
h-search
h-alloc
pop
nop-A
nop-A
if-less
shift-r
if-label
h-divide
h-copy
nand
jmp-head
h-divide
if-n-equ
nop-A
sub
mov-head
swap
if-label
push
h-divide
swap-stk
nop-C
nop-B
dec
jmp-head
mov-head
dec
IO
mov-head
add
if-n-equ
h-alloc
get-head
nop-B
shift-r
nop-B
add
IO
if-n-equ
swap-stk
h-divide
nop-A
inc
nand
swap
h-search
shift-l
h-divide
if-n-equ
shift-l
