# Supplementary material for: The genotype-phenotype map of an evolving digital organism
Source: PLoS Comput Biol. 2017 Feb 27;13(2):e1005414. doi: 10.1371/journal.pcbi.1005414 (PMC5348039; doi:10.1371/journal.pcbi.1005414)
Supplement: S2 File — Avida configuration files and bash scripts used to generate the data set. (ZIP) [file pcbi.1005414.s009.zip › merely_viable_organisms/ancestor_207.org]

nop-A
jmp-head
h-search
add
pop
push
h-alloc
pop
set-flow
nop-A
pop
shift-r
swap-stk
swap-stk
get-head
mov-head
nop-C
jmp-head
h-alloc
pop
if-n-equ
set-flow
nop-A
h-search
h-divide
nand
h-copy
sub
nop-A
swap
if-less
nop-C
dec
pop
IO
if-n-equ
if-less
jmp-head
IO
if-label
h-copy
h-search
nop-B
shift-r
swap-stk
push
if-less
jmp-head
inc
add
h-alloc
h-copy
nop-A
nop-B
mov-head
dec
swap-stk
if-label
push
nop-B
push
add
shift-r
swap-stk
shift-r
add
if-less
swap-stk
shift-r
push
if-less
if-less
dec
inc
get-head
sub
if-n-equ
set-flow
inc
h-copy
pop
shift-l
pop
IO
if-n-equ
h-search
shift-r
add
if-label
jmp-head
nop-A
if-n-equ
h-divide
h-alloc
if-less
nop-A
h-search
shift-r
add
IO
