# Supplementary material for: The genotype-phenotype map of an evolving digital organism
Source: PLoS Comput Biol. 2017 Feb 27;13(2):e1005414. doi: 10.1371/journal.pcbi.1005414 (PMC5348039; doi:10.1371/journal.pcbi.1005414)
Supplement: S2 File — Avida configuration files and bash scripts used to generate the data set. (ZIP) [file pcbi.1005414.s009.zip › merely_viable_organisms/ancestor_208.org]

push
h-divide
if-label
push
if-label
if-less
jmp-head
if-n-equ
dec
set-flow
pop
push
if-less
h-copy
shift-r
nop-A
pop
h-search
push
h-divide
inc
sub
push
h-alloc
swap
nop-C
swap
swap
jmp-head
nop-C
h-divide
pop
shift-l
nop-A
if-label
push
IO
sub
if-label
inc
IO
h-search
nop-C
swap-stk
IO
shift-r
h-search
h-copy
get-head
h-divide
inc
swap
if-label
add
add
dec
shift-r
h-alloc
sub
push
h-alloc
mov-head
if-label
if-n-equ
swap
inc
nand
mov-head
swap
nop-B
set-flow
nand
h-alloc
if-n-equ
nop-B
pop
jmp-head
h-alloc
if-label
IO
pop
pop
pop
h-divide
if-n-equ
nand
h-divide
set-flow
IO
swap-stk
mov-head
nand
IO
h-divide
sub
mov-head
h-search
add
shift-l
set-flow
