# Supplementary material for: The genotype-phenotype map of an evolving digital organism
Source: PLoS Comput Biol. 2017 Feb 27;13(2):e1005414. doi: 10.1371/journal.pcbi.1005414 (PMC5348039; doi:10.1371/journal.pcbi.1005414)
Supplement: S2 File — Avida configuration files and bash scripts used to generate the data set. (ZIP) [file pcbi.1005414.s009.zip › merely_viable_organisms/ancestor_209.org]

inc
jmp-head
nop-C
shift-l
swap-stk
set-flow
nop-B
if-n-equ
h-alloc
pop
h-alloc
inc
if-less
h-alloc
swap-stk
pop
if-less
if-label
swap-stk
jmp-head
IO
swap
nop-C
nop-C
set-flow
h-alloc
inc
if-n-equ
IO
shift-l
h-alloc
nop-C
sub
nop-A
set-flow
if-n-equ
IO
if-less
push
mov-head
nop-C
nop-B
if-n-equ
inc
set-flow
h-search
h-copy
nop-B
swap-stk
h-divide
h-divide
nand
push
nop-B
swap-stk
h-divide
IO
IO
inc
nop-C
pop
swap
get-head
add
mov-head
nop-A
nop-B
swap-stk
swap
sub
set-flow
h-divide
h-alloc
inc
nop-C
dec
jmp-head
add
shift-r
nop-B
if-less
nand
h-divide
if-less
h-divide
jmp-head
push
dec
if-less
inc
set-flow
shift-l
sub
swap-stk
push
swap
h-search
sub
get-head
h-divide
