# Supplementary material for: The genotype-phenotype map of an evolving digital organism
Source: PLoS Comput Biol. 2017 Feb 27;13(2):e1005414. doi: 10.1371/journal.pcbi.1005414 (PMC5348039; doi:10.1371/journal.pcbi.1005414)
Supplement: S2 File — Avida configuration files and bash scripts used to generate the data set. (ZIP) [file pcbi.1005414.s009.zip › merely_viable_organisms/ancestor_21.org]

shift-l
add
swap
h-search
if-label
sub
dec
dec
if-label
nop-B
nand
pop
set-flow
h-alloc
nand
swap
nop-C
nop-B
h-divide
nop-C
if-less
jmp-head
nop-C
swap-stk
pop
if-label
h-copy
h-alloc
IO
sub
IO
if-n-equ
h-alloc
swap
sub
push
nop-B
h-divide
pop
if-less
set-flow
set-flow
if-n-equ
shift-r
h-copy
shift-r
nop-A
swap
swap-stk
shift-l
h-alloc
if-less
shift-r
IO
h-copy
if-n-equ
pop
jmp-head
shift-l
if-label
IO
if-n-equ
get-head
swap
dec
mov-head
dec
nand
nop-A
nop-A
dec
add
add
sub
shift-l
nop-B
nop-C
inc
h-search
h-search
nop-C
nop-C
swap
set-flow
mov-head
get-head
h-search
jmp-head
shift-l
push
IO
dec
add
shift-r
swap-stk
h-copy
h-copy
dec
h-search
if-label
