# Supplementary material for: The genotype-phenotype map of an evolving digital organism
Source: PLoS Comput Biol. 2017 Feb 27;13(2):e1005414. doi: 10.1371/journal.pcbi.1005414 (PMC5348039; doi:10.1371/journal.pcbi.1005414)
Supplement: S2 File — Avida configuration files and bash scripts used to generate the data set. (ZIP) [file pcbi.1005414.s009.zip › merely_viable_organisms/ancestor_210.org]

shift-r
push
h-divide
sub
nop-B
sub
h-search
nop-C
h-alloc
IO
nop-B
shift-r
get-head
if-less
h-divide
if-label
swap
nop-C
push
set-flow
jmp-head
nop-C
dec
nop-A
inc
nop-B
sub
swap-stk
if-label
h-alloc
nop-A
shift-r
h-search
get-head
shift-l
h-alloc
add
nop-B
IO
nop-C
nand
shift-l
h-alloc
h-divide
pop
swap-stk
h-divide
dec
h-alloc
shift-l
if-n-equ
h-copy
swap
h-divide
nop-A
if-n-equ
nop-A
shift-r
pop
nop-C
nop-C
h-copy
h-alloc
shift-r
get-head
inc
if-less
dec
add
mov-head
push
inc
add
jmp-head
if-n-equ
jmp-head
pop
inc
nop-B
set-flow
nop-B
h-search
h-alloc
h-copy
add
shift-l
sub
h-alloc
get-head
nop-C
IO
if-n-equ
nop-A
if-n-equ
shift-l
add
h-alloc
shift-l
nop-B
nop-C
