# Supplementary material for: The genotype-phenotype map of an evolving digital organism
Source: PLoS Comput Biol. 2017 Feb 27;13(2):e1005414. doi: 10.1371/journal.pcbi.1005414 (PMC5348039; doi:10.1371/journal.pcbi.1005414)
Supplement: S2 File — Avida configuration files and bash scripts used to generate the data set. (ZIP) [file pcbi.1005414.s009.zip › merely_viable_organisms/ancestor_211.org]

h-alloc
set-flow
IO
set-flow
nop-A
h-divide
if-less
IO
shift-l
swap-stk
swap
h-alloc
dec
push
swap
swap
swap
h-alloc
sub
IO
nop-A
h-alloc
h-alloc
nop-B
add
mov-head
nop-C
h-divide
swap
shift-l
h-alloc
dec
swap-stk
if-n-equ
if-label
shift-r
add
if-n-equ
pop
IO
inc
IO
nop-B
nand
h-alloc
swap
shift-r
nop-C
nop-C
h-search
h-divide
sub
swap
get-head
if-n-equ
h-divide
if-less
pop
h-alloc
shift-r
h-copy
if-less
swap-stk
nop-A
dec
shift-l
inc
IO
nop-C
if-less
mov-head
push
h-alloc
mov-head
dec
if-less
h-alloc
pop
swap
push
h-alloc
h-alloc
nand
nop-A
set-flow
shift-l
IO
get-head
h-copy
shift-r
mov-head
h-divide
dec
dec
nop-C
h-copy
h-divide
h-search
if-less
if-less
