# Supplementary material for: The genotype-phenotype map of an evolving digital organism
Source: PLoS Comput Biol. 2017 Feb 27;13(2):e1005414. doi: 10.1371/journal.pcbi.1005414 (PMC5348039; doi:10.1371/journal.pcbi.1005414)
Supplement: S2 File — Avida configuration files and bash scripts used to generate the data set. (ZIP) [file pcbi.1005414.s009.zip › merely_viable_organisms/ancestor_212.org]

get-head
jmp-head
IO
inc
nop-C
inc
push
inc
add
h-search
shift-r
h-alloc
sub
inc
pop
add
h-divide
shift-l
jmp-head
set-flow
nop-C
shift-l
shift-r
nop-C
h-alloc
h-divide
get-head
swap
push
nop-C
nand
set-flow
nop-A
nand
if-less
mov-head
nop-C
shift-r
h-alloc
add
set-flow
h-search
shift-r
if-less
sub
h-divide
jmp-head
h-search
inc
h-divide
swap
shift-r
add
if-less
if-label
h-search
sub
h-alloc
pop
h-alloc
nop-A
shift-r
shift-r
nand
h-alloc
jmp-head
set-flow
nop-A
if-label
add
h-search
h-copy
h-copy
add
if-label
h-divide
IO
dec
nop-A
sub
mov-head
inc
shift-l
nop-B
nop-A
push
if-label
if-n-equ
set-flow
nand
nop-B
shift-r
h-alloc
inc
jmp-head
get-head
if-n-equ
inc
if-less
shift-r
