# Supplementary material for: The genotype-phenotype map of an evolving digital organism
Source: PLoS Comput Biol. 2017 Feb 27;13(2):e1005414. doi: 10.1371/journal.pcbi.1005414 (PMC5348039; doi:10.1371/journal.pcbi.1005414)
Supplement: S2 File — Avida configuration files and bash scripts used to generate the data set. (ZIP) [file pcbi.1005414.s009.zip › merely_viable_organisms/ancestor_213.org]

set-flow
if-label
nop-B
h-alloc
h-alloc
nop-B
push
nand
IO
h-alloc
nop-C
jmp-head
nop-B
nop-C
push
inc
shift-r
nop-B
push
if-label
add
mov-head
nop-B
nop-A
if-less
get-head
nand
shift-r
swap
nand
add
nand
h-search
inc
swap
nop-C
dec
nop-A
if-n-equ
pop
shift-r
add
h-divide
nop-C
jmp-head
nop-C
h-alloc
h-divide
get-head
set-flow
if-n-equ
h-alloc
if-less
IO
shift-r
nop-C
swap-stk
h-copy
if-label
h-divide
swap
h-divide
swap-stk
h-divide
inc
pop
mov-head
if-n-equ
inc
h-divide
sub
jmp-head
pop
h-search
swap
add
shift-r
dec
pop
swap
IO
sub
dec
shift-r
h-divide
shift-l
add
swap-stk
if-label
h-divide
if-less
swap
h-divide
nop-B
nop-C
swap
IO
IO
nop-C
h-copy
