# Supplementary material for: The genotype-phenotype map of an evolving digital organism
Source: PLoS Comput Biol. 2017 Feb 27;13(2):e1005414. doi: 10.1371/journal.pcbi.1005414 (PMC5348039; doi:10.1371/journal.pcbi.1005414)
Supplement: S2 File — Avida configuration files and bash scripts used to generate the data set. (ZIP) [file pcbi.1005414.s009.zip › merely_viable_organisms/ancestor_214.org]

swap-stk
set-flow
pop
h-copy
nop-A
if-less
swap
nop-B
mov-head
nop-B
nand
h-alloc
nop-A
if-n-equ
push
jmp-head
IO
set-flow
nop-A
IO
nop-A
mov-head
nop-C
nand
h-alloc
pop
push
shift-r
IO
shift-l
add
if-less
shift-r
swap
nop-B
sub
swap-stk
nop-A
nand
nop-B
dec
nand
push
shift-r
if-label
pop
if-n-equ
dec
dec
if-label
h-search
inc
nop-A
IO
inc
push
nand
inc
inc
nop-A
h-copy
jmp-head
jmp-head
dec
jmp-head
h-copy
shift-l
add
pop
if-n-equ
shift-l
if-less
if-label
shift-l
push
h-search
IO
shift-l
nand
jmp-head
dec
h-search
shift-l
shift-r
inc
h-copy
shift-r
sub
dec
nop-B
push
h-divide
h-copy
dec
inc
h-divide
h-divide
mov-head
shift-l
nop-B
