# Supplementary material for: The genotype-phenotype map of an evolving digital organism
Source: PLoS Comput Biol. 2017 Feb 27;13(2):e1005414. doi: 10.1371/journal.pcbi.1005414 (PMC5348039; doi:10.1371/journal.pcbi.1005414)
Supplement: S2 File — Avida configuration files and bash scripts used to generate the data set. (ZIP) [file pcbi.1005414.s009.zip › merely_viable_organisms/ancestor_215.org]

jmp-head
nop-C
pop
shift-r
get-head
add
IO
dec
pop
inc
shift-l
shift-l
shift-l
nop-A
shift-l
h-alloc
if-n-equ
nop-C
swap
IO
if-n-equ
h-alloc
if-less
h-search
pop
swap-stk
get-head
push
push
swap-stk
add
h-search
h-alloc
if-n-equ
h-divide
if-n-equ
set-flow
swap-stk
swap
nop-C
nop-C
pop
swap-stk
jmp-head
if-n-equ
if-less
swap-stk
swap
get-head
h-copy
h-divide
push
mov-head
if-less
inc
if-label
jmp-head
h-alloc
shift-l
h-copy
set-flow
jmp-head
shift-l
push
h-alloc
add
inc
push
mov-head
if-n-equ
sub
add
if-less
swap
mov-head
if-n-equ
push
swap-stk
if-label
if-label
inc
if-label
dec
inc
inc
shift-r
swap
shift-l
shift-r
if-label
swap
add
swap
shift-r
h-alloc
nop-C
dec
inc
sub
if-n-equ
