# Supplementary material for: The genotype-phenotype map of an evolving digital organism
Source: PLoS Comput Biol. 2017 Feb 27;13(2):e1005414. doi: 10.1371/journal.pcbi.1005414 (PMC5348039; doi:10.1371/journal.pcbi.1005414)
Supplement: S2 File — Avida configuration files and bash scripts used to generate the data set. (ZIP) [file pcbi.1005414.s009.zip › merely_viable_organisms/ancestor_216.org]

nop-B
h-alloc
pop
h-search
jmp-head
set-flow
nop-A
add
nop-A
dec
mov-head
nop-C
h-copy
jmp-head
nand
if-n-equ
if-n-equ
push
if-less
swap
add
nop-A
nop-A
nand
nop-C
nand
if-n-equ
dec
swap-stk
h-copy
pop
add
h-divide
h-search
if-n-equ
nand
IO
get-head
swap-stk
nop-A
h-divide
shift-l
nand
shift-r
nop-C
sub
h-divide
h-copy
if-less
if-label
if-n-equ
IO
push
add
nand
set-flow
swap-stk
if-label
nand
mov-head
nand
nop-A
h-search
swap
swap-stk
nop-A
get-head
shift-r
h-divide
h-search
h-search
if-n-equ
h-divide
set-flow
h-divide
swap-stk
if-n-equ
if-n-equ
set-flow
nop-A
dec
h-copy
get-head
h-search
sub
swap-stk
jmp-head
if-label
h-alloc
sub
jmp-head
nop-A
push
nop-A
h-copy
nop-B
shift-r
if-label
add
h-divide
