# Supplementary material for: The genotype-phenotype map of an evolving digital organism
Source: PLoS Comput Biol. 2017 Feb 27;13(2):e1005414. doi: 10.1371/journal.pcbi.1005414 (PMC5348039; doi:10.1371/journal.pcbi.1005414)
Supplement: S2 File — Avida configuration files and bash scripts used to generate the data set. (ZIP) [file pcbi.1005414.s009.zip › merely_viable_organisms/ancestor_217.org]

shift-r
get-head
h-search
h-divide
dec
shift-l
nand
swap-stk
swap-stk
nop-A
h-alloc
set-flow
get-head
dec
h-search
set-flow
if-less
get-head
get-head
swap
shift-l
push
nop-B
if-n-equ
shift-l
set-flow
push
nop-C
nand
add
shift-r
shift-l
jmp-head
set-flow
h-divide
shift-r
set-flow
nop-A
mov-head
nop-C
if-less
h-search
h-copy
get-head
h-alloc
shift-r
push
h-search
inc
h-search
shift-l
nop-A
jmp-head
nop-B
shift-r
jmp-head
jmp-head
shift-l
inc
if-less
sub
if-n-equ
if-less
dec
shift-l
if-n-equ
nand
h-search
shift-r
if-less
swap
jmp-head
h-search
get-head
inc
if-n-equ
inc
get-head
dec
if-less
sub
dec
h-divide
dec
swap
h-copy
mov-head
add
swap
if-n-equ
push
get-head
pop
dec
pop
IO
if-label
IO
h-divide
h-divide
