# Supplementary material for: The genotype-phenotype map of an evolving digital organism
Source: PLoS Comput Biol. 2017 Feb 27;13(2):e1005414. doi: 10.1371/journal.pcbi.1005414 (PMC5348039; doi:10.1371/journal.pcbi.1005414)
Supplement: S2 File — Avida configuration files and bash scripts used to generate the data set. (ZIP) [file pcbi.1005414.s009.zip › merely_viable_organisms/ancestor_218.org]

push
jmp-head
nop-C
nop-C
if-less
IO
h-divide
set-flow
shift-r
if-n-equ
nop-B
nop-C
h-search
set-flow
if-less
IO
nop-B
h-alloc
h-divide
h-alloc
if-label
add
swap
nop-C
dec
set-flow
swap-stk
jmp-head
shift-r
h-alloc
get-head
nop-A
get-head
pop
sub
shift-l
pop
shift-r
h-alloc
dec
shift-l
mov-head
nop-B
h-copy
if-less
dec
if-less
if-label
nand
h-copy
h-search
IO
h-divide
h-copy
nand
pop
nop-A
swap
nop-B
if-label
h-divide
if-less
h-alloc
get-head
inc
swap
IO
swap
swap
mov-head
nand
shift-r
set-flow
h-alloc
inc
nop-A
nand
nop-C
h-alloc
get-head
shift-r
get-head
get-head
h-divide
jmp-head
sub
push
nop-B
mov-head
shift-r
dec
h-alloc
h-copy
shift-l
swap-stk
jmp-head
shift-r
nop-C
nop-A
shift-l
