# Supplementary material for: The genotype-phenotype map of an evolving digital organism
Source: PLoS Comput Biol. 2017 Feb 27;13(2):e1005414. doi: 10.1371/journal.pcbi.1005414 (PMC5348039; doi:10.1371/journal.pcbi.1005414)
Supplement: S2 File — Avida configuration files and bash scripts used to generate the data set. (ZIP) [file pcbi.1005414.s009.zip › merely_viable_organisms/ancestor_219.org]

h-divide
h-alloc
push
shift-r
nand
h-alloc
push
set-flow
jmp-head
nop-C
get-head
add
set-flow
pop
h-divide
shift-l
shift-r
if-n-equ
h-divide
dec
if-less
nop-C
if-label
if-label
nop-B
sub
push
nand
swap
nop-C
jmp-head
shift-r
inc
IO
pop
swap-stk
dec
swap
if-less
sub
pop
IO
nand
h-copy
swap-stk
nand
sub
if-label
set-flow
sub
h-copy
pop
set-flow
swap
inc
sub
shift-l
shift-r
if-n-equ
pop
h-alloc
mov-head
set-flow
nand
mov-head
inc
sub
swap-stk
if-label
get-head
h-alloc
inc
h-alloc
dec
nand
mov-head
inc
if-n-equ
nand
dec
inc
inc
mov-head
dec
IO
pop
get-head
shift-l
if-label
nop-A
if-n-equ
swap
shift-r
push
dec
h-copy
get-head
get-head
nop-C
shift-r
