# Supplementary material for: The genotype-phenotype map of an evolving digital organism
Source: PLoS Comput Biol. 2017 Feb 27;13(2):e1005414. doi: 10.1371/journal.pcbi.1005414 (PMC5348039; doi:10.1371/journal.pcbi.1005414)
Supplement: S2 File — Avida configuration files and bash scripts used to generate the data set. (ZIP) [file pcbi.1005414.s009.zip › merely_viable_organisms/ancestor_22.org]

pop
dec
pop
shift-l
h-alloc
shift-l
pop
set-flow
jmp-head
inc
nop-B
add
add
dec
swap
if-label
sub
swap-stk
if-n-equ
shift-r
swap-stk
swap
h-alloc
if-label
shift-r
set-flow
if-less
get-head
sub
h-alloc
get-head
swap-stk
if-less
h-search
dec
set-flow
nop-A
nand
push
mov-head
nop-C
h-divide
nop-B
h-divide
set-flow
sub
get-head
swap-stk
push
nand
h-alloc
set-flow
nop-A
h-divide
set-flow
swap-stk
swap
nop-B
if-n-equ
nop-A
push
shift-l
nop-B
h-copy
mov-head
get-head
h-alloc
if-less
push
pop
h-divide
shift-l
swap
push
dec
dec
h-alloc
IO
set-flow
dec
swap-stk
shift-r
shift-l
nop-B
h-search
nop-A
IO
set-flow
set-flow
h-divide
add
mov-head
inc
if-less
if-less
jmp-head
shift-r
set-flow
if-less
nand
