# Supplementary material for: The genotype-phenotype map of an evolving digital organism
Source: PLoS Comput Biol. 2017 Feb 27;13(2):e1005414. doi: 10.1371/journal.pcbi.1005414 (PMC5348039; doi:10.1371/journal.pcbi.1005414)
Supplement: S2 File — Avida configuration files and bash scripts used to generate the data set. (ZIP) [file pcbi.1005414.s009.zip › merely_viable_organisms/ancestor_220.org]

h-search
pop
get-head
jmp-head
jmp-head
push
set-flow
swap-stk
if-label
set-flow
nand
h-search
if-label
inc
dec
set-flow
shift-r
inc
shift-r
h-alloc
swap
nop-C
jmp-head
nop-C
inc
IO
h-alloc
shift-l
pop
inc
nop-C
swap-stk
jmp-head
mov-head
IO
h-copy
swap-stk
dec
add
inc
sub
get-head
h-alloc
h-alloc
swap-stk
dec
h-divide
jmp-head
set-flow
IO
nand
pop
h-copy
inc
shift-l
mov-head
get-head
nop-B
push
h-divide
if-label
inc
sub
dec
nop-A
IO
h-divide
h-divide
set-flow
h-copy
if-less
shift-l
nop-A
if-label
nop-B
h-divide
if-n-equ
nop-A
get-head
sub
add
swap
h-divide
dec
inc
nop-A
if-less
swap-stk
sub
shift-l
sub
if-label
h-alloc
nop-C
swap-stk
h-copy
h-copy
h-alloc
h-alloc
nand
