# Supplementary material for: The genotype-phenotype map of an evolving digital organism
Source: PLoS Comput Biol. 2017 Feb 27;13(2):e1005414. doi: 10.1371/journal.pcbi.1005414 (PMC5348039; doi:10.1371/journal.pcbi.1005414)
Supplement: S2 File — Avida configuration files and bash scripts used to generate the data set. (ZIP) [file pcbi.1005414.s009.zip › merely_viable_organisms/ancestor_221.org]

if-n-equ
if-label
set-flow
h-divide
IO
if-label
dec
h-alloc
swap
nop-C
jmp-head
nop-C
swap-stk
get-head
h-divide
swap
inc
add
h-divide
swap
h-search
sub
nop-C
nop-A
h-copy
add
if-label
jmp-head
nand
swap-stk
set-flow
swap
dec
h-alloc
inc
nop-A
nop-A
sub
nand
IO
h-alloc
pop
set-flow
get-head
sub
h-alloc
h-divide
nop-C
h-alloc
shift-l
shift-r
dec
swap
h-alloc
dec
nop-B
h-alloc
nop-B
h-search
if-label
set-flow
nand
inc
push
h-search
h-divide
h-alloc
push
shift-l
if-label
h-search
h-divide
nop-A
swap-stk
nand
sub
nop-C
if-n-equ
pop
if-n-equ
h-copy
IO
shift-r
get-head
get-head
nop-C
nop-A
inc
mov-head
get-head
push
set-flow
inc
h-copy
jmp-head
h-copy
add
push
sub
h-copy
