# Supplementary material for: The genotype-phenotype map of an evolving digital organism
Source: PLoS Comput Biol. 2017 Feb 27;13(2):e1005414. doi: 10.1371/journal.pcbi.1005414 (PMC5348039; doi:10.1371/journal.pcbi.1005414)
Supplement: S2 File — Avida configuration files and bash scripts used to generate the data set. (ZIP) [file pcbi.1005414.s009.zip › merely_viable_organisms/ancestor_222.org]

push
h-alloc
set-flow
nand
nop-B
sub
IO
jmp-head
if-label
jmp-head
shift-r
dec
add
nand
sub
shift-l
pop
swap
nop-C
nop-B
push
jmp-head
nop-C
inc
h-copy
get-head
add
shift-l
get-head
dec
nand
shift-l
shift-l
shift-l
swap-stk
nand
if-n-equ
h-search
h-search
dec
shift-l
push
inc
if-n-equ
nand
swap
pop
nop-C
h-copy
h-divide
nand
h-divide
push
push
mov-head
h-divide
IO
jmp-head
shift-l
swap
if-less
mov-head
if-less
sub
get-head
get-head
h-search
add
h-copy
inc
shift-l
if-less
mov-head
h-search
set-flow
add
nand
IO
nop-A
pop
shift-l
h-alloc
dec
shift-r
set-flow
h-alloc
shift-r
inc
dec
add
if-n-equ
nop-A
jmp-head
set-flow
swap-stk
shift-r
nop-C
h-search
nop-B
if-label
