# Supplementary material for: The genotype-phenotype map of an evolving digital organism
Source: PLoS Comput Biol. 2017 Feb 27;13(2):e1005414. doi: 10.1371/journal.pcbi.1005414 (PMC5348039; doi:10.1371/journal.pcbi.1005414)
Supplement: S2 File — Avida configuration files and bash scripts used to generate the data set. (ZIP) [file pcbi.1005414.s009.zip › merely_viable_organisms/ancestor_223.org]

h-alloc
set-flow
nop-A
nand
pop
shift-l
inc
inc
push
nop-A
if-less
jmp-head
push
h-divide
nand
nop-B
nop-A
push
IO
IO
mov-head
nop-C
nop-B
h-copy
nop-A
swap-stk
IO
add
push
if-n-equ
h-divide
nop-A
h-alloc
jmp-head
if-label
nand
pop
nand
nop-A
h-divide
pop
get-head
if-n-equ
h-divide
pop
jmp-head
if-n-equ
if-less
nop-C
h-divide
get-head
shift-l
jmp-head
push
shift-l
h-divide
set-flow
h-divide
shift-r
if-n-equ
push
if-label
mov-head
nop-A
dec
nop-C
IO
pop
IO
if-less
sub
shift-l
swap-stk
get-head
push
sub
if-less
h-alloc
mov-head
if-label
shift-l
IO
h-divide
IO
mov-head
push
sub
h-divide
nand
nop-B
push
if-less
h-copy
swap-stk
mov-head
h-copy
inc
jmp-head
shift-r
set-flow
