# Supplementary material for: The genotype-phenotype map of an evolving digital organism
Source: PLoS Comput Biol. 2017 Feb 27;13(2):e1005414. doi: 10.1371/journal.pcbi.1005414 (PMC5348039; doi:10.1371/journal.pcbi.1005414)
Supplement: S2 File — Avida configuration files and bash scripts used to generate the data set. (ZIP) [file pcbi.1005414.s009.zip › merely_viable_organisms/ancestor_224.org]

swap-stk
add
dec
push
if-label
set-flow
push
IO
get-head
h-alloc
shift-l
nand
pop
swap
nop-C
nop-A
pop
pop
shift-r
jmp-head
nop-C
h-search
push
swap
IO
push
h-alloc
add
pop
h-divide
swap-stk
swap-stk
IO
nop-A
inc
swap
h-alloc
swap-stk
push
dec
nop-C
inc
set-flow
add
add
swap-stk
if-label
IO
swap-stk
push
pop
nand
inc
h-alloc
swap
h-search
h-divide
h-copy
h-divide
h-divide
get-head
mov-head
mov-head
sub
swap
pop
nop-C
jmp-head
get-head
mov-head
if-n-equ
swap
h-divide
nop-C
IO
IO
nand
pop
nand
jmp-head
h-alloc
nand
jmp-head
shift-l
push
shift-l
h-alloc
jmp-head
IO
h-copy
shift-l
inc
if-label
swap-stk
IO
h-alloc
swap-stk
get-head
nop-A
if-label
