# Supplementary material for: The genotype-phenotype map of an evolving digital organism
Source: PLoS Comput Biol. 2017 Feb 27;13(2):e1005414. doi: 10.1371/journal.pcbi.1005414 (PMC5348039; doi:10.1371/journal.pcbi.1005414)
Supplement: S2 File — Avida configuration files and bash scripts used to generate the data set. (ZIP) [file pcbi.1005414.s009.zip › merely_viable_organisms/ancestor_225.org]

dec
nop-C
pop
shift-r
h-divide
h-search
inc
if-label
jmp-head
jmp-head
push
get-head
if-n-equ
inc
nop-A
nand
if-n-equ
nand
shift-l
jmp-head
set-flow
swap-stk
if-less
swap
h-copy
swap-stk
get-head
set-flow
nop-A
jmp-head
h-copy
nop-C
h-divide
set-flow
swap-stk
h-divide
nand
if-label
if-label
h-alloc
h-alloc
jmp-head
nop-A
if-less
add
inc
inc
mov-head
set-flow
dec
shift-l
add
nop-C
h-alloc
inc
sub
shift-l
swap-stk
pop
sub
inc
set-flow
nop-A
inc
nand
pop
sub
nop-C
shift-l
add
if-label
nop-B
get-head
sub
swap-stk
mov-head
nop-C
nand
shift-r
sub
if-less
dec
push
h-divide
pop
shift-r
shift-r
h-copy
jmp-head
h-alloc
h-divide
add
mov-head
if-label
dec
add
shift-l
mov-head
pop
get-head
