# Supplementary material for: The genotype-phenotype map of an evolving digital organism
Source: PLoS Comput Biol. 2017 Feb 27;13(2):e1005414. doi: 10.1371/journal.pcbi.1005414 (PMC5348039; doi:10.1371/journal.pcbi.1005414)
Supplement: S2 File — Avida configuration files and bash scripts used to generate the data set. (ZIP) [file pcbi.1005414.s009.zip › merely_viable_organisms/ancestor_226.org]

nop-A
h-alloc
shift-r
set-flow
nop-A
jmp-head
nop-C
swap
nop-C
shift-l
add
jmp-head
IO
pop
h-divide
pop
add
if-n-equ
nop-C
nop-B
nop-A
inc
jmp-head
shift-l
IO
swap
h-copy
h-copy
h-divide
nop-B
h-alloc
if-label
h-copy
nop-A
set-flow
if-label
inc
set-flow
swap
swap
pop
add
nop-C
h-alloc
get-head
h-divide
shift-l
shift-r
set-flow
add
h-copy
if-n-equ
if-n-equ
mov-head
h-copy
get-head
if-label
IO
nop-C
h-divide
jmp-head
h-alloc
h-divide
h-divide
if-less
get-head
h-divide
h-copy
push
mov-head
jmp-head
set-flow
set-flow
jmp-head
mov-head
swap-stk
h-copy
dec
h-search
nop-B
shift-r
nop-C
if-less
inc
if-label
swap-stk
dec
if-label
nop-B
add
IO
dec
if-label
swap-stk
h-search
sub
if-less
nop-C
nand
dec
