# Supplementary material for: The genotype-phenotype map of an evolving digital organism
Source: PLoS Comput Biol. 2017 Feb 27;13(2):e1005414. doi: 10.1371/journal.pcbi.1005414 (PMC5348039; doi:10.1371/journal.pcbi.1005414)
Supplement: S2 File — Avida configuration files and bash scripts used to generate the data set. (ZIP) [file pcbi.1005414.s009.zip › merely_viable_organisms/ancestor_227.org]

swap
nop-A
IO
get-head
sub
swap
if-n-equ
h-divide
add
swap
h-alloc
shift-r
swap
nop-C
swap-stk
nop-B
push
add
nop-A
jmp-head
nop-C
pop
inc
nop-C
nop-B
push
add
shift-r
nop-B
sub
nop-A
h-search
nand
h-copy
jmp-head
nop-B
inc
if-less
if-label
h-divide
h-copy
h-copy
inc
if-less
nop-A
swap
dec
h-alloc
shift-r
swap-stk
set-flow
jmp-head
h-copy
if-label
add
mov-head
shift-r
inc
swap-stk
sub
if-n-equ
add
dec
dec
nop-C
h-search
nop-C
shift-r
shift-l
nop-B
mov-head
shift-l
nand
h-search
h-search
if-less
shift-l
h-divide
nand
h-copy
h-search
jmp-head
jmp-head
h-alloc
h-copy
nop-A
nop-A
h-divide
if-n-equ
nand
IO
if-label
swap
shift-r
swap-stk
h-alloc
push
nand
if-less
jmp-head
