# Supplementary material for: The genotype-phenotype map of an evolving digital organism
Source: PLoS Comput Biol. 2017 Feb 27;13(2):e1005414. doi: 10.1371/journal.pcbi.1005414 (PMC5348039; doi:10.1371/journal.pcbi.1005414)
Supplement: S2 File — Avida configuration files and bash scripts used to generate the data set. (ZIP) [file pcbi.1005414.s009.zip › merely_viable_organisms/ancestor_228.org]

if-less
dec
pop
set-flow
sub
h-search
dec
IO
shift-l
set-flow
swap
h-alloc
shift-r
dec
if-label
get-head
if-label
nop-B
if-label
add
inc
nop-C
push
if-n-equ
nand
set-flow
h-search
push
if-label
get-head
shift-l
set-flow
nop-A
h-divide
IO
add
if-n-equ
pop
nop-A
mov-head
nop-C
h-copy
pop
if-less
shift-l
push
nop-A
pop
h-copy
pop
add
if-label
set-flow
h-copy
h-search
shift-l
if-label
set-flow
pop
get-head
shift-r
h-divide
h-alloc
nop-C
set-flow
h-copy
mov-head
shift-l
add
shift-l
shift-r
pop
if-n-equ
pop
sub
if-label
mov-head
h-copy
push
dec
IO
h-copy
sub
if-label
shift-l
jmp-head
shift-r
push
inc
h-alloc
get-head
nop-C
inc
if-n-equ
h-copy
IO
nop-C
swap
add
jmp-head
