# Supplementary material for: The genotype-phenotype map of an evolving digital organism
Source: PLoS Comput Biol. 2017 Feb 27;13(2):e1005414. doi: 10.1371/journal.pcbi.1005414 (PMC5348039; doi:10.1371/journal.pcbi.1005414)
Supplement: S2 File — Avida configuration files and bash scripts used to generate the data set. (ZIP) [file pcbi.1005414.s009.zip › merely_viable_organisms/ancestor_229.org]

nop-C
dec
dec
h-divide
swap-stk
push
h-alloc
h-alloc
h-alloc
if-label
shift-r
pop
nop-B
dec
push
swap
nop-C
jmp-head
nop-C
nop-B
h-search
if-less
push
add
shift-l
nop-C
h-divide
if-n-equ
push
nop-C
h-search
pop
nop-A
nop-B
h-search
h-search
nand
nand
pop
get-head
pop
shift-r
nop-A
nop-C
h-divide
dec
nop-B
if-n-equ
if-label
swap-stk
inc
inc
h-copy
mov-head
swap-stk
add
h-copy
h-copy
nop-C
mov-head
add
h-alloc
h-alloc
sub
sub
IO
h-divide
swap
swap
h-divide
if-n-equ
pop
h-alloc
h-search
nop-C
IO
shift-l
swap-stk
if-n-equ
nop-C
if-n-equ
IO
get-head
swap-stk
if-n-equ
nop-B
nop-B
set-flow
if-n-equ
jmp-head
nop-A
inc
nop-B
inc
h-search
nop-A
inc
jmp-head
get-head
inc
