# Supplementary material for: The genotype-phenotype map of an evolving digital organism
Source: PLoS Comput Biol. 2017 Feb 27;13(2):e1005414. doi: 10.1371/journal.pcbi.1005414 (PMC5348039; doi:10.1371/journal.pcbi.1005414)
Supplement: S2 File — Avida configuration files and bash scripts used to generate the data set. (ZIP) [file pcbi.1005414.s009.zip › merely_viable_organisms/ancestor_23.org]

h-alloc
nop-A
if-less
swap
if-n-equ
h-divide
get-head
swap
dec
h-search
if-label
h-search
IO
nand
swap
nop-C
if-label
shift-l
h-divide
jmp-head
nop-C
nop-C
h-divide
if-n-equ
nop-C
nop-B
h-search
if-less
if-less
shift-l
if-n-equ
add
IO
push
nop-C
nop-B
get-head
sub
h-divide
if-n-equ
if-less
mov-head
sub
pop
sub
inc
h-alloc
shift-r
sub
h-divide
swap
swap
if-less
if-less
IO
h-copy
h-alloc
dec
nop-A
add
h-copy
shift-r
mov-head
h-alloc
inc
nand
nop-B
nop-A
nop-C
h-divide
swap
nand
if-label
inc
jmp-head
shift-r
h-alloc
nop-B
mov-head
sub
inc
nand
dec
nop-C
h-copy
nand
shift-l
h-copy
add
swap-stk
push
push
push
nop-B
sub
pop
shift-r
h-copy
h-search
swap-stk
