# Supplementary material for: The genotype-phenotype map of an evolving digital organism
Source: PLoS Comput Biol. 2017 Feb 27;13(2):e1005414. doi: 10.1371/journal.pcbi.1005414 (PMC5348039; doi:10.1371/journal.pcbi.1005414)
Supplement: S2 File — Avida configuration files and bash scripts used to generate the data set. (ZIP) [file pcbi.1005414.s009.zip › merely_viable_organisms/ancestor_230.org]

nop-A
shift-r
h-search
jmp-head
jmp-head
h-search
nop-C
mov-head
sub
h-divide
if-label
mov-head
nop-A
h-alloc
if-n-equ
nand
pop
push
dec
nop-C
if-n-equ
shift-l
h-alloc
nand
h-alloc
IO
swap-stk
swap
set-flow
sub
pop
nand
h-alloc
h-alloc
if-label
add
h-search
nop-B
push
swap
nop-C
IO
nop-B
h-divide
nand
nop-B
h-alloc
add
inc
jmp-head
nop-C
shift-r
swap
nand
shift-l
get-head
sub
h-divide
inc
if-label
IO
nop-C
shift-l
nand
nand
push
if-label
inc
nop-A
nop-C
h-search
h-divide
h-copy
pop
shift-r
pop
nand
inc
mov-head
h-divide
h-copy
jmp-head
add
h-search
shift-r
shift-l
set-flow
push
if-label
nand
h-search
h-divide
nop-B
pop
h-alloc
mov-head
swap
IO
h-search
h-search
