# Supplementary material for: The genotype-phenotype map of an evolving digital organism
Source: PLoS Comput Biol. 2017 Feb 27;13(2):e1005414. doi: 10.1371/journal.pcbi.1005414 (PMC5348039; doi:10.1371/journal.pcbi.1005414)
Supplement: S2 File — Avida configuration files and bash scripts used to generate the data set. (ZIP) [file pcbi.1005414.s009.zip › merely_viable_organisms/ancestor_231.org]

nop-A
shift-r
h-search
h-search
if-label
inc
sub
if-label
nop-A
nand
get-head
h-alloc
swap
nop-C
shift-r
nand
jmp-head
nop-C
swap
nand
set-flow
shift-r
swap-stk
if-less
if-less
h-copy
shift-r
nop-C
h-copy
if-label
h-copy
swap-stk
dec
push
h-copy
IO
inc
shift-r
add
nop-C
swap-stk
h-search
swap
IO
shift-l
if-n-equ
h-copy
shift-r
h-alloc
if-less
inc
dec
shift-l
h-search
h-copy
set-flow
pop
add
h-divide
push
if-less
shift-r
swap-stk
dec
shift-r
h-divide
swap-stk
push
dec
jmp-head
nop-B
if-label
nop-C
add
add
h-divide
h-copy
h-search
push
if-label
swap
h-divide
h-divide
inc
get-head
shift-r
h-alloc
h-copy
mov-head
shift-l
if-less
nop-A
mov-head
if-label
IO
add
h-search
shift-l
add
nand
