# Supplementary material for: The genotype-phenotype map of an evolving digital organism
Source: PLoS Comput Biol. 2017 Feb 27;13(2):e1005414. doi: 10.1371/journal.pcbi.1005414 (PMC5348039; doi:10.1371/journal.pcbi.1005414)
Supplement: S2 File — Avida configuration files and bash scripts used to generate the data set. (ZIP) [file pcbi.1005414.s009.zip › merely_viable_organisms/ancestor_232.org]

if-less
pop
shift-r
if-label
sub
shift-r
if-less
pop
shift-l
dec
nop-A
h-alloc
dec
set-flow
jmp-head
IO
h-divide
set-flow
nop-A
IO
swap
nop-B
dec
pop
push
swap-stk
nop-B
IO
inc
if-n-equ
dec
mov-head
nop-C
nop-C
nand
nop-C
swap-stk
nop-A
nop-B
IO
h-search
dec
h-copy
pop
IO
pop
jmp-head
jmp-head
push
shift-l
nand
shift-r
nop-A
h-divide
inc
mov-head
shift-l
h-search
dec
sub
if-less
set-flow
push
if-label
swap
shift-l
pop
if-label
inc
h-copy
nop-A
h-search
shift-r
if-label
swap-stk
nop-B
shift-l
add
sub
swap-stk
set-flow
h-search
set-flow
set-flow
if-label
set-flow
nop-A
swap-stk
IO
dec
IO
h-search
IO
swap
nop-C
swap-stk
h-alloc
nop-B
dec
inc
