# Supplementary material for: The genotype-phenotype map of an evolving digital organism
Source: PLoS Comput Biol. 2017 Feb 27;13(2):e1005414. doi: 10.1371/journal.pcbi.1005414 (PMC5348039; doi:10.1371/journal.pcbi.1005414)
Supplement: S2 File — Avida configuration files and bash scripts used to generate the data set. (ZIP) [file pcbi.1005414.s009.zip › merely_viable_organisms/ancestor_233.org]

if-label
nop-A
nand
h-search
sub
inc
h-divide
add
h-alloc
swap
nop-C
set-flow
if-n-equ
nop-A
jmp-head
nop-C
pop
add
shift-l
IO
dec
nop-C
h-alloc
nop-B
nop-A
dec
dec
if-less
h-alloc
if-n-equ
inc
if-n-equ
sub
nop-A
get-head
inc
if-label
h-divide
h-copy
nop-A
shift-l
inc
h-copy
shift-r
if-label
if-label
set-flow
IO
h-alloc
inc
mov-head
nop-A
nand
inc
if-n-equ
h-search
push
set-flow
shift-r
add
nop-C
h-divide
swap-stk
h-alloc
inc
swap-stk
get-head
push
h-copy
h-copy
nand
set-flow
pop
dec
add
inc
jmp-head
jmp-head
swap
set-flow
h-search
nop-A
swap
pop
if-label
push
shift-l
h-search
nop-A
h-alloc
if-label
push
pop
shift-l
dec
sub
h-divide
dec
nand
shift-l
