# Supplementary material for: The genotype-phenotype map of an evolving digital organism
Source: PLoS Comput Biol. 2017 Feb 27;13(2):e1005414. doi: 10.1371/journal.pcbi.1005414 (PMC5348039; doi:10.1371/journal.pcbi.1005414)
Supplement: S2 File — Avida configuration files and bash scripts used to generate the data set. (ZIP) [file pcbi.1005414.s009.zip › merely_viable_organisms/ancestor_234.org]

inc
nop-A
h-alloc
nop-B
push
set-flow
nop-A
IO
if-n-equ
h-alloc
pop
mov-head
nop-C
set-flow
push
get-head
get-head
if-less
add
get-head
dec
dec
h-copy
shift-l
nop-C
swap-stk
if-label
inc
pop
shift-r
h-copy
set-flow
dec
h-copy
sub
h-divide
dec
swap
h-copy
dec
swap
get-head
shift-r
sub
h-divide
nop-A
if-n-equ
pop
shift-l
IO
mov-head
h-divide
nop-B
if-n-equ
jmp-head
if-label
swap-stk
if-label
swap-stk
h-alloc
if-n-equ
shift-l
nop-C
mov-head
get-head
h-alloc
set-flow
push
swap
dec
mov-head
push
swap
swap
dec
h-search
shift-r
dec
push
IO
h-alloc
h-divide
pop
inc
if-label
pop
swap-stk
sub
h-search
h-divide
mov-head
h-divide
jmp-head
shift-l
set-flow
nop-A
inc
if-less
IO
pop
