# Supplementary material for: The genotype-phenotype map of an evolving digital organism
Source: PLoS Comput Biol. 2017 Feb 27;13(2):e1005414. doi: 10.1371/journal.pcbi.1005414 (PMC5348039; doi:10.1371/journal.pcbi.1005414)
Supplement: S2 File — Avida configuration files and bash scripts used to generate the data set. (ZIP) [file pcbi.1005414.s009.zip › merely_viable_organisms/ancestor_235.org]

if-n-equ
h-copy
h-divide
dec
inc
nop-A
if-label
swap-stk
push
set-flow
jmp-head
add
h-search
pop
sub
h-divide
push
swap-stk
if-n-equ
nop-B
nop-B
shift-r
h-alloc
pop
nand
dec
push
sub
sub
add
shift-l
inc
swap
get-head
get-head
dec
push
jmp-head
h-search
if-n-equ
if-less
pop
h-divide
IO
jmp-head
h-search
shift-r
nop-C
set-flow
push
nop-C
jmp-head
nop-A
nop-C
mov-head
if-less
swap
swap-stk
nop-B
mov-head
nand
jmp-head
sub
sub
nop-A
h-copy
nop-B
nop-B
shift-r
shift-r
if-n-equ
nop-A
IO
pop
shift-r
if-n-equ
sub
inc
dec
add
jmp-head
nop-C
nop-B
get-head
pop
set-flow
if-n-equ
nop-A
inc
get-head
if-n-equ
set-flow
nop-A
inc
add
mov-head
nop-C
if-n-equ
set-flow
inc
