# Supplementary material for: The genotype-phenotype map of an evolving digital organism
Source: PLoS Comput Biol. 2017 Feb 27;13(2):e1005414. doi: 10.1371/journal.pcbi.1005414 (PMC5348039; doi:10.1371/journal.pcbi.1005414)
Supplement: S2 File — Avida configuration files and bash scripts used to generate the data set. (ZIP) [file pcbi.1005414.s009.zip › merely_viable_organisms/ancestor_236.org]

pop
pop
dec
dec
h-alloc
swap
nop-C
jmp-head
nop-C
IO
get-head
IO
if-less
shift-r
if-n-equ
swap-stk
jmp-head
if-less
mov-head
if-label
shift-r
pop
swap-stk
nop-B
sub
IO
h-alloc
h-alloc
shift-r
set-flow
nop-B
set-flow
swap-stk
pop
swap
if-n-equ
push
nop-C
nop-B
set-flow
set-flow
add
if-less
shift-r
if-n-equ
push
pop
nop-B
swap
pop
h-copy
dec
nop-A
nop-A
if-label
if-label
h-divide
if-n-equ
nop-A
h-search
shift-r
shift-l
h-alloc
pop
if-less
h-alloc
h-divide
h-copy
mov-head
nop-A
nand
h-copy
swap-stk
jmp-head
mov-head
h-alloc
shift-l
shift-l
jmp-head
h-alloc
nop-B
swap
h-divide
shift-l
nop-A
swap-stk
dec
dec
get-head
IO
dec
set-flow
sub
h-divide
swap-stk
push
inc
nop-A
if-label
get-head
