# Supplementary material for: The genotype-phenotype map of an evolving digital organism
Source: PLoS Comput Biol. 2017 Feb 27;13(2):e1005414. doi: 10.1371/journal.pcbi.1005414 (PMC5348039; doi:10.1371/journal.pcbi.1005414)
Supplement: S2 File — Avida configuration files and bash scripts used to generate the data set. (ZIP) [file pcbi.1005414.s009.zip › merely_viable_organisms/ancestor_237.org]

if-less
if-n-equ
shift-r
if-label
h-alloc
dec
h-alloc
add
shift-r
shift-l
jmp-head
nop-C
h-divide
shift-l
set-flow
h-alloc
h-search
sub
swap
nop-C
jmp-head
add
set-flow
nand
if-n-equ
push
add
push
inc
nop-B
h-alloc
shift-l
set-flow
set-flow
add
dec
h-search
push
nand
swap-stk
push
dec
push
nop-A
dec
nand
swap-stk
if-label
swap
nand
IO
pop
nop-A
set-flow
h-alloc
inc
shift-r
h-search
if-label
if-n-equ
shift-l
inc
swap-stk
if-label
h-search
h-alloc
h-search
swap-stk
h-copy
h-divide
swap
shift-l
swap-stk
dec
mov-head
h-divide
shift-r
set-flow
nop-B
set-flow
pop
nop-B
mov-head
push
if-less
sub
if-label
if-label
h-alloc
pop
sub
h-alloc
sub
shift-l
dec
h-alloc
h-alloc
set-flow
if-label
mov-head
