# Supplementary material for: The genotype-phenotype map of an evolving digital organism
Source: PLoS Comput Biol. 2017 Feb 27;13(2):e1005414. doi: 10.1371/journal.pcbi.1005414 (PMC5348039; doi:10.1371/journal.pcbi.1005414)
Supplement: S2 File — Avida configuration files and bash scripts used to generate the data set. (ZIP) [file pcbi.1005414.s009.zip › merely_viable_organisms/ancestor_238.org]

nand
push
h-alloc
get-head
get-head
h-divide
if-n-equ
if-less
nop-A
mov-head
inc
h-search
get-head
pop
add
swap-stk
h-divide
dec
swap-stk
h-alloc
h-divide
if-less
if-label
swap
jmp-head
shift-l
set-flow
inc
IO
nand
add
h-alloc
if-n-equ
h-search
add
set-flow
sub
jmp-head
nop-A
h-copy
h-copy
sub
mov-head
get-head
h-divide
nop-A
nop-B
sub
sub
shift-r
push
inc
if-label
pop
if-less
nop-B
shift-l
swap
nop-C
inc
push
if-label
set-flow
nand
push
nop-B
h-alloc
shift-l
h-alloc
mov-head
nop-C
h-alloc
h-alloc
shift-l
swap-stk
nop-B
IO
shift-r
push
shift-l
get-head
h-divide
h-search
h-copy
h-divide
inc
dec
nop-A
h-alloc
mov-head
h-divide
nop-A
IO
shift-l
get-head
h-divide
if-n-equ
add
jmp-head
get-head
