# Supplementary material for: The genotype-phenotype map of an evolving digital organism
Source: PLoS Comput Biol. 2017 Feb 27;13(2):e1005414. doi: 10.1371/journal.pcbi.1005414 (PMC5348039; doi:10.1371/journal.pcbi.1005414)
Supplement: S2 File — Avida configuration files and bash scripts used to generate the data set. (ZIP) [file pcbi.1005414.s009.zip › merely_viable_organisms/ancestor_239.org]

if-less
inc
h-alloc
push
swap-stk
shift-l
jmp-head
sub
pop
push
h-divide
push
nop-A
push
set-flow
nop-A
push
nop-B
inc
h-divide
add
push
pop
get-head
nop-A
dec
swap
add
if-n-equ
h-divide
h-alloc
mov-head
nop-C
add
h-copy
dec
add
push
pop
h-search
sub
dec
add
shift-r
sub
if-less
pop
pop
add
h-copy
swap
if-label
set-flow
swap-stk
dec
jmp-head
add
jmp-head
if-n-equ
sub
nop-B
IO
shift-l
dec
h-search
h-copy
nop-A
get-head
nop-B
h-divide
h-alloc
mov-head
h-alloc
if-n-equ
jmp-head
nop-C
mov-head
add
nand
pop
nand
if-less
jmp-head
nop-B
h-divide
inc
sub
set-flow
h-divide
get-head
h-divide
add
dec
if-less
h-copy
mov-head
nand
nop-C
swap-stk
if-n-equ
