# Supplementary material for: The genotype-phenotype map of an evolving digital organism
Source: PLoS Comput Biol. 2017 Feb 27;13(2):e1005414. doi: 10.1371/journal.pcbi.1005414 (PMC5348039; doi:10.1371/journal.pcbi.1005414)
Supplement: S2 File — Avida configuration files and bash scripts used to generate the data set. (ZIP) [file pcbi.1005414.s009.zip › merely_viable_organisms/ancestor_24.org]

shift-l
nop-C
add
nop-A
swap-stk
pop
nop-A
push
nand
jmp-head
jmp-head
dec
shift-r
shift-l
pop
IO
inc
if-n-equ
shift-l
push
get-head
if-less
shift-r
if-n-equ
swap
dec
set-flow
h-divide
nop-C
h-alloc
sub
h-search
set-flow
get-head
h-divide
if-less
if-less
set-flow
nop-A
IO
mov-head
nop-C
add
nop-B
if-less
dec
swap
sub
sub
shift-r
add
h-search
set-flow
nop-A
inc
set-flow
h-search
jmp-head
if-n-equ
pop
h-divide
shift-r
jmp-head
h-copy
swap-stk
nop-B
nand
mov-head
h-alloc
h-copy
mov-head
h-copy
dec
h-search
inc
set-flow
push
h-alloc
h-copy
dec
swap
sub
h-copy
swap-stk
push
nop-B
h-search
h-alloc
get-head
set-flow
nop-A
h-search
nop-C
nop-C
set-flow
h-copy
swap
shift-r
shift-r
h-alloc
