# Supplementary material for: The genotype-phenotype map of an evolving digital organism
Source: PLoS Comput Biol. 2017 Feb 27;13(2):e1005414. doi: 10.1371/journal.pcbi.1005414 (PMC5348039; doi:10.1371/journal.pcbi.1005414)
Supplement: S2 File — Avida configuration files and bash scripts used to generate the data set. (ZIP) [file pcbi.1005414.s009.zip › merely_viable_organisms/ancestor_240.org]

h-alloc
inc
if-less
swap-stk
nop-A
if-less
nand
get-head
dec
push
if-less
h-search
h-divide
pop
add
dec
nop-C
swap
shift-r
if-n-equ
if-n-equ
h-search
swap-stk
swap
jmp-head
nand
if-label
inc
inc
h-alloc
get-head
nand
nand
set-flow
nop-A
jmp-head
mov-head
jmp-head
shift-r
jmp-head
inc
set-flow
pop
h-copy
inc
jmp-head
jmp-head
pop
get-head
h-divide
if-less
pop
mov-head
shift-r
h-copy
nop-C
add
if-label
pop
if-n-equ
add
nop-C
swap-stk
if-less
jmp-head
set-flow
nop-C
if-label
shift-l
if-n-equ
mov-head
nop-C
shift-r
swap
nop-C
dec
get-head
sub
pop
if-less
shift-l
shift-r
get-head
h-copy
inc
h-divide
nop-C
shift-l
set-flow
swap-stk
swap
push
h-divide
mov-head
add
shift-r
dec
swap
shift-r
if-n-equ
