# Supplementary material for: The genotype-phenotype map of an evolving digital organism
Source: PLoS Comput Biol. 2017 Feb 27;13(2):e1005414. doi: 10.1371/journal.pcbi.1005414 (PMC5348039; doi:10.1371/journal.pcbi.1005414)
Supplement: S2 File — Avida configuration files and bash scripts used to generate the data set. (ZIP) [file pcbi.1005414.s009.zip › merely_viable_organisms/ancestor_241.org]

nop-A
pop
nop-C
nop-A
sub
shift-r
swap-stk
h-copy
nop-C
if-n-equ
if-n-equ
h-alloc
h-divide
h-alloc
swap
shift-l
swap
h-search
get-head
IO
add
shift-r
push
h-divide
pop
h-alloc
inc
nop-A
if-label
nop-B
swap
nand
shift-r
pop
h-search
shift-l
if-n-equ
set-flow
set-flow
nop-A
get-head
get-head
if-n-equ
swap
jmp-head
IO
h-divide
add
inc
swap-stk
nand
shift-r
IO
if-less
inc
push
nop-A
jmp-head
swap-stk
nand
shift-l
nop-C
dec
if-less
mov-head
nop-C
if-n-equ
inc
nop-B
nop-B
jmp-head
nand
if-less
shift-l
h-search
IO
h-search
h-copy
nand
IO
if-label
h-alloc
nop-B
nop-C
swap-stk
push
h-divide
mov-head
sub
h-alloc
set-flow
shift-l
push
add
if-n-equ
jmp-head
mov-head
swap-stk
nop-A
h-search
