# Supplementary material for: The genotype-phenotype map of an evolving digital organism
Source: PLoS Comput Biol. 2017 Feb 27;13(2):e1005414. doi: 10.1371/journal.pcbi.1005414 (PMC5348039; doi:10.1371/journal.pcbi.1005414)
Supplement: S2 File — Avida configuration files and bash scripts used to generate the data set. (ZIP) [file pcbi.1005414.s009.zip › merely_viable_organisms/ancestor_242.org]

h-alloc
shift-r
dec
sub
nop-C
h-search
get-head
shift-l
dec
if-label
set-flow
nop-A
mov-head
nop-C
swap
shift-r
h-divide
nand
push
if-less
swap
shift-l
set-flow
pop
pop
if-less
shift-r
nand
get-head
dec
shift-l
IO
set-flow
add
if-n-equ
h-search
jmp-head
h-search
swap-stk
swap-stk
inc
nop-B
IO
if-less
nop-C
h-alloc
shift-r
nand
get-head
if-less
nand
if-less
nop-B
h-copy
inc
pop
h-copy
swap
nop-B
shift-l
swap-stk
h-divide
nop-B
nop-B
get-head
if-n-equ
swap
nop-B
if-less
mov-head
swap-stk
inc
mov-head
swap-stk
mov-head
h-copy
mov-head
swap
mov-head
push
push
dec
push
push
if-label
nop-A
h-divide
push
if-less
shift-r
swap-stk
swap
if-n-equ
swap-stk
swap
push
shift-r
pop
push
shift-r
