# Supplementary material for: The genotype-phenotype map of an evolving digital organism
Source: PLoS Comput Biol. 2017 Feb 27;13(2):e1005414. doi: 10.1371/journal.pcbi.1005414 (PMC5348039; doi:10.1371/journal.pcbi.1005414)
Supplement: S2 File — Avida configuration files and bash scripts used to generate the data set. (ZIP) [file pcbi.1005414.s009.zip › merely_viable_organisms/ancestor_243.org]

shift-l
if-label
set-flow
h-alloc
if-less
shift-r
swap
nop-C
sub
h-alloc
swap-stk
if-label
nop-A
add
shift-r
nand
add
set-flow
nand
jmp-head
nop-C
swap-stk
h-copy
h-search
swap-stk
shift-r
pop
get-head
push
if-n-equ
nop-B
jmp-head
nand
h-divide
sub
sub
if-label
shift-r
sub
inc
h-search
jmp-head
h-search
nop-C
nand
inc
set-flow
mov-head
nop-B
h-copy
nand
IO
if-label
swap
get-head
h-search
h-alloc
dec
h-divide
IO
if-n-equ
push
h-copy
nop-A
nop-C
nand
h-alloc
nop-B
push
swap
nop-A
inc
pop
nop-C
inc
nop-C
nop-B
if-label
mov-head
nop-A
pop
h-search
dec
nop-B
inc
get-head
shift-r
h-copy
get-head
pop
h-divide
mov-head
get-head
if-label
if-less
nand
pop
swap
if-label
get-head
