# Supplementary material for: The genotype-phenotype map of an evolving digital organism
Source: PLoS Comput Biol. 2017 Feb 27;13(2):e1005414. doi: 10.1371/journal.pcbi.1005414 (PMC5348039; doi:10.1371/journal.pcbi.1005414)
Supplement: S2 File — Avida configuration files and bash scripts used to generate the data set. (ZIP) [file pcbi.1005414.s009.zip › merely_viable_organisms/ancestor_244.org]

nop-A
nop-C
shift-l
get-head
add
add
pop
jmp-head
h-search
if-n-equ
swap-stk
nop-B
nand
pop
inc
h-alloc
swap
set-flow
shift-r
inc
pop
swap
nop-C
pop
nop-B
jmp-head
nop-C
IO
add
shift-r
dec
swap-stk
h-alloc
nop-B
h-search
jmp-head
push
nop-A
inc
sub
jmp-head
nop-B
inc
dec
IO
if-n-equ
h-search
pop
nand
h-search
set-flow
shift-r
swap
h-search
nand
h-copy
nop-C
nop-B
h-divide
shift-r
if-less
jmp-head
pop
add
if-less
swap-stk
mov-head
nop-A
shift-l
get-head
nop-C
shift-r
swap
get-head
if-label
get-head
nop-C
push
add
if-n-equ
push
if-less
dec
add
if-label
inc
h-search
set-flow
h-copy
IO
add
set-flow
swap-stk
get-head
shift-l
swap
h-search
shift-r
push
set-flow
