# Supplementary material for: The genotype-phenotype map of an evolving digital organism
Source: PLoS Comput Biol. 2017 Feb 27;13(2):e1005414. doi: 10.1371/journal.pcbi.1005414 (PMC5348039; doi:10.1371/journal.pcbi.1005414)
Supplement: S2 File — Avida configuration files and bash scripts used to generate the data set. (ZIP) [file pcbi.1005414.s009.zip › merely_viable_organisms/ancestor_245.org]

swap
swap-stk
h-alloc
h-divide
push
shift-l
push
shift-l
h-divide
h-alloc
h-search
push
set-flow
set-flow
nop-A
get-head
nop-C
mov-head
nop-C
dec
shift-l
h-copy
h-search
swap-stk
h-copy
swap-stk
nop-C
sub
jmp-head
inc
push
get-head
if-label
if-n-equ
sub
mov-head
dec
swap
dec
nop-A
if-less
nop-A
h-copy
shift-l
set-flow
sub
shift-r
push
add
sub
get-head
add
get-head
inc
if-label
IO
h-divide
swap-stk
h-search
IO
h-divide
if-n-equ
nand
get-head
swap-stk
inc
nop-B
get-head
h-search
set-flow
get-head
add
set-flow
if-label
push
h-copy
pop
h-divide
swap
if-n-equ
shift-l
mov-head
get-head
if-less
if-less
if-n-equ
nand
if-n-equ
swap
shift-l
h-alloc
inc
h-copy
jmp-head
jmp-head
swap
h-copy
inc
shift-l
nand
