# Supplementary material for: The genotype-phenotype map of an evolving digital organism
Source: PLoS Comput Biol. 2017 Feb 27;13(2):e1005414. doi: 10.1371/journal.pcbi.1005414 (PMC5348039; doi:10.1371/journal.pcbi.1005414)
Supplement: S2 File — Avida configuration files and bash scripts used to generate the data set. (ZIP) [file pcbi.1005414.s009.zip › merely_viable_organisms/ancestor_246.org]

shift-r
if-n-equ
get-head
set-flow
push
nop-A
if-label
pop
nop-C
h-alloc
dec
if-label
swap-stk
h-divide
set-flow
jmp-head
h-divide
get-head
swap
get-head
get-head
dec
IO
add
set-flow
nop-A
mov-head
nop-C
IO
push
if-less
inc
sub
add
h-copy
shift-l
h-search
h-search
IO
nop-A
h-copy
pop
h-copy
h-search
h-divide
jmp-head
swap
if-n-equ
dec
shift-l
push
push
nop-A
h-copy
h-alloc
push
mov-head
h-search
swap
sub
dec
dec
inc
if-label
nand
swap
pop
nop-B
if-less
IO
sub
shift-r
h-search
h-copy
if-less
sub
dec
if-label
dec
swap
sub
nop-B
swap-stk
sub
h-copy
pop
push
shift-l
h-search
if-label
swap-stk
nop-C
add
jmp-head
shift-l
jmp-head
nop-A
if-less
jmp-head
swap-stk
