# Supplementary material for: The genotype-phenotype map of an evolving digital organism
Source: PLoS Comput Biol. 2017 Feb 27;13(2):e1005414. doi: 10.1371/journal.pcbi.1005414 (PMC5348039; doi:10.1371/journal.pcbi.1005414)
Supplement: S2 File — Avida configuration files and bash scripts used to generate the data set. (ZIP) [file pcbi.1005414.s009.zip › merely_viable_organisms/ancestor_247.org]

nop-B
nop-A
add
jmp-head
h-divide
nand
get-head
if-less
inc
set-flow
nand
dec
h-search
dec
jmp-head
h-search
jmp-head
push
push
if-label
add
h-divide
inc
sub
nop-A
if-n-equ
h-divide
set-flow
if-less
h-divide
pop
add
h-alloc
if-label
h-divide
if-n-equ
dec
inc
h-search
shift-l
if-n-equ
pop
nop-B
h-divide
if-n-equ
if-less
swap-stk
swap
nop-C
h-alloc
inc
jmp-head
nop-C
h-search
h-divide
nop-C
if-label
nop-C
h-copy
inc
h-copy
if-label
if-label
if-less
if-n-equ
pop
nop-B
nop-B
add
h-alloc
h-alloc
jmp-head
nand
mov-head
if-n-equ
inc
if-less
pop
push
if-n-equ
add
shift-r
swap
h-alloc
push
if-label
sub
h-search
h-copy
IO
swap
if-n-equ
swap-stk
h-divide
nop-B
pop
shift-r
inc
h-divide
IO
