# Supplementary material for: The genotype-phenotype map of an evolving digital organism
Source: PLoS Comput Biol. 2017 Feb 27;13(2):e1005414. doi: 10.1371/journal.pcbi.1005414 (PMC5348039; doi:10.1371/journal.pcbi.1005414)
Supplement: S2 File — Avida configuration files and bash scripts used to generate the data set. (ZIP) [file pcbi.1005414.s009.zip › merely_viable_organisms/ancestor_248.org]

sub
shift-r
IO
shift-r
get-head
h-search
get-head
sub
if-label
h-alloc
push
swap-stk
get-head
jmp-head
if-label
swap-stk
h-copy
if-label
nop-C
h-search
if-label
pop
nand
h-alloc
h-divide
dec
h-alloc
if-n-equ
h-search
shift-r
nop-C
set-flow
nop-A
shift-l
nop-A
shift-r
if-n-equ
set-flow
swap-stk
h-alloc
if-less
swap-stk
push
h-alloc
shift-r
IO
h-divide
dec
add
nop-C
shift-l
jmp-head
nop-C
sub
mov-head
nop-C
if-less
if-n-equ
sub
h-divide
get-head
inc
pop
shift-r
h-copy
nand
set-flow
h-search
if-less
get-head
dec
swap-stk
sub
dec
h-divide
h-copy
h-alloc
add
inc
shift-r
mov-head
dec
if-label
IO
if-less
shift-r
if-less
h-copy
get-head
add
sub
nop-C
nand
h-copy
get-head
push
h-divide
swap
nop-B
if-less
