# Supplementary material for: The genotype-phenotype map of an evolving digital organism
Source: PLoS Comput Biol. 2017 Feb 27;13(2):e1005414. doi: 10.1371/journal.pcbi.1005414 (PMC5348039; doi:10.1371/journal.pcbi.1005414)
Supplement: S2 File — Avida configuration files and bash scripts used to generate the data set. (ZIP) [file pcbi.1005414.s009.zip › merely_viable_organisms/ancestor_249.org]

sub
inc
add
nop-A
nop-C
pop
h-search
add
dec
sub
nand
h-alloc
add
nand
nand
set-flow
nop-A
add
if-label
h-alloc
dec
swap
mov-head
nop-C
shift-l
nop-A
h-alloc
dec
push
nop-B
get-head
pop
pop
jmp-head
add
set-flow
h-search
inc
shift-l
add
h-alloc
nop-B
h-search
if-less
mov-head
pop
push
h-search
shift-r
shift-r
nop-B
sub
push
nand
shift-l
set-flow
if-less
set-flow
h-divide
shift-l
if-label
shift-r
mov-head
nop-A
inc
swap
get-head
shift-r
get-head
swap-stk
set-flow
h-copy
h-copy
h-divide
if-n-equ
if-label
nop-B
swap
h-alloc
nop-C
h-divide
push
nop-A
if-n-equ
nop-A
push
IO
if-less
swap-stk
dec
shift-l
mov-head
h-copy
if-less
mov-head
shift-l
IO
shift-l
swap
if-less
