# Supplementary material for: The genotype-phenotype map of an evolving digital organism
Source: PLoS Comput Biol. 2017 Feb 27;13(2):e1005414. doi: 10.1371/journal.pcbi.1005414 (PMC5348039; doi:10.1371/journal.pcbi.1005414)
Supplement: S2 File — Avida configuration files and bash scripts used to generate the data set. (ZIP) [file pcbi.1005414.s009.zip › merely_viable_organisms/ancestor_25.org]

get-head
shift-r
pop
swap
IO
add
nand
add
sub
h-alloc
swap
nop-C
pop
jmp-head
nop-C
swap-stk
if-n-equ
shift-l
dec
inc
pop
nop-B
pop
h-copy
swap
if-less
h-copy
set-flow
set-flow
if-less
sub
if-label
nop-A
add
h-copy
nand
if-less
IO
inc
inc
h-search
nop-C
if-less
add
dec
nand
h-divide
h-copy
h-alloc
inc
nand
pop
mov-head
if-less
h-divide
sub
swap-stk
mov-head
add
mov-head
add
nand
IO
add
dec
h-search
get-head
h-alloc
nop-B
set-flow
get-head
if-less
h-copy
nop-C
dec
swap
add
inc
nop-B
sub
set-flow
shift-l
IO
swap-stk
set-flow
nop-A
h-alloc
mov-head
h-copy
sub
shift-l
h-alloc
inc
h-divide
add
nop-A
h-alloc
jmp-head
nop-A
nop-B
