# Supplementary material for: The genotype-phenotype map of an evolving digital organism
Source: PLoS Comput Biol. 2017 Feb 27;13(2):e1005414. doi: 10.1371/journal.pcbi.1005414 (PMC5348039; doi:10.1371/journal.pcbi.1005414)
Supplement: S2 File — Avida configuration files and bash scripts used to generate the data set. (ZIP) [file pcbi.1005414.s009.zip › merely_viable_organisms/ancestor_250.org]

add
shift-l
nop-C
h-divide
if-n-equ
h-alloc
IO
if-label
nand
dec
push
if-n-equ
mov-head
nop-C
sub
sub
nop-B
h-alloc
swap
h-search
add
sub
inc
swap-stk
set-flow
swap
inc
swap
nop-C
shift-l
IO
pop
if-label
shift-r
push
swap-stk
if-less
shift-r
nop-A
if-less
shift-r
set-flow
nand
shift-l
jmp-head
swap
sub
inc
if-label
h-search
nop-B
push
add
get-head
shift-r
h-alloc
h-divide
nop-A
dec
if-label
nop-A
IO
IO
push
swap
inc
h-divide
shift-r
swap-stk
h-search
push
h-copy
h-divide
mov-head
h-copy
set-flow
IO
swap
add
nop-A
add
nop-C
set-flow
get-head
h-alloc
nop-C
swap-stk
pop
get-head
swap-stk
if-n-equ
sub
h-alloc
nop-B
nop-A
dec
get-head
sub
get-head
nand
