# Supplementary material for: The genotype-phenotype map of an evolving digital organism
Source: PLoS Comput Biol. 2017 Feb 27;13(2):e1005414. doi: 10.1371/journal.pcbi.1005414 (PMC5348039; doi:10.1371/journal.pcbi.1005414)
Supplement: S2 File — Avida configuration files and bash scripts used to generate the data set. (ZIP) [file pcbi.1005414.s009.zip › merely_viable_organisms/ancestor_251.org]

push
h-alloc
swap-stk
set-flow
swap-stk
if-label
nop-B
add
h-divide
add
IO
h-divide
h-divide
set-flow
shift-r
if-less
if-label
add
if-n-equ
dec
nop-B
if-n-equ
set-flow
push
if-label
nop-B
mov-head
swap
pop
dec
swap-stk
shift-l
nop-C
swap
nop-C
shift-r
if-label
dec
jmp-head
nop-C
push
get-head
shift-r
sub
if-n-equ
IO
h-search
jmp-head
if-n-equ
nop-A
push
jmp-head
h-copy
h-divide
h-alloc
shift-r
inc
IO
shift-r
inc
if-less
nop-A
h-copy
IO
h-divide
push
sub
swap-stk
h-copy
push
nand
pop
jmp-head
mov-head
dec
nop-B
jmp-head
inc
add
if-label
mov-head
h-search
sub
add
nop-A
inc
inc
pop
push
nop-C
inc
inc
h-alloc
nop-A
get-head
push
inc
h-search
IO
if-less
