# Supplementary material for: The genotype-phenotype map of an evolving digital organism
Source: PLoS Comput Biol. 2017 Feb 27;13(2):e1005414. doi: 10.1371/journal.pcbi.1005414 (PMC5348039; doi:10.1371/journal.pcbi.1005414)
Supplement: S2 File — Avida configuration files and bash scripts used to generate the data set. (ZIP) [file pcbi.1005414.s009.zip › merely_viable_organisms/ancestor_252.org]

h-alloc
IO
set-flow
nop-A
nop-A
h-divide
h-divide
shift-l
nop-C
dec
mov-head
nop-C
h-search
shift-l
nop-B
shift-l
add
if-n-equ
h-alloc
dec
swap
get-head
set-flow
set-flow
set-flow
if-n-equ
if-less
h-alloc
set-flow
inc
if-label
h-alloc
sub
h-copy
pop
IO
nop-B
shift-r
if-less
shift-r
nop-C
add
swap
push
nand
sub
pop
get-head
if-label
h-divide
h-divide
h-search
inc
nop-A
if-n-equ
h-copy
shift-l
get-head
if-label
h-divide
h-alloc
mov-head
h-divide
h-copy
nand
if-label
get-head
nop-C
get-head
h-copy
swap
if-n-equ
nop-B
dec
nop-B
jmp-head
swap-stk
get-head
h-search
nop-A
inc
h-copy
h-divide
get-head
jmp-head
swap
set-flow
mov-head
jmp-head
swap-stk
h-copy
jmp-head
jmp-head
nop-B
sub
nop-C
h-copy
IO
h-copy
set-flow
