# Supplementary material for: The genotype-phenotype map of an evolving digital organism
Source: PLoS Comput Biol. 2017 Feb 27;13(2):e1005414. doi: 10.1371/journal.pcbi.1005414 (PMC5348039; doi:10.1371/journal.pcbi.1005414)
Supplement: S2 File — Avida configuration files and bash scripts used to generate the data set. (ZIP) [file pcbi.1005414.s009.zip › merely_viable_organisms/ancestor_253.org]

shift-r
pop
dec
swap-stk
swap
nop-A
nand
jmp-head
swap-stk
h-alloc
swap
nop-C
set-flow
mov-head
nop-C
h-alloc
pop
nand
push
shift-l
shift-l
nop-C
if-n-equ
h-search
dec
h-divide
if-label
inc
h-copy
nop-A
h-alloc
nop-B
inc
nop-C
pop
if-label
IO
if-label
h-divide
swap
shift-l
if-label
nop-C
dec
add
h-search
pop
shift-l
add
dec
if-less
h-search
swap
swap
swap-stk
dec
h-divide
sub
nand
h-copy
if-less
mov-head
inc
h-copy
set-flow
mov-head
push
push
h-divide
h-alloc
h-search
shift-l
h-search
nand
IO
h-copy
add
if-n-equ
swap
nop-C
jmp-head
if-less
dec
inc
if-less
nand
nand
if-less
set-flow
shift-l
pop
inc
h-alloc
mov-head
h-copy
swap
nop-B
jmp-head
h-search
h-search
