# Supplementary material for: The genotype-phenotype map of an evolving digital organism
Source: PLoS Comput Biol. 2017 Feb 27;13(2):e1005414. doi: 10.1371/journal.pcbi.1005414 (PMC5348039; doi:10.1371/journal.pcbi.1005414)
Supplement: S2 File — Avida configuration files and bash scripts used to generate the data set. (ZIP) [file pcbi.1005414.s009.zip › merely_viable_organisms/ancestor_254.org]

swap
if-label
h-divide
swap-stk
get-head
swap
push
inc
get-head
h-alloc
if-n-equ
push
inc
push
set-flow
set-flow
nop-A
push
h-divide
pop
if-less
push
mov-head
nop-C
nand
h-alloc
add
swap-stk
h-alloc
inc
swap-stk
if-less
if-less
nand
jmp-head
swap
h-divide
dec
if-label
shift-r
sub
h-search
swap
IO
pop
dec
shift-l
h-copy
swap
h-divide
pop
sub
get-head
h-search
h-alloc
h-search
if-less
shift-l
nop-A
pop
h-divide
swap-stk
h-copy
dec
shift-l
jmp-head
swap-stk
inc
mov-head
mov-head
nop-B
IO
if-label
add
inc
dec
push
inc
dec
h-copy
jmp-head
inc
swap
shift-l
if-n-equ
if-less
nand
push
shift-l
nand
dec
nop-C
shift-l
shift-r
shift-l
h-copy
sub
IO
sub
IO
