# Supplementary material for: The genotype-phenotype map of an evolving digital organism
Source: PLoS Comput Biol. 2017 Feb 27;13(2):e1005414. doi: 10.1371/journal.pcbi.1005414 (PMC5348039; doi:10.1371/journal.pcbi.1005414)
Supplement: S2 File — Avida configuration files and bash scripts used to generate the data set. (ZIP) [file pcbi.1005414.s009.zip › merely_viable_organisms/ancestor_255.org]

dec
if-n-equ
set-flow
h-alloc
shift-l
dec
swap
nop-C
jmp-head
nop-C
if-less
shift-r
h-divide
swap
if-less
h-alloc
add
h-search
if-n-equ
mov-head
set-flow
nop-C
sub
set-flow
if-label
if-label
inc
if-less
mov-head
IO
nop-C
pop
nop-B
h-search
if-label
if-label
if-label
push
add
IO
pop
swap
if-n-equ
if-n-equ
if-less
if-label
h-search
dec
shift-r
swap
pop
sub
get-head
h-divide
sub
if-n-equ
shift-l
if-label
inc
swap
get-head
shift-r
h-copy
nand
pop
mov-head
dec
jmp-head
nand
mov-head
add
add
IO
push
push
swap-stk
nop-C
IO
nop-A
if-n-equ
if-label
set-flow
shift-r
if-n-equ
h-divide
add
h-divide
h-copy
IO
get-head
add
nand
h-alloc
nop-B
h-alloc
if-less
set-flow
inc
pop
push
