# Supplementary material for: The genotype-phenotype map of an evolving digital organism
Source: PLoS Comput Biol. 2017 Feb 27;13(2):e1005414. doi: 10.1371/journal.pcbi.1005414 (PMC5348039; doi:10.1371/journal.pcbi.1005414)
Supplement: S2 File — Avida configuration files and bash scripts used to generate the data set. (ZIP) [file pcbi.1005414.s009.zip › merely_viable_organisms/ancestor_256.org]

sub
if-less
nand
inc
pop
if-n-equ
set-flow
inc
nop-A
add
nop-C
h-alloc
h-divide
nop-C
nand
h-alloc
inc
add
add
set-flow
nop-A
nop-C
swap-stk
sub
nop-A
nop-C
mov-head
nop-C
shift-r
nop-C
swap-stk
push
h-alloc
h-copy
inc
pop
nop-B
push
push
pop
add
h-search
nand
get-head
pop
jmp-head
shift-l
h-copy
push
h-copy
pop
nop-A
h-search
pop
h-alloc
get-head
if-label
shift-l
h-copy
h-alloc
IO
h-copy
h-alloc
IO
pop
swap
shift-l
swap
swap
shift-l
sub
jmp-head
IO
if-n-equ
h-alloc
shift-l
add
dec
nop-C
inc
get-head
if-label
get-head
if-n-equ
nand
get-head
inc
h-copy
sub
h-alloc
h-copy
nand
push
sub
dec
pop
nop-A
h-divide
shift-r
mov-head
