# Supplementary material for: The genotype-phenotype map of an evolving digital organism
Source: PLoS Comput Biol. 2017 Feb 27;13(2):e1005414. doi: 10.1371/journal.pcbi.1005414 (PMC5348039; doi:10.1371/journal.pcbi.1005414)
Supplement: S2 File — Avida configuration files and bash scripts used to generate the data set. (ZIP) [file pcbi.1005414.s009.zip › merely_viable_organisms/ancestor_257.org]

nand
dec
h-alloc
get-head
h-search
h-search
swap-stk
add
set-flow
nop-A
shift-r
get-head
if-less
add
mov-head
nop-C
shift-l
h-search
jmp-head
sub
h-alloc
if-n-equ
add
swap
pop
inc
h-search
if-label
pop
h-search
swap-stk
jmp-head
if-less
push
if-n-equ
if-less
inc
sub
shift-l
shift-r
h-search
h-search
shift-l
nop-A
if-n-equ
shift-l
h-copy
h-divide
dec
sub
jmp-head
if-label
push
if-less
nand
if-less
mov-head
shift-r
inc
shift-r
pop
h-divide
swap-stk
get-head
add
sub
nop-B
sub
pop
nop-C
swap
h-divide
shift-l
nand
pop
if-label
if-n-equ
add
push
dec
set-flow
h-search
swap-stk
inc
if-less
shift-l
set-flow
jmp-head
get-head
h-copy
swap-stk
if-label
h-search
if-label
swap
nop-B
add
shift-l
push
h-copy
