# Supplementary material for: The genotype-phenotype map of an evolving digital organism
Source: PLoS Comput Biol. 2017 Feb 27;13(2):e1005414. doi: 10.1371/journal.pcbi.1005414 (PMC5348039; doi:10.1371/journal.pcbi.1005414)
Supplement: S2 File — Avida configuration files and bash scripts used to generate the data set. (ZIP) [file pcbi.1005414.s009.zip › merely_viable_organisms/ancestor_258.org]

h-alloc
if-less
h-search
add
set-flow
get-head
nand
swap
swap-stk
swap
nop-C
jmp-head
nop-C
if-less
shift-r
h-search
inc
h-search
inc
swap-stk
nop-B
nop-C
h-divide
nand
h-copy
dec
sub
jmp-head
add
nop-C
h-copy
h-copy
swap
h-divide
push
shift-r
h-alloc
swap
get-head
get-head
add
swap
h-alloc
dec
h-alloc
nand
set-flow
h-alloc
nop-B
if-label
swap-stk
shift-l
nop-A
nop-A
h-alloc
h-divide
push
mov-head
h-copy
IO
IO
push
pop
pop
nop-B
sub
if-label
shift-r
dec
push
dec
shift-r
if-label
dec
add
if-label
h-copy
if-less
if-label
swap-stk
if-n-equ
sub
h-divide
mov-head
if-n-equ
jmp-head
push
pop
push
IO
if-label
h-divide
add
push
swap
get-head
nop-A
nop-B
dec
if-n-equ
