# Supplementary material for: The genotype-phenotype map of an evolving digital organism
Source: PLoS Comput Biol. 2017 Feb 27;13(2):e1005414. doi: 10.1371/journal.pcbi.1005414 (PMC5348039; doi:10.1371/journal.pcbi.1005414)
Supplement: S2 File — Avida configuration files and bash scripts used to generate the data set. (ZIP) [file pcbi.1005414.s009.zip › merely_viable_organisms/ancestor_259.org]

add
add
shift-r
inc
shift-l
add
nand
IO
h-divide
nop-C
dec
inc
nop-C
sub
set-flow
if-n-equ
nand
h-alloc
sub
jmp-head
jmp-head
if-less
shift-r
h-divide
push
nop-B
push
push
jmp-head
h-search
shift-l
pop
shift-r
if-less
shift-r
push
swap-stk
shift-l
IO
nop-B
shift-r
pop
if-less
set-flow
set-flow
nop-A
if-label
shift-r
add
if-label
mov-head
nop-C
h-divide
inc
dec
if-label
get-head
inc
h-search
jmp-head
set-flow
IO
if-less
add
swap-stk
h-alloc
IO
push
get-head
shift-l
nop-B
sub
h-copy
h-alloc
set-flow
h-search
IO
push
h-divide
if-less
if-label
add
if-n-equ
h-copy
nop-A
h-alloc
mov-head
nop-A
push
IO
sub
nop-A
dec
shift-r
dec
nop-A
nop-B
pop
nop-C
nop-B
