# Supplementary material for: The genotype-phenotype map of an evolving digital organism
Source: PLoS Comput Biol. 2017 Feb 27;13(2):e1005414. doi: 10.1371/journal.pcbi.1005414 (PMC5348039; doi:10.1371/journal.pcbi.1005414)
Supplement: S2 File — Avida configuration files and bash scripts used to generate the data set. (ZIP) [file pcbi.1005414.s009.zip › merely_viable_organisms/ancestor_26.org]

sub
set-flow
pop
h-search
inc
set-flow
inc
swap
if-label
h-alloc
inc
h-search
dec
h-alloc
set-flow
inc
swap
nop-C
shift-r
nop-B
nop-C
jmp-head
nop-C
nop-A
if-less
shift-l
add
swap
h-divide
set-flow
if-n-equ
get-head
pop
swap-stk
dec
if-n-equ
jmp-head
pop
push
jmp-head
inc
h-search
swap-stk
swap
dec
h-alloc
h-search
h-divide
shift-r
h-divide
IO
set-flow
if-less
sub
shift-r
if-less
IO
h-search
swap-stk
swap
if-n-equ
nop-C
h-divide
swap-stk
h-copy
swap
pop
if-less
IO
IO
jmp-head
mov-head
h-alloc
nand
jmp-head
nop-B
swap
nop-C
IO
if-less
set-flow
add
swap
set-flow
if-n-equ
if-label
mov-head
IO
h-search
shift-l
nop-A
if-n-equ
if-label
jmp-head
pop
get-head
h-copy
get-head
h-copy
add
