# Supplementary material for: The genotype-phenotype map of an evolving digital organism
Source: PLoS Comput Biol. 2017 Feb 27;13(2):e1005414. doi: 10.1371/journal.pcbi.1005414 (PMC5348039; doi:10.1371/journal.pcbi.1005414)
Supplement: S2 File — Avida configuration files and bash scripts used to generate the data set. (ZIP) [file pcbi.1005414.s009.zip › merely_viable_organisms/ancestor_260.org]

swap-stk
sub
if-label
pop
if-label
h-search
inc
shift-l
set-flow
shift-l
shift-l
h-alloc
shift-l
push
nand
nop-C
sub
set-flow
nop-A
add
h-alloc
if-label
get-head
mov-head
nop-C
nop-C
IO
h-divide
add
h-copy
if-less
h-copy
h-copy
swap-stk
h-search
get-head
pop
swap-stk
nop-C
add
shift-r
if-n-equ
inc
sub
nop-A
if-n-equ
nop-C
h-alloc
sub
if-label
pop
h-alloc
nop-A
pop
h-copy
if-label
nop-A
nand
h-alloc
pop
h-divide
h-copy
h-search
sub
sub
inc
get-head
pop
swap
h-copy
IO
h-divide
swap
push
h-divide
nop-C
nop-A
mov-head
shift-r
h-alloc
set-flow
dec
mov-head
dec
shift-l
jmp-head
swap
add
nop-A
pop
IO
inc
h-search
if-n-equ
inc
h-search
h-divide
pop
if-label
if-n-equ
