# Supplementary material for: The genotype-phenotype map of an evolving digital organism
Source: PLoS Comput Biol. 2017 Feb 27;13(2):e1005414. doi: 10.1371/journal.pcbi.1005414 (PMC5348039; doi:10.1371/journal.pcbi.1005414)
Supplement: S2 File — Avida configuration files and bash scripts used to generate the data set. (ZIP) [file pcbi.1005414.s009.zip › merely_viable_organisms/ancestor_261.org]

set-flow
push
nop-B
IO
mov-head
nop-C
nand
IO
nop-C
nop-A
nop-A
nop-A
pop
if-less
shift-l
h-alloc
swap
set-flow
h-search
IO
h-search
push
push
if-label
pop
swap
nop-C
nand
h-alloc
shift-r
h-divide
jmp-head
swap-stk
swap-stk
if-n-equ
nop-B
nand
nop-B
if-label
if-less
shift-r
nand
set-flow
add
set-flow
h-search
nand
h-copy
inc
add
h-divide
h-copy
dec
if-less
swap-stk
shift-l
get-head
nand
get-head
h-divide
mov-head
get-head
sub
nop-C
if-label
dec
h-search
nand
if-less
inc
shift-l
nop-C
add
h-search
nand
swap-stk
swap
IO
h-search
pop
if-label
nand
dec
dec
h-search
if-less
IO
h-copy
h-search
sub
nop-C
nand
dec
nop-C
push
if-n-equ
mov-head
set-flow
nop-C
if-less
