# Supplementary material for: The genotype-phenotype map of an evolving digital organism
Source: PLoS Comput Biol. 2017 Feb 27;13(2):e1005414. doi: 10.1371/journal.pcbi.1005414 (PMC5348039; doi:10.1371/journal.pcbi.1005414)
Supplement: S2 File — Avida configuration files and bash scripts used to generate the data set. (ZIP) [file pcbi.1005414.s009.zip › merely_viable_organisms/ancestor_262.org]

get-head
nand
nand
set-flow
inc
dec
h-search
if-label
nop-A
nop-B
if-label
if-n-equ
if-less
swap
push
nop-C
h-alloc
jmp-head
if-n-equ
h-copy
nop-C
set-flow
nop-A
inc
mov-head
nop-C
if-label
if-label
h-search
set-flow
nop-B
h-alloc
h-search
h-search
if-label
nand
h-search
add
nop-A
dec
if-label
inc
nand
h-divide
h-copy
IO
get-head
shift-l
IO
shift-r
nop-C
push
h-divide
add
nand
pop
if-less
nop-A
get-head
mov-head
h-alloc
nand
swap
nop-A
IO
nand
pop
sub
nop-B
nop-C
h-alloc
mov-head
nop-B
shift-r
pop
nop-B
push
if-n-equ
get-head
shift-r
if-less
swap-stk
h-copy
swap
h-divide
if-label
nop-B
set-flow
h-search
mov-head
if-less
nop-A
shift-l
inc
get-head
inc
get-head
if-label
nop-C
push
