# Supplementary material for: The genotype-phenotype map of an evolving digital organism
Source: PLoS Comput Biol. 2017 Feb 27;13(2):e1005414. doi: 10.1371/journal.pcbi.1005414 (PMC5348039; doi:10.1371/journal.pcbi.1005414)
Supplement: S2 File — Avida configuration files and bash scripts used to generate the data set. (ZIP) [file pcbi.1005414.s009.zip › merely_viable_organisms/ancestor_263.org]

shift-l
pop
swap-stk
add
nop-B
shift-r
shift-l
h-alloc
shift-l
h-divide
nop-A
pop
h-search
if-less
h-alloc
set-flow
nop-A
nop-A
jmp-head
shift-r
jmp-head
inc
nop-A
if-n-equ
nop-B
nop-A
if-label
if-less
jmp-head
swap-stk
jmp-head
mov-head
nop-C
inc
nop-C
sub
sub
shift-l
nop-C
h-search
pop
h-copy
add
add
IO
swap
add
if-label
if-label
sub
swap
h-copy
set-flow
shift-r
dec
nop-B
h-search
h-divide
h-alloc
get-head
nop-B
inc
inc
nop-B
nop-A
inc
h-copy
swap-stk
if-n-equ
if-less
dec
mov-head
IO
pop
get-head
push
if-n-equ
if-n-equ
inc
get-head
shift-r
jmp-head
if-label
shift-r
if-label
h-divide
nand
mov-head
jmp-head
mov-head
mov-head
h-search
add
add
nop-A
shift-l
get-head
set-flow
if-less
nop-A
