# Supplementary material for: The genotype-phenotype map of an evolving digital organism
Source: PLoS Comput Biol. 2017 Feb 27;13(2):e1005414. doi: 10.1371/journal.pcbi.1005414 (PMC5348039; doi:10.1371/journal.pcbi.1005414)
Supplement: S2 File — Avida configuration files and bash scripts used to generate the data set. (ZIP) [file pcbi.1005414.s009.zip › merely_viable_organisms/ancestor_264.org]

if-label
push
shift-r
dec
set-flow
nop-A
nand
push
nop-B
add
h-search
h-alloc
dec
h-search
shift-r
set-flow
set-flow
inc
nop-B
swap
if-label
set-flow
nop-A
add
add
push
shift-l
IO
sub
h-alloc
pop
inc
mov-head
nop-C
h-alloc
shift-r
h-search
swap-stk
swap
h-alloc
inc
shift-r
swap
h-divide
pop
h-copy
pop
h-divide
add
h-alloc
h-copy
nand
pop
swap
get-head
mov-head
IO
h-divide
if-n-equ
nop-C
set-flow
h-divide
shift-r
if-label
shift-r
if-less
h-divide
jmp-head
pop
nop-A
dec
get-head
IO
if-n-equ
inc
h-search
inc
IO
get-head
dec
if-label
h-copy
inc
nop-C
inc
inc
swap
nand
set-flow
sub
sub
nop-C
h-alloc
if-label
shift-r
push
if-n-equ
push
if-label
swap-stk
