# Supplementary material for: The genotype-phenotype map of an evolving digital organism
Source: PLoS Comput Biol. 2017 Feb 27;13(2):e1005414. doi: 10.1371/journal.pcbi.1005414 (PMC5348039; doi:10.1371/journal.pcbi.1005414)
Supplement: S2 File — Avida configuration files and bash scripts used to generate the data set. (ZIP) [file pcbi.1005414.s009.zip › merely_viable_organisms/ancestor_265.org]

h-divide
IO
if-n-equ
if-less
set-flow
IO
nand
jmp-head
get-head
nop-B
h-alloc
nop-B
h-alloc
dec
get-head
dec
swap
nop-C
jmp-head
nop-C
add
if-less
push
nop-B
h-divide
h-search
nand
nand
inc
pop
h-copy
if-n-equ
h-divide
nop-C
push
set-flow
jmp-head
h-search
sub
nop-A
pop
dec
h-alloc
nand
swap-stk
jmp-head
h-divide
swap-stk
shift-r
if-less
get-head
set-flow
h-divide
nop-B
if-label
h-divide
h-copy
pop
shift-l
mov-head
set-flow
mov-head
dec
swap
jmp-head
get-head
get-head
nop-C
IO
h-divide
swap-stk
dec
nand
get-head
h-divide
nand
inc
nop-A
dec
jmp-head
IO
push
shift-r
IO
shift-r
mov-head
h-alloc
get-head
nop-A
nop-C
jmp-head
swap
h-copy
pop
nop-C
swap
shift-l
IO
nop-C
push
