# Supplementary material for: The genotype-phenotype map of an evolving digital organism
Source: PLoS Comput Biol. 2017 Feb 27;13(2):e1005414. doi: 10.1371/journal.pcbi.1005414 (PMC5348039; doi:10.1371/journal.pcbi.1005414)
Supplement: S2 File — Avida configuration files and bash scripts used to generate the data set. (ZIP) [file pcbi.1005414.s009.zip › merely_viable_organisms/ancestor_266.org]

if-less
shift-r
nop-A
set-flow
swap
h-alloc
h-divide
inc
sub
pop
nop-C
nop-A
swap-stk
sub
if-n-equ
pop
swap
if-less
nop-A
nop-A
jmp-head
jmp-head
if-n-equ
nop-B
dec
jmp-head
set-flow
nop-A
shift-r
mov-head
nop-C
nop-B
pop
if-n-equ
shift-l
pop
h-search
nop-C
h-search
swap-stk
inc
h-divide
add
if-less
nop-A
jmp-head
sub
swap
if-n-equ
h-copy
jmp-head
jmp-head
inc
dec
set-flow
inc
jmp-head
h-divide
h-copy
shift-l
if-n-equ
IO
IO
get-head
h-search
nop-A
h-alloc
swap
pop
nop-B
swap-stk
h-search
IO
h-divide
shift-l
h-alloc
IO
swap
h-copy
mov-head
inc
inc
h-search
h-divide
inc
inc
nop-B
get-head
swap-stk
if-less
swap-stk
swap
shift-l
inc
if-less
nop-C
h-copy
h-divide
nop-C
mov-head
