# Supplementary material for: The genotype-phenotype map of an evolving digital organism
Source: PLoS Comput Biol. 2017 Feb 27;13(2):e1005414. doi: 10.1371/journal.pcbi.1005414 (PMC5348039; doi:10.1371/journal.pcbi.1005414)
Supplement: S2 File — Avida configuration files and bash scripts used to generate the data set. (ZIP) [file pcbi.1005414.s009.zip › merely_viable_organisms/ancestor_267.org]

h-divide
inc
shift-r
jmp-head
if-less
if-less
h-divide
nand
h-search
nop-C
get-head
nop-A
h-alloc
add
IO
set-flow
nop-B
shift-l
h-alloc
nop-A
nop-C
shift-r
h-search
swap
nop-C
push
jmp-head
nop-C
IO
swap-stk
get-head
if-less
inc
nop-B
swap-stk
push
h-search
h-divide
dec
h-copy
push
pop
if-n-equ
pop
push
push
if-label
mov-head
IO
if-n-equ
nop-A
pop
push
jmp-head
swap-stk
h-alloc
if-label
mov-head
nop-B
nop-A
mov-head
push
swap
inc
swap-stk
if-label
nand
h-search
nand
nand
inc
dec
push
pop
pop
IO
h-divide
nop-C
IO
nop-C
h-search
jmp-head
get-head
swap
shift-r
dec
nand
mov-head
dec
swap
dec
jmp-head
nop-B
inc
if-less
nop-B
add
h-search
h-divide
nop-A
